# Supplementary material for: What Makes a Bacterial Species Pathogenic?:Comparative Genomic Analysis of the Genus Leptospira
Source: PLoS Negl Trop Dis. 2016 Feb 18;10(2):e0004403. doi: 10.1371/journal.pntd.0004403 (PMC4758666; doi:10.1371/journal.pntd.0004403)
Supplement: S2 Table — (XLSX) [file pntd.0004403.s009.xlsx]

## Sheet: Feuil1
S2 Table. Estimates of genome relatedness of Leptospira species.
Species	L. interrogans	L. kirschneri	L. noguchii	L. borgpetersenii	L. weilii	L. santarosai	L. alexanderi	L. alstoni	L. kmetyi	L. wolffii	L. licerasiae	L. inadai	L. fainei	L. broomii	L. wolbachii	L. meyeri	L. biflexa	L. vanthielii	L. terpstrae	L. yanagawae
L. interrogans	1	42.30% ± 2.53	37.80% ± 2.49	24.20% ± 2.39	24.00% ± 2.39	23.50% ± 2.38	24.20% ± 2.39	24.00% ± 2.39	22.40% ± 2.36	19.70% ± 2.30	17.80% ± 2.24	22.60% ± 2.37	20.00% ± 2.31	21.20% ± 2.34	23.20% ± 2.38	22.00% ± 2.35	22.30% ± 2.36	22.30% ± 2.36	21.40% ± 2.34	30.10% ± 2.45
L. kirschneri		1	39.80% ± 2.51	24.50% ± 2.39	24.30% ± 2.39	23.90% ± 2.39	24.10% ± 2.39	24.30% ± 2.39	22.50% ± 2.36	19.20% ± 2.28	17.20% ± 2.22	20.10% ± 2.31	17.20% ± 2.22	20.70% ± 2.32	21.60% ± 2.35	21.00% ± 2.33	22.50% ± 2.36	21.80% ± 2.35	21.90% ± 2.35	20.70% ± 2.32
L. noguchii			1	23.70% ± 2.38	24.00% ± 2.39	23.60% ± 2.38	24.10% ± 2.39	24.00% ± 2.39	22.30% ± 2.36	19.90% ± 2.31	17.80% ± 2.24	20.20% ± 2.31	19.00% ± 2.28	19.40% ± 2.29	26.40% ± 2.42	23.80% ± 2.38	19.70% ± 2.30	25.50% ± 2.41	24.10% ± 2.39	22.10% ± 2.35
L. borgpetersenii				1	26.90% ± 2.42	33.90% ± 2.47	44.90% ± 2.56	27.10% ± 2.42	23.70% ± 2.38	20.10% ± 2.31	17.20% ± 2.22	19.40% ± 2.29	18.30% ± 2.26	18.00% ± 2.25	21.60% ± 2.34	22.10% ± 2.35	20.00% ± 2.31	20.40% ± 2.32	19.80% ± 2.30	21.30% ± 2.34
L. weilii					1	27.10% ± 2.42	27.80% ± 2.43	43.70% ± 2.54	25.50% ± 2.41	18.40% ± 2.26	17.90% ± 2.24	19.40% ± 2.29	18.50% ± 2.26	19.00% ± 2.28	21.80% ± 2.35	24.70% ± 2.40	20.50% ± 2.32	20.80% ± 2.33	21.90% ± 2.35	20.00% ± 2.31
L. santarosai						1	35.50% ± 2.48	27.10% ± 2.42	24.30% ± 2.39	20.40% ± 2.32	18.00% ± 2.25	19.10% ± 2.28	17.00% ± 2.21	17.90% ± 2.24	22.70% ± 2.37	24.00% ± 2.39	24.80% ± 2.40	23.90% ± 2.39	23.80% ± 2.38	25.20% ± 2.40
L. alexanderi							1	28.60% ± 2.44	24.10% ± 2.39	17.80% ± 2.24	17.50% ± 2.23	19.20% ± 2.28	17.80% ± 2.24	18.60% ± 2.27	22.80% ± 2.37	22.50% ± 2.36	23.40% ± 2.38	25.20% ± 2.40	21.40% ± 2.34	24.70% ± 2.40
L. alstoni								1	25.50% ± 2.41	18.60% ± 2.27	18.20% ± 2.25	18.90% ± 2.28	17.80% ± 2.24	19.10% ± 2.28	21.70% ± 2.35	20.90% ± 2.33	20.20% ± 2.31	22.80% ± 2.37	22.90% ± 2.37	24.10% ± 2.39
L. kmetyi									1	17.90% ± 2.24	16.90% ± 2.21	19.70% ± 2.30	18.20% ± 2.25	19.60% ± 2.30	20.20% ± 2.31	20.50% ± 2.32	21.10% ± 2.33	21.00% ± 2.33	20.70% ± 2.33	23.20% ± 2.37
L. wolffii										1	18.30% ± 2.26	17.60% ± 2.23	17.20% ± 2.22	17.70% ± 2.24	24.20% ± 2.39	23.30% ± 2.38	23.50% ± 2.38	25.70% ± 2.41	22.60% ± 2.36	23.20% ± 2.38
L. licerasiae											1	17.20% ± 2.22	17.10% ± 2.22	17.30% ± 2.22	20.80% ± 2.33	19.50% ± 2.29	19.10% ± 2.28	21.60% ± 2.35	20.10% ± 2.31	18.70% ± 2.27
L. inadai												1	30.90% ± 2.45	39.80% ± 2.51	22.30% ± 2.36	23.20% ± 2.37	21.50% ± 2.34	21.50% ± 2.34	21.70% ± 2.35	20.90% ± 2.33
L. fainei													1	32.30% ± 2.46	21.20% ± 2.34	21.90% ± 2.35	19.80% ± 2.30	21.30% ± 2.34	20.50% ± 2.32	22.00% ± 2.35
L. broomii														1	21.50% ± 2.34	22.20% ± 2.36	21.20% ± 2.34	21.50% ± 2.34	21.60% ± 2.34	21.20% ± 2.34
L. wolbachii															1	24.80% ± 2.40	20.40% ± 2.32	39.40% ± 2.50	29.70% ± 2.45	20.30% ± 2.32
L. meyeri																1	20.60% ± 2.32	24.80% ± 2.40	24.40% ± 2.39	20.30% ± 2.31
L. biflexa																	1	20.60% ± 2.32	20.50% ± 2.32	24.70% ± 2.40
L. vanthielii																		1	30.10% ± 2.45	20.30% ± 2.32
L. terpstrae																			1	20.20% ± 2.31
L. yanagawae																				1
Genome relatedness was calculated by the Genome-to-Genome Distance (GGD) Calculator, formula 2, performed at http://ggdc.gbdp.org, using a generalized linear model (GLM).
A DDH value above 70% suggests that the pair of strains belong to the same species. Pair of strains with estimated hybridization >30% are highlighted in light grey.
The diagonal (i.e., self comparison) is highlighted in dark grey.
