# Supplementary material for: What Makes a Bacterial Species Pathogenic?:Comparative Genomic Analysis of the Genus Leptospira
Source: PLoS Negl Trop Dis. 2016 Feb 18;10(2):e0004403. doi: 10.1371/journal.pntd.0004403 (PMC4758666; doi:10.1371/journal.pntd.0004403)
Supplement: S3 Table — (XLSX) [file pntd.0004403.s010.xlsx]

## Sheet: pan_reactome
ID	alt_name	ABSTRACT REACTION:	CODE:	DATABASE:	DELTAG:	DELTAGERR:	ENZYME:	EQUATION:	KEGG MAPS:	KEGGID:	MAIN EQUATION:	NAME:	PATHWAY:	REVERSIBILITY:	count	corepan	biflexa	licerasiae	interrogans	kmetyi	Pathway
rxn00001	none	none	cpd00001 + cpd00012 <=> (2) cpd00009 + (2) cpd00067	rxn00001	-5.391	1.22474	3.6.1.1	cpd00001 + cpd00012 <=> (2) cpd00009 + (2) cpd00067	none	R00004	cpd00001 + cpd00012 <=> (2) cpd00009 + (2) cpd00067	Pyrophosphate phosphohydrolase	none	=>	0	core	rxn00001	rxn00001	rxn00001	rxn00001
rxn00011	Glycolysis / Gluconeogenesis	none	cpd00011 + cpd03049 <=> cpd00020 + cpd00056 + cpd00067	rxn00011	6.87	0.764453	1.2.4.1	cpd00011 + cpd03049 <=> cpd00020 + cpd00056 + cpd00067	map00650	R00014	cpd00011 + cpd03049 <=> cpd00020 + cpd00056 + cpd00067	pyruvate:thiamin diphosphate acetaldehydetransferase	Butanoate metabolism	<=	0	core	rxn00011	rxn00011	rxn00011	rxn00011	Carbohydrate Metabolism
rxn00016	none	none	cpd00001 + cpd01157 <=> (2) cpd00122	rxn00016	-3.113	0.692797	3.2.1.52	cpd00001 + cpd01157 <=> (2) cpd00122	map00530	R00022	cpd00001 + cpd01157 <=> (2) cpd00122	Hexosaminidase	Aminosugars metabolism	=>	0	core	rxn00016	rxn00016	rxn00016	rxn00016	Glycan biosynthesis and metabolism
rxn00020	none	none	cpd00062 + cpd00089 <=> cpd00012 + cpd00026	rxn00213	1.07	0.746895	2.7.7.9	cpd00062 + cpd00089 <=> cpd00012 + cpd00026	map00500	R00289	cpd00062 + cpd00089 <=> cpd00012 + cpd00026	UTP:alpha-D-glucose-1-phosphate uridylyltransferase	Starch and sucrose metabolism	<=>	0	core	rxn00213	rxn00213	rxn00213	rxn00213	Carbohydrate Metabolism
rxn00022	none	none	cpd00002 + cpd00082 <=> cpd00008 + cpd00072	rxn00547	-4.5	0.23673	2.7.1.1	cpd00002 + cpd00082 <=> cpd00008 + cpd00072	map00500	R00760	cpd00002 + cpd00082 <=> cpd00008 + cpd00072	ATP:D-fructose 6-phosphotransferase	Starch and sucrose metabolism	<=>	0	core	rxn00547	rxn00547	rxn00547	rxn00547	Carbohydrate Metabolism
rxn00029	none	none	(2) cpd00338 <=> (2) cpd00001 + cpd00067 + cpd00689	rxn00029	-15.304	1.69176	4.2.1.24	(2) cpd00338 <=> (2) cpd00001 + cpd00067 + cpd00689	map00860	R00036	(2) cpd00338 <=> (2) cpd00001 + cpd00067 + cpd00689	5-Aminolevulinate hydro-lyase(adding 5-aminolevulinate and	Porphyrin and chlorophyll metabolism	=>	0	core	rxn00029	rxn00029	rxn00029	rxn00029	Metabolism of cofactors and vitamins
rxn00048	none	none	(2) cpd02656 <=> cpd00220 + cpd02882	rxn00048	-51.05	2.98689	2.5.1.9	(2) cpd02656 <=> cpd00220 + cpd02882	map00740	R00066	(2) cpd02656 <=> cpd00220 + cpd02882	6,7-Dimethyl-8-(1-D-ribityl)lumazine:6,7-dimethyl-8-(1-D-ribityl)	Riboflavin metabolism	=>	0	core	rxn00048	rxn00048	rxn00048	rxn00048	Metabolism of cofactors and vitamins
rxn00056	none	none	cpd00007 + (4) cpd00067 + (4) cpd10515 <=> (2) cpd00001 + (4) cpd10516	rxn00056	-8.1737	3.04138	1.16.3.1	cpd00007 + (4) cpd00067 + (4) cpd10515 <=> (2) cpd00001 + (4) cpd10516	map00860	R00078	cpd00007 + (4) cpd00067 + (4) cpd10515 <=> (2) cpd00001 + (4) cpd10516	Fe(II):oxygen oxidoreductase	Porphyrin and chlorophyll metabolism	<=>	0	core	rxn00056	rxn00056	rxn00056	rxn00056	Metabolism of cofactors and vitamins
rxn00058	none	none	cpd00007 + (4) cpd00067 + (4) cpd00110 <=> (2) cpd00001 + (4) cpd00109	rxn00058	10000000	10000000	1.9.3.1	cpd00007 + (4) cpd00067 + (4) cpd00110 <=> (2) cpd00001 + (4) cpd00109	none	R00081	cpd00007 + (4) cpd00067 + (4) cpd00110 <=> (2) cpd00001 + (4) cpd00109	Ferrocytochrome-c:oxygen oxidoreductase	none	<=>	0	core	rxn00058	rxn00058	rxn00058	rxn00058
rxn00060	4.3.1.8	none	cpd00001 + (4) cpd00689 <=> (4) cpd00013 + cpd00755	rxn00060	-25.973	2.61392	2.5.1.61	cpd00001 + (4) cpd00689 <=> (4) cpd00013 + cpd00755	map00860	R00084	cpd00001 + (4) cpd00689 <=> (4) cpd00013 + cpd00755	Porphobilinogen ammonia-lyase (polymerizing)	Porphyrin and chlorophyll metabolism	=>	0	core	rxn00060	rxn00060	rxn00060	rxn00060	Metabolism of cofactors and vitamins
rxn00062	3.6.1.-	none	cpd00001 + cpd00002 <=> cpd00008 + cpd00009 + cpd00067	rxn00062	-6.817	0.717554	3.6.1.3	cpd00001 + cpd00002 <=> cpd00008 + cpd00009 + cpd00067	map00230	R00086	cpd00001 + cpd00002 <=> cpd00008 + cpd00009 + cpd00067	ATP phosphohydrolase (protein-secreting)	Purine metabolism	=>	0	core	rxn00062	rxn00062	rxn00062	rxn00062	Biosynthesis of other secondary metabolites
rxn00065	none	none	cpd00002 <=> cpd00012 + cpd00446	rxn00065	1.05	2.1824	4.6.1.1	cpd00002 <=> cpd00012 + cpd00446	map00230	R00089	cpd00002 <=> cpd00012 + cpd00446	ATP pyrophosphate-lyase (cyclizing)	Purine metabolism	=>	0	core	rxn00065	rxn00065	rxn00065	rxn00065	Biosynthesis of other secondary metabolites
rxn00083	1.6.1.2	none	cpd00003 + cpd00005 <=> cpd00004 + cpd00006	rxn00083	0	2	1.6.1.1	cpd00003 + cpd00005 <=> cpd00004 + cpd00006	map00760	R00112	cpd00003 + cpd00005 <=> cpd00004 + cpd00006	NADPH:NAD+ oxidoreductase (B-specific)	Nicotinate and nicotinamide metabolism	<=>	0	core	rxn00083	rxn00083	rxn00083	rxn00083	Metabolism of cofactors and vitamins
rxn00085	Nitrogen metabolism	none	cpd00006 + (2) cpd00023 <=> cpd00005 + cpd00024 + cpd00053 + cpd00067	rxn00085	13.41	1.24978	1.4.1.13	cpd00006 + (2) cpd00023 <=> cpd00005 + cpd00024 + cpd00053 + cpd00067	map00251	R00114	cpd00006 + (2) cpd00023 <=> cpd00005 + cpd00024 + cpd00053 + cpd00067	L-Glutamate:NADP+ oxidoreductase (transaminating)	Glutamate metabolism	<=>	0	core	rxn00085	rxn00085	rxn00085	rxn00085	Amino acid metabolism
rxn00097	none	none	cpd00002 + cpd00018 <=> (2) cpd00008	rxn00097	0	2	2.7.4.3	cpd00002 + cpd00018 <=> (2) cpd00008	map00230	R00127	cpd00002 + cpd00018 <=> (2) cpd00008	ATP:AMP phosphotransferase	Purine metabolism	<=>	0	core	rxn00097	rxn00097	rxn00097	rxn00097	Biosynthesis of other secondary metabolites
rxn00100	none	none	cpd00002 + cpd00655 <=> cpd00008 + cpd00010	rxn00100	-4.5	0.23673	2.7.1.24	cpd00002 + cpd00655 <=> cpd00008 + cpd00010	map00770	R00130	cpd00002 + cpd00655 <=> cpd00008 + cpd00010	ATP:dephospho-CoA 3'-phosphotransferase	Pantothenate and CoA biosynthesis	=>	0	core	rxn00100	rxn00100	rxn00100	rxn00100	Metabolism of cofactors and vitamins
rxn00102	none	none	cpd00067 + cpd00242 <=> cpd00001 + cpd00011	rxn00102	0.843	0.866025	4.2.1.1	cpd00067 + cpd00242 <=> cpd00001 + cpd00011	map00910	R00132	cpd00067 + cpd00242 <=> cpd00001 + cpd00011	Carbonic acid hydro-lyase	Nitrogen metabolism	<=>	0	core	rxn00102	rxn00102	rxn00102	rxn00102	Energy metabolism
rxn00117	none	none	cpd00002 + cpd00014 <=> cpd00008 + cpd00062	rxn00117	0	2	2.7.4.6	cpd00002 + cpd00014 <=> cpd00008 + cpd00062	map00240	R00156	cpd00002 + cpd00014 <=> cpd00008 + cpd00062	ATP:nucleoside-diphosphate phosphatransferase	Pyrimidine metabolism	<=>	0	core	rxn00117	rxn00117	rxn00117	rxn00117	Biosynthesis of other secondary metabolites
rxn00122	none	none	cpd00002 + cpd00050 <=> cpd00012 + cpd00015	rxn00122	-13.23	0.823988	2.7.7.2	cpd00002 + cpd00050 <=> cpd00012 + cpd00015	map00740	R00161	cpd00002 + cpd00050 <=> cpd00012 + cpd00015	ATP:FMN adenylyltransferase	Riboflavin metabolism	=>	0	core	rxn00122	rxn00122	rxn00122	rxn00122	Metabolism of cofactors and vitamins
rxn00126	none	none	cpd00001 + cpd00002 + cpd00060 <=> cpd00009 + cpd00012 + cpd00017	rxn00126	-3.087	2.36324	2.5.1.6	cpd00001 + cpd00002 + cpd00060 <=> cpd00009 + cpd00012 + cpd00017	map00271	R00177	cpd00001 + cpd00002 + cpd00060 <=> cpd00009 + cpd00012 + cpd00017	ATP:L-methione S-adenosyltransferase	Methionine metabolism	=>	0	core	rxn00126	rxn00126	rxn00126	rxn00126	Amino acid metabolism
rxn00137	none	none	cpd00001 + cpd00045 <=> cpd00009 + cpd00018 + cpd00067	rxn00137	-2.317	0.735634	3.1.3.7	cpd00001 + cpd00045 <=> cpd00009 + cpd00018 + cpd00067	none	R00188	cpd00001 + cpd00045 <=> cpd00009 + cpd00018 + cpd00067	Adenosine 3',5'-bisphosphate 3'(2')-phosphohydrolase	none	=>	0	core	rxn00137	rxn00137	rxn00137	rxn00137
rxn00138	Nicotinate and nicotinamide metabolism	none	cpd00002 + cpd00013 + cpd00638 <=> cpd00003 + cpd00012 + cpd00018	rxn00138	-3.52	0.913741	6.3.1.5	cpd00002 + cpd00013 + cpd00638 <=> cpd00003 + cpd00012 + cpd00018	map00910	R00189	cpd00002 + cpd00013 + cpd00638 <=> cpd00003 + cpd00012 + cpd00018	Deamino-NAD+:ammonia ligase (AMP-forming)	Nitrogen metabolism	=>	0	core	rxn00138	rxn00138	rxn00138	rxn00138	Energy metabolism
rxn00139	2.4.2.8	none	cpd00012 + cpd00018 <=> cpd00103 + cpd00128	rxn00139	3.01	0.976667	2.4.2.7	cpd00012 + cpd00018 <=> cpd00103 + cpd00128	map00230	R00190	cpd00012 + cpd00018 <=> cpd00103 + cpd00128	AMP:pyrophosphate phosphoribosyltransferase	Purine metabolism	<=	0	core	rxn00139	rxn00139	rxn00139	rxn00139	Biosynthesis of other secondary metabolites
rxn00141	none	none	cpd00001 + cpd00019 <=> cpd00135 + cpd00182	rxn00141	5.673	1.10362	3.3.1.1	cpd00001 + cpd00019 <=> cpd00135 + cpd00182	map00271	R00192	cpd00001 + cpd00019 <=> cpd00135 + cpd00182	S-Adenosyl-L-homocysteine hydrolase	Methionine metabolism	<=>	0	core	rxn00141	rxn00141	rxn00141	rxn00141	Amino acid metabolism
rxn00148	Glycolysis / Gluconeogenesis	none	cpd00002 + cpd00020 <=> cpd00008 + cpd00061	rxn00148	4.61	0.654305	2.7.1.40	cpd00002 + cpd00020 <=> cpd00008 + cpd00061	map00710	R00200	cpd00002 + cpd00020 <=> cpd00008 + cpd00061	ATP:pyruvate O2-phosphotransferase	Carbon fixation in photosynthetic organisms	<=>	0	core	rxn00148	rxn00148	rxn00148	rxn00148	Energy metabolism
rxn00161	Pyruvate metabolism	none	cpd00006 + cpd00130 <=> cpd00005 + cpd00011 + cpd00020	rxn00161	1.32	1.21702	1.1.1.38	cpd00006 + cpd00130 <=> cpd00005 + cpd00011 + cpd00020	map00710	R00216	cpd00006 + cpd00130 <=> cpd00005 + cpd00011 + cpd00020	(S)-Malate:NADP+ oxidoreductase(oxaloacetate-decarboxylating)	Carbon fixation in photosynthetic organisms	=>	0	core	rxn00161	rxn00161	rxn00161	rxn00161	Energy metabolism
rxn00175	Glycolysis / Gluconeogenesis	none	cpd00002 + cpd00010 + cpd00029 + cpd00067 <=> cpd00012 + cpd00018 + cpd00022	rxn00175	-0.946	1.32913	6.2.1.1	cpd00002 + cpd00010 + cpd00029 + cpd00067 <=> cpd00012 + cpd00018 + cpd00022	map00720	R00235	cpd00002 + cpd00010 + cpd00029 + cpd00067 <=> cpd00012 + cpd00018 + cpd00022	Acetate:CoA ligase (AMP-forming)	Reductive carboxylate cycle (CO2 fixation)	<=>	0	core	rxn00175	rxn00175	rxn00175	rxn00175	Energy metabolism
rxn00178	Pyruvate metabolism	none	(2) cpd00022 <=> cpd00010 + cpd00279	rxn00178	7.056	1.08737	2.3.1.16	(2) cpd00022 <=> cpd00010 + cpd00279	map00072	R00238	(2) cpd00022 <=> cpd00010 + cpd00279	Acetyl-CoA:acetyl-CoA C-acetyltransferase	Synthesis and degradation of ketone bodies	<=>	0	core	rxn00178	rxn00178	rxn00178	rxn00178	Lipid Metabolism
rxn00179	none	none	cpd00002 + cpd00023 + cpd00067 <=> cpd00008 + cpd02097	rxn00179	2.63	0.290389	2.7.2.11	cpd00002 + cpd00023 + cpd00067 <=> cpd00008 + cpd02097	map00220	R00239	cpd00002 + cpd00023 + cpd00067 <=> cpd00008 + cpd02097	ATP:L-glutamate 5-phosphotransferase	Urea cycle and metabolism of amino groups	<=>	0	core	rxn00179	rxn00179	rxn00179	rxn00179	Biosynthesis of other secondary metabolites
rxn00187	Nitrogen metabolism	none	cpd00002 + cpd00013 + cpd00023 <=> cpd00008 + cpd00009 + cpd00053 + cpd00067	rxn00187	-2.094	0.888971	6.3.1.2	cpd00002 + cpd00013 + cpd00023 <=> cpd00008 + cpd00009 + cpd00053 + cpd00067	map00251	R00253	cpd00002 + cpd00013 + cpd00023 <=> cpd00008 + cpd00009 + cpd00053 + cpd00067	L-Glutamate:ammonia ligase (ADP-forming)	Glutamate metabolism	=>	0	core	rxn00187	rxn00187	rxn00187	rxn00187	Amino acid metabolism
rxn00190	Nicotinate and nicotinamide metabolism	none	cpd00001 + cpd00002 + cpd00053 + cpd00638 <=> cpd00003 + cpd00012 + cpd00018 + cpd00023	rxn00190	-8.243	0.748021	6.3.5.1	cpd00001 + cpd00002 + cpd00053 + cpd00638 <=> cpd00003 + cpd00012 + cpd00018 + cpd00023	map00251	R00257	cpd00001 + cpd00002 + cpd00053 + cpd00638 <=> cpd00003 + cpd00012 + cpd00018 + cpd00023	Deamido-NAD+:L-glutamine amido-ligase (AMP-forming)	Glutamate metabolism	=>	0	core	rxn00190	rxn00190	rxn00190	rxn00190	Amino acid metabolism
rxn00192	none	none	cpd00022 + cpd00023 <=> cpd00010 + cpd00067 + cpd00477	rxn00192	-5.294	1.25997	2.3.1.1	cpd00022 + cpd00023 <=> cpd00010 + cpd00067 + cpd00477	map00220	R00259	cpd00022 + cpd00023 <=> cpd00010 + cpd00067 + cpd00477	Acetyl-CoA:L-glutamate N-acetyltransferase	Urea cycle and metabolism of amino groups	=>	0	core	rxn00192	rxn00192	rxn00192	rxn00192	Biosynthesis of other secondary metabolites
rxn00193	Glutamate metabolism	none	cpd00023 <=> cpd00186	rxn00193	0	2	5.1.1.3	cpd00023 <=> cpd00186	map00471	R00260	cpd00023 <=> cpd00186	L-Glutamate racemase	D-Glutamine and D-glutamate metabolism	<=>	0	core	rxn00193	rxn00193	rxn00193	rxn00193	Amino acid metabolism
rxn00199	none	none	cpd00067 + cpd03187 <=> cpd00011 + cpd00024	rxn00199	-3.09	0.5417	1.1.1.42	cpd00067 + cpd03187 <=> cpd00011 + cpd00024	map00020	R00268	cpd00067 + cpd03187 <=> cpd00011 + cpd00024	Oxalosuccinate:NADP+ oxidoreductase (decarboxylating)	Citrate cycle (TCA cycle)	=>	0	core	rxn00199	rxn00199	rxn00199	rxn00199	Carbohydrate Metabolism
rxn00208	none	none	cpd00001 + cpd00007 + cpd00493 <=> cpd00013 + cpd00016 + cpd00025	rxn00208	-25.5727	1.06331	1.4.3.5	cpd00001 + cpd00007 + cpd00493 <=> cpd00013 + cpd00016 + cpd00025	map00750	R00277	cpd00001 + cpd00007 + cpd00493 <=> cpd00013 + cpd00016 + cpd00025	Pyridoxamine-5'-phosphate:oxygen oxidoreductase (deaminating)	Vitamin B6 metabolism	=>	0	core	rxn00208	rxn00208	rxn00208	rxn00208	Metabolism of cofactors and vitamins
rxn00209	none	none	cpd00007 + cpd00478 <=> cpd00016 + cpd00025	rxn00209	-28.0397	0.779795	1.4.3.5	cpd00007 + cpd00478 <=> cpd00016 + cpd00025	map00750	R00278	cpd00007 + cpd00478 <=> cpd00016 + cpd00025	Pyridoxine 5-phosphate:oxygen oxidoreductase (deaminating)	Vitamin B6 metabolism	=>	0	core	rxn00209	rxn00209	rxn00209	rxn00209	Metabolism of cofactors and vitamins
rxn00211	Pentose and glucuronate interconversions	none	cpd00079 <=> cpd00072	rxn00558	-0.89	0.608878	5.3.1.9	cpd00079 <=> cpd00072	map00500	R02740	cpd00079 <=> cpd00072	D-Glucose-6-phosphate ketol-isomerase	Starch and sucrose metabolism	<=>	0	core	rxn00558	rxn00558	rxn00558	rxn00558	Carbohydrate Metabolism
rxn00214	Nucleotide sugars metabolism	none	cpd00026 <=> cpd00043	rxn00214	0	2	5.1.3.2	cpd00026 <=> cpd00043	map00052	R00291	cpd00026 <=> cpd00043	UDPglucose 4-epimerase	Galactose metabolism	<=>	0	core	rxn00214	rxn00214	rxn00214	rxn00214	Carbohydrate Metabolism
rxn00224	none	none	cpd01476 + cpd10515 <=> cpd00028 + (2) cpd00067	rxn00224	10000000	10000000	4.99.1.1	cpd01476 + cpd10515 <=> cpd00028 + (2) cpd00067	map00860	R00310	cpd01476 + cpd10515 <=> cpd00028 + (2) cpd00067	Protoporphyrin ferro-lyase	Porphyrin and chlorophyll metabolism	<=>	0	core	rxn00224	rxn00224	rxn00224	rxn00224	Metabolism of cofactors and vitamins
rxn00227	none	none	cpd00001 + cpd00196 <=> cpd00009 + cpd00029 + (2) cpd00067	rxn00227	-10.987	0.904987	3.6.1.7	cpd00001 + cpd00196 <=> cpd00009 + cpd00029 + (2) cpd00067	map00620	R00317	cpd00001 + cpd00196 <=> cpd00009 + cpd00029 + (2) cpd00067	Acetyl phosphate phosphohydrolase	Pyruvate metabolism	=>	0	core	rxn00227	rxn00227	rxn00227	rxn00227	Carbohydrate Metabolism
rxn00237	none	none	cpd00002 + cpd00031 <=> cpd00008 + cpd00038	rxn00237	0	2	2.7.4.6	cpd00002 + cpd00031 <=> cpd00008 + cpd00038	map00230	R00330	cpd00002 + cpd00031 <=> cpd00008 + cpd00038	ATP:nucleoside-diphosphate phosphatransferase	Purine metabolism	<=>	0	core	rxn00237	rxn00237	rxn00237	rxn00237	Biosynthesis of other secondary metabolites
rxn00239	none	none	cpd00002 + cpd00126 <=> cpd00008 + cpd00031	rxn00239	0	2	2.7.4.8	cpd00002 + cpd00126 <=> cpd00008 + cpd00031	map00230	R00332	cpd00002 + cpd00126 <=> cpd00008 + cpd00031	ATP:(d)GMP phosphotransferase	Purine metabolism	<=>	0	core	rxn00239	rxn00239	rxn00239	rxn00239	Biosynthesis of other secondary metabolites
rxn00242	none	none	cpd00001 + cpd00905 <=> cpd00012 + cpd00031	rxn00242	-3.743	0.745682	3.1.7.2	cpd00001 + cpd00905 <=> cpd00012 + cpd00031	map00230	R00336	cpd00001 + cpd00905 <=> cpd00012 + cpd00031	Guanosine-3',5'-bis(diphosphate) 3'-pyrophosphohydrolase	Purine metabolism	=>	0	core	rxn00242	rxn00242	rxn00242	rxn00242	Biosynthesis of other secondary metabolites
rxn00247	Glycolysis / Gluconeogenesis	none	cpd00002 + cpd00032 + cpd00067 <=> cpd00008 + cpd00011 + cpd00061	rxn00247	-0.29	0.82841	4.1.1.49	cpd00002 + cpd00032 + cpd00067 <=> cpd00008 + cpd00011 + cpd00061	map00710	R00341	cpd00002 + cpd00032 + cpd00067 <=> cpd00008 + cpd00011 + cpd00061	ATP:oxaloacetate carboxy-lyase (transphosphorylating)	Carbon fixation in photosynthetic organisms	=>	0	core	rxn00247	rxn00247	rxn00247	rxn00247	Energy metabolism
rxn00248	Reductive carboxylate cycle (CO2 fixation)	none	cpd00003 + cpd00130 <=> cpd00004 + cpd00032 + cpd00067	rxn00248	6.22	1.09509	1.1.1.37	cpd00003 + cpd00130 <=> cpd00004 + cpd00032 + cpd00067	map00710	R00342	cpd00003 + cpd00130 <=> cpd00004 + cpd00032 + cpd00067	(S)-malate:NAD+ oxidoreductase	Carbon fixation in photosynthetic organisms	<=>	0	core	rxn00248	rxn00248	rxn00248	rxn00248	Energy metabolism
rxn00256	Citrate cycle (TCA cycle)	none	cpd00010 + cpd00067 + cpd00137 <=> cpd00001 + cpd00022 + cpd00032	rxn00256	8.927	1.30861	2.3.3.1	cpd00010 + cpd00067 + cpd00137 <=> cpd00001 + cpd00022 + cpd00032	map00630	R00351	cpd00010 + cpd00067 + cpd00137 <=> cpd00001 + cpd00022 + cpd00032	Citrate oxaloacetate-lyase ((pro-3S)-CH2COO- -> acetyl-CoA)	Glyoxylate and dicarboxylate metabolism	<=	0	core	rxn00256	rxn00256	rxn00256	rxn00256	Carbohydrate Metabolism
rxn00260	Alanine and aspartate metabolism	none	cpd00024 + cpd00041 <=> cpd00023 + cpd00032	rxn00260	0	2	2.6.1.1	cpd00024 + cpd00041 <=> cpd00023 + cpd00032	map00251	R00355	cpd00024 + cpd00041 <=> cpd00023 + cpd00032	L-Aspartate:2-oxoglutarate aminotransferase	Glutamate metabolism	<=>	0	core	rxn00260	rxn00260	rxn00260	rxn00260	Amino acid metabolism
rxn00262	1.4.3.16	none	cpd00001 + cpd00007 + cpd00041 <=> cpd00013 + cpd00025 + cpd00032	rxn00262	-23.0227	1.06194	1.4.3.2	cpd00001 + cpd00007 + cpd00041 <=> cpd00013 + cpd00025 + cpd00032	map00252	R00357	cpd00001 + cpd00007 + cpd00041 <=> cpd00013 + cpd00025 + cpd00032	L-Aspartic acid:oxygen oxidoreductase (deaminating)	Alanine and aspartate metabolism	=>	0	core	rxn00262	rxn00262	rxn00262	rxn00262	Amino acid metabolism
rxn00283	Alanine and aspartate metabolism	none	cpd00035 <=> cpd00117	rxn00283	0	2	5.1.1.1	cpd00035 <=> cpd00117	map00473	R00401	cpd00035 <=> cpd00117	L-Alanine racemase	D-Alanine metabolism	<=>	0	core	rxn00283	rxn00283	rxn00283	rxn00283	Amino acid metabolism
rxn00285	Reductive carboxylate cycle (CO2 fixation)	none	cpd00002 + cpd00010 + cpd00036 <=> cpd00008 + cpd00009 + cpd00078	rxn00285	-1.06	1.21342	6.2.1.4	cpd00002 + cpd00010 + cpd00036 <=> cpd00008 + cpd00009 + cpd00078	map00640	R00405	cpd00002 + cpd00010 + cpd00036 <=> cpd00008 + cpd00009 + cpd00078	Succinate:CoA ligase (ADP-forming)	Propanoate metabolism	<=>	0	core	rxn00285	rxn00285	rxn00285	rxn00285	Carbohydrate Metabolism
rxn00288	Reductive carboxylate cycle (CO2 fixation)	none	cpd00015 + cpd00036 <=> cpd00106 + cpd00982	rxn00288	10.45	1.91941	1.3.99.1	cpd00015 + cpd00036 <=> cpd00106 + cpd00982	map00650	R00408	cpd00015 + cpd00036 <=> cpd00106 + cpd00982	Succinate:(acceptor) oxidoreductase	Butanoate metabolism	<=	0	core	rxn00288	rxn00288	rxn00288	rxn00288	Carbohydrate Metabolism
rxn00293	none	none	cpd00062 + cpd02611 <=> cpd00012 + cpd00037	rxn00293	1.07	0.746895	2.7.7.23	cpd00062 + cpd02611 <=> cpd00012 + cpd00037	map00530	R00416	cpd00062 + cpd02611 <=> cpd00012 + cpd00037	UTP:N-acetyl-alpha-D-glucosamine-1-phosphate uridylyltransferase	Aminosugars metabolism	<=>	0	core	rxn00293	rxn00293	rxn00293	rxn00293	Glycan biosynthesis and metabolism
rxn00295	none	none	cpd00037 <=> cpd00175	rxn00295	0	2	5.1.3.7	cpd00037 <=> cpd00175	map00530	R00418	cpd00037 <=> cpd00175	UDP-N-acetyl-D-glucosamine 4-epimerase	Aminosugars metabolism	<=>	0	core	rxn00295	rxn00295	rxn00295	rxn00295	Glycan biosynthesis and metabolism
rxn00299	none	none	cpd00001 + cpd00038 <=> cpd00047 + cpd00067 + cpd02978	rxn00299	-16.893	1.79172	3.5.4.16	cpd00001 + cpd00038 <=> cpd00047 + cpd00067 + cpd02978	none	R00424	cpd00001 + cpd00038 <=> cpd00047 + cpd00067 + cpd02978	GTP 7,8-8,9-dihydrolase	none	=>	0	core	rxn00299	rxn00299	rxn00299	rxn00299
rxn00300	none	none	(3) cpd00001 + cpd00038 <=> cpd00012 + cpd00047 + cpd00067 + cpd00957	rxn00300	-18.539	2.79153	3.5.4.25	(3) cpd00001 + cpd00038 <=> cpd00012 + cpd00047 + cpd00067 + cpd00957	map00740	R00425	(3) cpd00001 + cpd00038 <=> cpd00012 + cpd00047 + cpd00067 + cpd00957	GTP 7,8-8,9-dihydrolase (pyrophosphate-forming)	Riboflavin metabolism	=>	0	core	rxn00300	rxn00300	rxn00300	rxn00300	Metabolism of cofactors and vitamins
rxn00302	none	none	cpd00001 + cpd00038 <=> cpd03518	rxn00302	-9.793	2.46318	3.5.4.16	cpd00001 + cpd00038 <=> cpd03518	map00790	R00428	cpd00001 + cpd00038 <=> cpd03518	GTP 7,8-8,9-dihydrolase	Folate biosynthesis	=>	0	core	rxn00302	rxn00302	rxn00302	rxn00302	Metabolism of cofactors and vitamins
rxn00303	none	none	cpd00002 + cpd00038 <=> cpd00018 + cpd02740	rxn00303	-4.5	0.23673	2.7.6.5	cpd00002 + cpd00038 <=> cpd00018 + cpd02740	map00230	R00429	cpd00002 + cpd00038 <=> cpd00018 + cpd02740	ATP:GTP 3'-pyrophosphotransferase	Purine metabolism	<=>	0	core	rxn00303	rxn00303	rxn00303	rxn00303	Biosynthesis of other secondary metabolites
rxn00338	none	none	cpd00007 + cpd00041 <=> cpd00025 + cpd00067 + cpd03470	rxn00338	-53.3497	1.83472	1.4.3.16	cpd00007 + cpd00041 <=> cpd00025 + cpd00067 + cpd03470	map00760	R00481	cpd00007 + cpd00041 <=> cpd00025 + cpd00067 + cpd03470	L-aspartate oxidase	Nicotinate and nicotinamide metabolism	=>	0	core	rxn00338	rxn00338	rxn00338	rxn00338	Metabolism of cofactors and vitamins
rxn00346	Alanine and aspartate metabolism	none	cpd00041 + cpd00067 <=> cpd00011 + cpd00085	rxn00346	-3.09	0.5417	4.1.1.11	cpd00041 + cpd00067 <=> cpd00011 + cpd00085	map00410	R00489	cpd00041 + cpd00067 <=> cpd00011 + cpd00085	L-Aspartate 1-carboxy-lyase	beta-Alanine metabolism	=>	0	core	rxn00346	rxn00346	rxn00346	rxn00346	Amino acid metabolism
rxn00350	3.4.11.4	none	cpd00001 + cpd00042 <=> cpd00023 + cpd01017	rxn00350	-0.463	0.848213	2.3.2.2	cpd00001 + cpd00042 <=> cpd00023 + cpd01017	map00480	R00494	cpd00001 + cpd00042 <=> cpd00023 + cpd01017	glutathione hydralase (periplasmic)	Glutathione metabolism	<=>	0	core	rxn00350	rxn00350	rxn00350	rxn00350	Amino acid metabolism
rxn00351	none	none	cpd00002 + cpd00033 + cpd00506 <=> cpd00008 + cpd00009 + cpd00042 + cpd00067	rxn00351	-6.354	0.856942	6.3.2.3	cpd00002 + cpd00033 + cpd00506 <=> cpd00008 + cpd00009 + cpd00042 + cpd00067	map00480	R00497	cpd00002 + cpd00033 + cpd00506 <=> cpd00008 + cpd00009 + cpd00042 + cpd00067	gamma-L-Glutamyl-L-cysteine:glycine ligase (ADP-forming)	Glutathione metabolism	=>	0	core	rxn00351	rxn00351	rxn00351	rxn00351	Amino acid metabolism
rxn00364	none	none	cpd00002 + cpd00046 <=> cpd00008 + cpd00096	rxn00364	0	2	2.7.4.14	cpd00002 + cpd00046 <=> cpd00008 + cpd00096	map00240	R00512	cpd00002 + cpd00046 <=> cpd00008 + cpd00096	ATP:CMP phosphotransferase	Pyrimidine metabolism	<=>	0	core	rxn00364	rxn00364	rxn00364	rxn00364	Biosynthesis of other secondary metabolites
rxn00379	Purine metabolism	none	cpd00002 + cpd00048 + cpd00067 <=> cpd00012 + cpd00193	rxn00379	12.57	1.01359	2.7.7.4	cpd00002 + cpd00048 + cpd00067 <=> cpd00012 + cpd00193	map00920	R00529	cpd00002 + cpd00048 + cpd00067 <=> cpd00012 + cpd00193	ATP:sulfate adenylyltransferase	Sulfur metabolism	<=>	0	core	rxn00379	rxn00379	rxn00379	rxn00379	Energy metabolism
rxn00392	none	none	cpd00002 + cpd00220 <=> cpd00008 + cpd00050	rxn00392	-4.5	0.23673	2.7.1.26	cpd00002 + cpd00220 <=> cpd00008 + cpd00050	map00740	R00549	cpd00002 + cpd00220 <=> cpd00008 + cpd00050	ATP:riboflavin 5'-phosphotransferase	Riboflavin metabolism	<=>	0	core	rxn00392	rxn00392	rxn00392	rxn00392	Metabolism of cofactors and vitamins
rxn00407	none	none	cpd00001 + cpd00052 + cpd00067 <=> cpd00013 + cpd00062	rxn00407	-5.143	1.45906	3.5.4.13	cpd00001 + cpd00052 + cpd00067 <=> cpd00013 + cpd00062	map00240	R00568	cpd00001 + cpd00052 + cpd00067 <=> cpd00013 + cpd00062	CTP aminohydrolase	Pyrimidine metabolism	=>	0	core	rxn00407	rxn00407	rxn00407	rxn00407	Biosynthesis of other secondary metabolites
rxn00409	none	none	cpd00002 + cpd00096 <=> cpd00008 + cpd00052	rxn00409	0	2	2.7.4.6	cpd00002 + cpd00096 <=> cpd00008 + cpd00052	map00240	R00570	cpd00002 + cpd00096 <=> cpd00008 + cpd00052	ATP:nucleoside-diphosphate phosphatransferase	Pyrimidine metabolism	<=>	0	core	rxn00409	rxn00409	rxn00409	rxn00409	Biosynthesis of other secondary metabolites
rxn00410	none	none	cpd00002 + cpd00013 + cpd00062 <=> cpd00008 + cpd00009 + cpd00052 + (2) cpd00067	rxn00410	-1.674	1.46416	6.3.4.2	cpd00002 + cpd00013 + cpd00062 <=> cpd00008 + cpd00009 + cpd00052 + (2) cpd00067	map00240	R00571	cpd00002 + cpd00013 + cpd00062 <=> cpd00008 + cpd00009 + cpd00052 + (2) cpd00067	UTP:ammonia ligase(ADP-forming)	Pyrimidine metabolism	<=>	0	core	rxn00410	rxn00410	rxn00410	rxn00410	Biosynthesis of other secondary metabolites
rxn00412	none	none	cpd00001 + cpd00002 + cpd00053 + cpd00062 <=> cpd00008 + cpd00009 + cpd00023 + cpd00052 + (2) cpd00067	rxn00412	-6.397	1.56276	6.3.4.2	cpd00001 + cpd00002 + cpd00053 + cpd00062 <=> cpd00008 + cpd00009 + cpd00023 + cpd00052 + (2) cpd00067	map00240	R00573	cpd00001 + cpd00002 + cpd00053 + cpd00062 <=> cpd00008 + cpd00009 + cpd00023 + cpd00052 + (2) cpd00067	UTP:ammonia ligase(ADP-forming)	Pyrimidine metabolism	=>	0	core	rxn00412	rxn00412	rxn00412	rxn00412	Biosynthesis of other secondary metabolites
rxn00414	Pyrimidine metabolism	none	cpd00001 + (2) cpd00002 + cpd00053 + cpd00242 <=> (2) cpd00008 + cpd00009 + cpd00023 + cpd00067 + cpd00146	rxn00414	-11.257	0.954661	6.3.5.5	cpd00001 + (2) cpd00002 + cpd00053 + cpd00242 <=> (2) cpd00008 + cpd00009 + cpd00023 + cpd00067 + cpd00146	map00251	R00575	cpd00001 + (2) cpd00002 + cpd00053 + cpd00242 <=> (2) cpd00008 + cpd00009 + cpd00023 + cpd00067 + cpd00146	Carbon-dioxide:L-glutamine amido-ligase (ADP-forming,	Glutamate metabolism	=>	0	core	rxn00414	rxn00414	rxn00414	rxn00414	Amino acid metabolism
rxn00423	Sulfur metabolism	none	cpd00022 + cpd00054 <=> cpd00010 + cpd00722	rxn00423	-3.614	1.17862	2.3.1.30	cpd00022 + cpd00054 <=> cpd00010 + cpd00722	map00272	R00586	cpd00022 + cpd00054 <=> cpd00010 + cpd00722	serine O-acetyltransferase	Cysteine metabolism	=>	0	core	rxn00423	rxn00423	rxn00423	rxn00423	Amino acid metabolism
rxn00438	none	none	cpd00002 + cpd00793 <=> cpd00008 + cpd00056	rxn00438	0	2	2.7.4.16	cpd00002 + cpd00793 <=> cpd00008 + cpd00056	map00730	R00617	cpd00002 + cpd00793 <=> cpd00008 + cpd00056	ATP:thiamin-phosphate phosphotransferase	Thiamine metabolism	<=>	0	core	rxn00438	rxn00438	rxn00438	rxn00438	Metabolism of cofactors and vitamins
rxn00441	none	none	cpd00024 + cpd00056 + cpd00067 <=> cpd00011 + cpd03189	rxn00441	-6.87	0.764453	1.2.4.2	cpd00024 + cpd00056 + cpd00067 <=> cpd00011 + cpd03189	map00020	R00621	cpd00024 + cpd00056 + cpd00067 <=> cpd00011 + cpd03189	2-Oxoglutarate:Thiamin diphosphate 2-oxidoreductase(decarboxylating	Citrate cycle (TCA cycle)	=>	0	core	rxn00441	rxn00441	rxn00441	rxn00441	Carbohydrate Metabolism
rxn00459	none	none	cpd00482 <=> cpd00001 + cpd00061	rxn00459	-0.867	0.779214	4.2.1.11	cpd00482 <=> cpd00001 + cpd00061	map00010	R00658	cpd00482 <=> cpd00001 + cpd00061	2-Phospho-D-glycerate hydro-lyase	Glycolysis / Gluconeogenesis	<=>	0	core	rxn00459	rxn00459	rxn00459	rxn00459	Carbohydrate Metabolism
rxn00461	none	none	cpd00037 + cpd00061 <=> cpd00009 + cpd00067 + cpd02820	rxn00461	0.796	0.676477	2.5.1.7	cpd00037 + cpd00061 <=> cpd00009 + cpd00067 + cpd02820	map00530	R00660	cpd00037 + cpd00061 <=> cpd00009 + cpd00067 + cpd02820	Phosphoenolpyruvate:UDP-N-acetyl-D-glucosamine	Aminosugars metabolism	<=>	0	core	rxn00461	rxn00461	rxn00461	rxn00461	Glycan biosynthesis and metabolism
rxn00470	Urea cycle and metabolism of amino groups	none	cpd00064 + cpd00067 <=> cpd00011 + cpd00118	rxn00470	-3.09	0.5417	4.1.1.17	cpd00064 + cpd00067 <=> cpd00011 + cpd00118	map00480	R00670	cpd00064 + cpd00067 <=> cpd00011 + cpd00118	L-Ornithine carboxy-lyase	Glutathione metabolism	=>	0	core	rxn00470	rxn00470	rxn00470	rxn00470	Amino acid metabolism
rxn00474	none	none	cpd00054 + cpd00359 <=> cpd00001 + cpd00065	rxn00474	-11.947	0.694816	4.2.1.20	cpd00054 + cpd00359 <=> cpd00001 + cpd00065	map00400	R00674	cpd00054 + cpd00359 <=> cpd00001 + cpd00065	L-Serine hydro-lyase (adding indoleglycerol-phosphate)	Phenylalanine, tyrosine and tryptophan biosynthesis	=>	0	core	rxn00474	rxn00474	rxn00474	rxn00474	Amino acid metabolism
rxn00493	Phenylalanine metabolism	none	cpd00024 + cpd00066 <=> cpd00023 + cpd00143	rxn00493	0	2	2.6.1.1	cpd00024 + cpd00066 <=> cpd00023 + cpd00143	map00400	R00694	cpd00024 + cpd00066 <=> cpd00023 + cpd00143	L-Phenylalanine:2-oxoglutarate aminotransferase	Phenylalanine, tyrosine and tryptophan biosynthesis	<=>	0	core	rxn00493	rxn00493	rxn00493	rxn00493	Amino acid metabolism
rxn00506	Glycolysis / Gluconeogenesis	none	cpd00001 + cpd00003 + cpd00071 <=> cpd00004 + cpd00029 + (2) cpd00067	rxn00506	-11.993	1.35796	1.2.1.3	cpd00001 + cpd00003 + cpd00071 <=> cpd00004 + cpd00029 + (2) cpd00067	map00620	R00710	cpd00001 + cpd00003 + cpd00071 <=> cpd00004 + cpd00029 + (2) cpd00067	Acetaldehyde:NAD+ oxidoreductase	Pyruvate metabolism	=>	0	core	rxn00506	rxn00506	rxn00506	rxn00506	Carbohydrate Metabolism
rxn00515	none	none	cpd00002 + cpd00090 <=> cpd00008 + cpd00068	rxn00515	0	2	2.7.4.6	cpd00002 + cpd00090 <=> cpd00008 + cpd00068	map00230	R00722	cpd00002 + cpd00090 <=> cpd00008 + cpd00068	ATP:nucleoside-diphosphate phosphatransferase	Purine metabolism	<=>	0	core	rxn00515	rxn00515	rxn00515	rxn00515	Biosynthesis of other secondary metabolites
rxn00527	Phenylalanine, tyrosine and tryptophan biosynthesis	none	cpd00024 + cpd00069 <=> cpd00023 + cpd00868	rxn00527	0	2	2.6.1.1	cpd00024 + cpd00069 <=> cpd00023 + cpd00868	map00950	R00734	cpd00024 + cpd00069 <=> cpd00023 + cpd00868	L-Tyrosine:2-oxoglutarate aminotransferase	Alkaloid biosynthesis I	<=>	0	core	rxn00527	rxn00527	rxn00527	rxn00527	Biosynthesis of other secondary metabolites
rxn00533	Tetracycline biosynthesis	none	cpd00002 + cpd00022 + cpd00242 <=> cpd00008 + cpd00009 + cpd00067 + cpd00070	rxn00533	-1.074	0.739456	6.4.1.2	cpd00002 + cpd00022 + cpd00242 <=> cpd00008 + cpd00009 + cpd00067 + cpd00070	map00640	R00742	cpd00002 + cpd00022 + cpd00242 <=> cpd00008 + cpd00009 + cpd00067 + cpd00070	Acetyl-CoA:carbon-dioxide ligase (ADP-forming)	Propanoate metabolism	<=>	0	core	rxn00533	rxn00533	rxn00533	rxn00533	Carbohydrate Metabolism
rxn00543	1.1.1.71	none	cpd00003 + cpd00363 <=> cpd00004 + cpd00067 + cpd00071	rxn00543	5.78	1.26256	1.1.1.1	cpd00003 + cpd00363 <=> cpd00004 + cpd00067 + cpd00071	map00010	R00754	cpd00003 + cpd00363 <=> cpd00004 + cpd00067 + cpd00071	Ethanol:NAD+ oxidoreductase	Glycolysis / Gluconeogenesis	<=>	0	core	rxn00543	rxn00543	rxn00543	rxn00543	Carbohydrate Metabolism
rxn00549	R04780	none	cpd00001 + cpd00290 <=> cpd00009 + cpd00067 + cpd00072	rxn00549	-2.317	0.735634	3.1.3.11	cpd00001 + cpd00290 <=> cpd00009 + cpd00067 + cpd00072	map00710	R00762	cpd00001 + cpd00290 <=> cpd00009 + cpd00067 + cpd00072	D-Fructose-1,6-bisphosphate 1-phosphohydrolase	Carbon fixation in photosynthetic organisms	=>	0	core	rxn00549	rxn00549	rxn00549	rxn00549	Energy metabolism
rxn00555	Aminosugars metabolism	none	cpd00053 + cpd00072 <=> cpd00023 + cpd00288	rxn00555	-6.3	0.836906	2.6.1.16	cpd00053 + cpd00072 <=> cpd00023 + cpd00288	map00251	R00768	cpd00053 + cpd00072 <=> cpd00023 + cpd00288	L-Glutamine:D-fructose-6-phosphate aminotransferase (hexose	Glutamate metabolism	<=>	0	core	rxn00555	rxn00555	rxn00555	rxn00555	Amino acid metabolism
rxn00559	R00772	none	cpd00235 <=> cpd00072	rxn00559	-0.89	0.608878	5.3.1.8	cpd00235 <=> cpd00072	map00051	R01819	cpd00235 <=> cpd00072	D-Mannose-6-phosphate ketol-isomerase	Fructose and mannose metabolism	<=>	0	core	rxn00559	rxn00559	rxn00559	rxn00559	Carbohydrate Metabolism
rxn00602	Valine, leucine and isoleucine degradation	none	cpd00891 <=> cpd00078	rxn00602	1.81	0.257149	5.4.99.2	cpd00891 <=> cpd00078	map00640	R00833	cpd00891 <=> cpd00078	(R)-2-Methyl-3-oxopropanoyl-CoA CoA-carbonylmutase	Propanoate metabolism	<=>	0	core	rxn00602	rxn00602	rxn00602	rxn00602	Carbohydrate Metabolism
rxn00611	R05679	none	cpd00003 + cpd00080 <=> cpd00004 + cpd00067 + cpd00095	rxn00611	3.76	1.07969	1.1.1.8	cpd00003 + cpd00080 <=> cpd00004 + cpd00067 + cpd00095	map00564	R00842	cpd00003 + cpd00080 <=> cpd00004 + cpd00067 + cpd00095	sn-Glycerol-3-phosphate:NAD+ 2-oxidoreductase	Glycerophospholipid metabolism	<=>	0	core	rxn00611	rxn00611	rxn00611	rxn00611	Lipid Metabolism
rxn00612	R00844	none	cpd00006 + cpd00080 <=> cpd00005 + cpd00067 + cpd00095	rxn00612	3.76	1.07969	1.1.1.261	cpd00006 + cpd00080 <=> cpd00005 + cpd00067 + cpd00095	map00564	R05680	cpd00006 + cpd00080 <=> cpd00005 + cpd00067 + cpd00095	sn-Glycerol-3-phosphate:NADP+ 2-oxidoreductase	Glycerophospholipid metabolism	<=>	0	core	rxn00612	rxn00612	rxn00612	rxn00612	Lipid Metabolism
rxn00615	none	none	cpd00002 + cpd00100 <=> cpd00008 + cpd00080	rxn00615	-4.5	0.23673	2.7.1.30	cpd00002 + cpd00100 <=> cpd00008 + cpd00080	map00561	R00847	cpd00002 + cpd00100 <=> cpd00008 + cpd00080	ATP:glycerol 3-phosphotransferase	Glycerolipid metabolism	<=>	0	core	rxn00615	rxn00615	rxn00615	rxn00615	Lipid Metabolism
rxn00646	none	none	cpd00002 + cpd00023 + cpd00084 <=> cpd00008 + cpd00009 + cpd00067 + cpd00506	rxn00646	-6.354	0.856942	6.3.2.2	cpd00002 + cpd00023 + cpd00084 <=> cpd00008 + cpd00009 + cpd00067 + cpd00506	map00480	R00894	cpd00002 + cpd00023 + cpd00084 <=> cpd00008 + cpd00009 + cpd00067 + cpd00506	L-Glutamate:L-cysteine gamma-ligase (ADP-forming)	Glutathione metabolism	=>	0	core	rxn00646	rxn00646	rxn00646	rxn00646	Amino acid metabolism
rxn00649	Sulfur metabolism	none	cpd00239 + cpd00722 <=> cpd00029 + cpd00067 + cpd00084	rxn00649	-12.954	1.04616	2.5.1.47	cpd00239 + cpd00722 <=> cpd00029 + cpd00067 + cpd00084	map00272	R00897	cpd00239 + cpd00722 <=> cpd00029 + cpd00067 + cpd00084	O3-Acetyl-L-serine acetate-lyase (adding hydrogen sulfide)	Cysteine metabolism	=>	0	core	rxn00649	rxn00649	rxn00649	rxn00649	Amino acid metabolism
rxn00650	3.4.13.3	none	cpd00001 + cpd01017 <=> cpd00033 + cpd00084	rxn00650	-0.463	0.848213	3.4.11.2	cpd00001 + cpd01017 <=> cpd00033 + cpd00084	map00480	R00899	cpd00001 + cpd01017 <=> cpd00033 + cpd00084	membrane alanyl aminopeptidase	Glutathione metabolism	<=>	0	core	rxn00650	rxn00650	rxn00650	rxn00650	Amino acid metabolism
rxn00669	none	none	cpd00002 + cpd00010 + cpd00141 <=> cpd00008 + cpd00009 + cpd00086	rxn00669	-1.06	1.21342	6.2.1.13	cpd00002 + cpd00010 + cpd00141 <=> cpd00008 + cpd00009 + cpd00086	map00640	R00920	cpd00002 + cpd00010 + cpd00141 <=> cpd00008 + cpd00009 + cpd00086	Propanoate:CoA ligase (ADP-forming)	Propanoate metabolism	<=>	0	core	rxn00669	rxn00669	rxn00669	rxn00669	Carbohydrate Metabolism
rxn00675	6.2.1.17	none	cpd00010 + cpd03560 <=> cpd00018 + cpd00086	rxn00675	-24.586	1.17022	6.2.1.1	cpd00010 + cpd03560 <=> cpd00018 + cpd00086	map00640	R00926	cpd00010 + cpd03560 <=> cpd00018 + cpd00086	Propinol adenylate:CoA ligase (AMP-forming)	Propanoate metabolism	=>	0	core	rxn00675	rxn00675	rxn00675	rxn00675	Carbohydrate Metabolism
rxn00676	none	none	cpd00022 + cpd00086 <=> cpd00010 + cpd02124	rxn00676	5.246	1.09265	2.3.1.16	cpd00022 + cpd00086 <=> cpd00010 + cpd02124	map00280	R00927	cpd00022 + cpd00086 <=> cpd00010 + cpd02124	Propanoyl-CoA:acetyl-CoA C-acyltransferase	Valine, leucine and isoleucine degradation	<=>	0	core	rxn00676	rxn00676	rxn00676	rxn00676	Amino acid metabolism
rxn00686	One carbon pool by folate	none	cpd00006 + cpd00087 <=> cpd00005 + cpd00067 + cpd00330	rxn00686	0.59	1.37185	1.5.1.3	cpd00006 + cpd00087 <=> cpd00005 + cpd00067 + cpd00330	map00790	R00939	cpd00006 + cpd00087 <=> cpd00005 + cpd00067 + cpd00330	5,6,7,8-Tetrahydrofolate:NADP+ oxidoreductase	Folate biosynthesis	<=>	0	core	rxn00686	rxn00686	rxn00686	rxn00686	Metabolism of cofactors and vitamins
rxn00689	none	none	cpd00002 + cpd00023 + cpd00087 <=> cpd00008 + cpd00009 + cpd00067 + cpd06227	rxn00689	-6.354	0.856942	6.3.2.17	cpd00002 + cpd00023 + cpd00087 <=> cpd00008 + cpd00009 + cpd00067 + cpd06227	map00790	R00942	cpd00002 + cpd00023 + cpd00087 <=> cpd00008 + cpd00009 + cpd00067 + cpd06227	Tetrahydrofolate:L-glutamate gamma-ligase (ADP-forming)	Folate biosynthesis	=>	0	core	rxn00689	rxn00689	rxn00689	rxn00689	Metabolism of cofactors and vitamins
rxn00692	Glycine, serine and threonine metabolism	none	cpd00001 + cpd00033 + cpd00125 <=> cpd00054 + cpd00087	rxn00692	-0.053	1.82578	2.1.2.1	cpd00001 + cpd00033 + cpd00125 <=> cpd00054 + cpd00087	map00670	R00945	cpd00001 + cpd00033 + cpd00125 <=> cpd00054 + cpd00087	5,10-Methylenetetrahydrofolate:glycine hydroxymethyltransferase	One carbon pool by folate	<=>	0	core	rxn00692	rxn00692	rxn00692	rxn00692	Metabolism of cofactors and vitamins
rxn00693	One carbon pool by folate	none	cpd00135 + cpd00345 <=> cpd00060 + cpd00087	rxn00693	-6.406	1.27114	2.1.1.13	cpd00135 + cpd00345 <=> cpd00060 + cpd00087	map00271	R00946	cpd00135 + cpd00345 <=> cpd00060 + cpd00087	5-Methyltetrahydrofolate:L-homocysteine S-methyltransferase	Methionine metabolism	<=>	0	core	rxn00693	rxn00693	rxn00693	rxn00693	Amino acid metabolism
rxn00707	none	none	cpd00068 + cpd00367 <=> cpd00046 + cpd00090	rxn00707	-4.5	0.23673	2.7.1.48	cpd00068 + cpd00367 <=> cpd00046 + cpd00090	map00240	R00962	cpd00068 + cpd00367 <=> cpd00046 + cpd00090	ITP:cytidine 5'-phosphotransferase	Pyrimidine metabolism	<=>	0	core	rxn00707	rxn00707	rxn00707	rxn00707	Biosynthesis of other secondary metabolites
rxn00710	none	none	cpd00067 + cpd00810 <=> cpd00011 + cpd00091	rxn00710	-1.32	0.732676	4.1.1.23	cpd00067 + cpd00810 <=> cpd00011 + cpd00091	map00240	R00965	cpd00067 + cpd00810 <=> cpd00011 + cpd00091	Orotidine-5'-phosphate carboxy-lyase	Pyrimidine metabolism	=>	0	core	rxn00710	rxn00710	rxn00710	rxn00710	Biosynthesis of other secondary metabolites
rxn00726	none	none	cpd00013 + cpd00216 <=> cpd00001 + cpd00020 + cpd00067 + cpd00093	rxn00726	-39.437	1.7777	4.1.3.27	cpd00013 + cpd00216 <=> cpd00001 + cpd00020 + cpd00067 + cpd00093	map00400	R00985	cpd00013 + cpd00216 <=> cpd00001 + cpd00020 + cpd00067 + cpd00093	Chorismate pyruvate-lyase (amino-accepting)	Phenylalanine, tyrosine and tryptophan biosynthesis	=>	0	core	rxn00726	rxn00726	rxn00726	rxn00726	Amino acid metabolism
rxn00727	none	none	cpd00053 + cpd00216 <=> cpd00020 + cpd00023 + cpd00067 + cpd00093	rxn00727	-44.16	1.6284	4.1.3.27	cpd00053 + cpd00216 <=> cpd00020 + cpd00023 + cpd00067 + cpd00093	map00400	R00986	cpd00053 + cpd00216 <=> cpd00020 + cpd00023 + cpd00067 + cpd00093	Chorismate pyruvate-lyase (amino-accepting)	Phenylalanine, tyrosine and tryptophan biosynthesis	=>	0	core	rxn00727	rxn00727	rxn00727	rxn00727	Amino acid metabolism
rxn00747	Glycolysis / Gluconeogenesis	none	cpd00102 <=> cpd00095	rxn00747	-1.46	0.300689	5.3.1.1	cpd00102 <=> cpd00095	map00710	R01015	cpd00102 <=> cpd00095	D-Glyceraldehyde-3-phosphate ketol-isomerase	Carbon fixation in photosynthetic organisms	<=>	0	core	rxn00747	rxn00747	rxn00747	rxn00747	Energy metabolism
rxn00748	none	none	cpd00095 <=> cpd00009 + cpd00067 + cpd00428	rxn00748	-10.834	0.6279	4.2.3.3	cpd00095 <=> cpd00009 + cpd00067 + cpd00428	map00620	R01016	cpd00095 <=> cpd00009 + cpd00067 + cpd00428	Glycerone-phosphate phospho-lyase	Pyruvate metabolism	=>	0	core	rxn00748	rxn00748	rxn00748	rxn00748	Carbohydrate Metabolism
rxn00756	none	none	cpd00001 + cpd00681 <=> cpd00048 + cpd00067 + cpd00098	rxn00756	-16.313	1.00154	3.1.6.6	cpd00001 + cpd00681 <=> cpd00048 + cpd00067 + cpd00098	none	R01028	cpd00001 + cpd00681 <=> cpd00048 + cpd00067 + cpd00098	Choline sulfate sulfohydrolase	none	=>	0	core	rxn00756	rxn00756	rxn00756	rxn00756
rxn00758	3.1.4.46	none	cpd00001 + cpd00507 <=> cpd00080 + cpd00098	rxn00758	-4.813	0.694983	3.1.4.2	cpd00001 + cpd00507 <=> cpd00080 + cpd00098	map00564	R01030	cpd00001 + cpd00507 <=> cpd00080 + cpd00098	sn-Glycero-3-phosphocholine glycerophosphohydrolase	Glycerophospholipid metabolism	=>	0	core	rxn00758	rxn00758	rxn00758	rxn00758	Lipid Metabolism
rxn00763	1.1.1.72	none	cpd00003 + cpd00100 <=> cpd00004 + cpd00067 + cpd00448	rxn00763	5.22	1.06983	1.1.1.1	cpd00003 + cpd00100 <=> cpd00004 + cpd00067 + cpd00448	map00561	R01036	cpd00003 + cpd00100 <=> cpd00004 + cpd00067 + cpd00448	Glycerol:NAD+ oxidoreductase	Glycerolipid metabolism	<=>	0	core	rxn00763	rxn00763	rxn00763	rxn00763	Lipid Metabolism
rxn00770	Purine metabolism	none	cpd00002 + cpd00101 <=> cpd00018 + cpd00103	rxn00770	-4.5	0.23673	2.7.6.1	cpd00002 + cpd00101 <=> cpd00018 + cpd00103	map00030	R01049	cpd00002 + cpd00101 <=> cpd00018 + cpd00103	ATP:D-ribose-5-phosphate pyrophosphotransferase	Pentose phosphate pathway	<=>	0	core	rxn00770	rxn00770	rxn00770	rxn00770	Carbohydrate Metabolism
rxn00776	none	none	cpd00092 + cpd00101 <=> cpd00001 + cpd00859	rxn00776	-11.947	0.694816	4.2.1.70	cpd00092 + cpd00101 <=> cpd00001 + cpd00859	map00240	R01055	cpd00092 + cpd00101 <=> cpd00001 + cpd00859	Uracil hydro-lyase (adding D-ribose 5-phosphate)	Pyrimidine metabolism	=>	0	core	rxn00776	rxn00776	rxn00776	rxn00776	Biosynthesis of other secondary metabolites
rxn00777	Pentose phosphate pathway	none	cpd00101 <=> cpd00171	rxn00777	0.62	1.30148	5.3.1.6	cpd00101 <=> cpd00171	map00710	R01056	cpd00101 <=> cpd00171	D-Ribose-5-phosphate ketol-isomerase	Carbon fixation in photosynthetic organisms	<=>	0	core	rxn00777	rxn00777	rxn00777	rxn00777	Energy metabolism
rxn00781	Glycolysis / Gluconeogenesis	none	cpd00003 + cpd00009 + cpd00102 <=> cpd00004 + cpd00203	rxn00781	-0.356	1.19502	1.2.1.12	cpd00003 + cpd00009 + cpd00102 <=> cpd00004 + cpd00203	map00710	R01061	cpd00003 + cpd00009 + cpd00102 <=> cpd00004 + cpd00203	D-Glyceraldehyde-3-phosphate:NAD+ oxidoreductase(phosphorylating)	Carbon fixation in photosynthetic organisms	<=>	0	core	rxn00781	rxn00781	rxn00781	rxn00781	Energy metabolism
rxn00785	R01067	none	cpd00072 + cpd00102 <=> cpd00198 + cpd00236	rxn00785	1.75	1.28569	2.2.1.1	cpd00072 + cpd00102 <=> cpd00198 + cpd00236	map00710	R01830	cpd00072 + cpd00102 <=> cpd00198 + cpd00236	D-Fructose 6-phosphate:D-glyceraldehyde-3-phosphate glycolaldehyde	Carbon fixation in photosynthetic organisms	<=>	0	core	rxn00785	rxn00785	rxn00785	rxn00785	Energy metabolism
rxn00786	R01070	none	cpd00290 <=> cpd00095 + cpd00102	rxn00786	4.31	1.23134	4.1.2.13	cpd00290 <=> cpd00095 + cpd00102	map00710	R01068	cpd00290 <=> cpd00095 + cpd00102	D-Fructose-1,6-bisphosphate D-glyceraldehyde-3-phosphate-lyase	Carbon fixation in photosynthetic organisms	<=>	0	core	rxn00786	rxn00786	rxn00786	rxn00786	Energy metabolism
rxn00789	none	none	cpd00012 + cpd01775 <=> cpd00002 + cpd00103	rxn00789	7.68	2.95933	2.4.2.17	cpd00012 + cpd01775 <=> cpd00002 + cpd00103	map00340	R01071	cpd00012 + cpd01775 <=> cpd00002 + cpd00103	1-(5-Phospho-D-ribosyl)-ATP:pyrophosphate phosphoribosyl-transferase	Histidine metabolism	<=	0	core	rxn00789	rxn00789	rxn00789	rxn00789	Amino acid metabolism
rxn00790	Purine metabolism	none	cpd00012 + cpd00023 + cpd01982 <=> cpd00001 + cpd00053 + cpd00103	rxn00790	10.933	0.924103	2.4.2.14	cpd00012 + cpd00023 + cpd01982 <=> cpd00001 + cpd00053 + cpd00103	map00251	R01072	cpd00012 + cpd00023 + cpd01982 <=> cpd00001 + cpd00053 + cpd00103	5-Phosphoribosylamine:pyrophosphate phosphoribosyltransferase	Glutamate metabolism	<=	0	core	rxn00790	rxn00790	rxn00790	rxn00790	Amino acid metabolism
rxn00791	none	none	cpd00012 + cpd02642 <=> cpd00093 + cpd00103	rxn00791	10.47	0.815445	2.4.2.18	cpd00012 + cpd02642 <=> cpd00093 + cpd00103	map00400	R01073	cpd00012 + cpd02642 <=> cpd00093 + cpd00103	N-(5-Phospho-D-ribosyl)anthranilate:pyrophosphate	Phenylalanine, tyrosine and tryptophan biosynthesis	<=	0	core	rxn00791	rxn00791	rxn00791	rxn00791	Amino acid metabolism
rxn00799	Reductive carboxylate cycle (CO2 fixation)	none	cpd00130 <=> cpd00001 + cpd00106	rxn00799	0.613	0.872726	4.2.1.2	cpd00130 <=> cpd00001 + cpd00106	map00020	R01082	cpd00130 <=> cpd00001 + cpd00106	(S)-Malate hydro-lyase	Citrate cycle (TCA cycle)	<=>	0	core	rxn00799	rxn00799	rxn00799	rxn00799	Carbohydrate Metabolism
rxn00800	Alanine and aspartate metabolism	none	cpd02375 <=> cpd00018 + cpd00106	rxn00800	7.34	0.933038	4.3.2.2	cpd02375 <=> cpd00018 + cpd00106	map00230	R01083	cpd02375 <=> cpd00018 + cpd00106	N6-(1,2-Dicarboxyethyl)AMP AMP-lyase	Purine metabolism	<=>	0	core	rxn00800	rxn00800	rxn00800	rxn00800	Biosynthesis of other secondary metabolites
rxn00802	Alanine and aspartate metabolism	none	cpd02152 <=> cpd00051 + cpd00106	rxn00802	7.34	0.933038	4.3.2.1	cpd02152 <=> cpd00051 + cpd00106	map00220	R01086	cpd02152 <=> cpd00051 + cpd00106	N-(L-Argininosuccinate) arginie-lyase	Urea cycle and metabolism of amino groups	<=>	0	core	rxn00802	rxn00802	rxn00802	rxn00802	Biosynthesis of other secondary metabolites
rxn00806	Valine, leucine and isoleucine biosynthesis	none	cpd00024 + cpd00107 <=> cpd00023 + cpd00200	rxn00806	0	2	2.6.1.42	cpd00024 + cpd00107 <=> cpd00023 + cpd00200	map00280	R01090	cpd00024 + cpd00107 <=> cpd00023 + cpd00200	L-Leucine:2-oxoglutarate aminotransferase	Valine, leucine and isoleucine degradation	<=>	0	core	rxn00806	rxn00806	rxn00806	rxn00806	Amino acid metabolism
rxn00808	none	none	cpd00002 + cpd00108 <=> cpd00008 + cpd00348	rxn00808	-4.5	0.23673	2.7.1.6	cpd00002 + cpd00108 <=> cpd00008 + cpd00348	map00052	R01092	cpd00002 + cpd00108 <=> cpd00008 + cpd00348	ATP:D-galactose 1-phosphotransferase	Galactose metabolism	<=>	0	core	rxn00808	rxn00808	rxn00808	rxn00808	Carbohydrate Metabolism
rxn00816	R01678	none	cpd00001 + cpd00208 <=> cpd00027 + cpd00108	rxn00816	-3.113	0.692797	3.2.1.108	cpd00001 + cpd00208 <=> cpd00027 + cpd00108	map00052	R01100	cpd00001 + cpd00208 <=> cpd00027 + cpd00108	Lactose galactohydrolase	Galactose metabolism	<=>	0	core	rxn00816	rxn00816	rxn00816	rxn00816	Carbohydrate Metabolism
rxn00832	none	none	cpd00001 + cpd00114 <=> cpd02884	rxn00832	-2.583	2.29918	3.5.4.10	cpd00001 + cpd00114 <=> cpd02884	map00230	R01127	cpd00001 + cpd00114 <=> cpd02884	IMP 1,2-hydrolase (decyclizing)	Purine metabolism	<=>	0	core	rxn00832	rxn00832	rxn00832	rxn00832	Biosynthesis of other secondary metabolites			xxx
rxn00834	none	none	cpd00001 + cpd00003 + cpd00114 <=> cpd00004 + cpd00067 + cpd00497	rxn00834	1.577	1.55505	1.1.1.205	cpd00001 + cpd00003 + cpd00114 <=> cpd00004 + cpd00067 + cpd00497	map00230	R01130	cpd00001 + cpd00003 + cpd00114 <=> cpd00004 + cpd00067 + cpd00497	IMP:NAD+ oxidoreductase	Purine metabolism	<=>	0	core	rxn00834	rxn00834	rxn00834	rxn00834	Biosynthesis of other secondary metabolites
rxn00836	none	none	cpd00012 + cpd00114 <=> cpd00103 + cpd00226	rxn00836	3.01	0.976667	2.4.2.8	cpd00012 + cpd00114 <=> cpd00103 + cpd00226	map00230	R01132	cpd00012 + cpd00114 <=> cpd00103 + cpd00226	IMP:pyrophosphate phosphoribosyltransferase	Purine metabolism	<=	0	core	rxn00836	rxn00836	rxn00836	rxn00836	Biosynthesis of other secondary metabolites
rxn00838	Alanine and aspartate metabolism	none	cpd00038 + cpd00041 + cpd00114 <=> cpd00009 + cpd00031 + (2) cpd00067 + cpd02375	rxn00838	-2.594	1.29949	6.3.4.4	cpd00038 + cpd00041 + cpd00114 <=> cpd00009 + cpd00031 + (2) cpd00067 + cpd02375	map00230	R01135	cpd00038 + cpd00041 + cpd00114 <=> cpd00009 + cpd00031 + (2) cpd00067 + cpd02375	IMP:L-aspartate ligase (GDP-forming)	Purine metabolism	=>	0	core	rxn00838	rxn00838	rxn00838	rxn00838	Biosynthesis of other secondary metabolites
rxn00839	none	none	cpd00002 + cpd00177 <=> cpd00008 + cpd00115	rxn00839	0	2	2.7.4.6	cpd00002 + cpd00177 <=> cpd00008 + cpd00115	map00230	R01137	cpd00002 + cpd00177 <=> cpd00008 + cpd00115	ATP:nucleoside-diphosphate phosphatransferase	Purine metabolism	<=>	0	core	rxn00839	rxn00839	rxn00839	rxn00839	Biosynthesis of other secondary metabolites			xxx
rxn00851	Peptidoglycan biosynthesis	none	cpd00002 + (2) cpd00117 <=> cpd00008 + cpd00009 + cpd00067 + cpd00731	rxn00851	-6.354	0.856942	6.3.2.4	cpd00002 + (2) cpd00117 <=> cpd00008 + cpd00009 + cpd00067 + cpd00731	map00473	R01150	cpd00002 + (2) cpd00117 <=> cpd00008 + cpd00009 + cpd00067 + cpd00731	D-AlanineD-Alanine ligase (ADP-forming)	D-Alanine metabolism	=>	0	core	rxn00851	rxn00851	rxn00851	rxn00851	Amino acid metabolism
rxn00863	none	none	cpd00001 + cpd00003 + cpd01324 <=> cpd00004 + (2) cpd00067 + cpd00119	rxn00863	-9.803	1.17612	1.1.1.23	cpd00001 + cpd00003 + cpd01324 <=> cpd00004 + (2) cpd00067 + cpd00119	map00340	R01163	cpd00001 + cpd00003 + cpd01324 <=> cpd00004 + (2) cpd00067 + cpd00119	L-Histidinal:NAD+ oxidoreductase	Histidine metabolism	=>	0	core	rxn00863	rxn00863	rxn00863	rxn00863	Amino acid metabolism
rxn00868	1.3.99.2	none	cpd00003 + cpd00120 <=> cpd00004 + cpd00067 + cpd00650	rxn00868	16.55	1.19027	1.3.1.44	cpd00003 + cpd00120 <=> cpd00004 + cpd00067 + cpd00650	map00650	R01171	cpd00003 + cpd00120 <=> cpd00004 + cpd00067 + cpd00650	Butanoyl-CoA:(acceptor) 2,3-oxidoreductase	Butanoate metabolism	<=	0	core	rxn00868	rxn00868	rxn00868	rxn00868	Carbohydrate Metabolism
rxn00872	1.3.99.-	none	cpd00015 + cpd00120 <=> cpd00650 + cpd00982	rxn00872	12	1.84286	1.3.3.6	cpd00015 + cpd00120 <=> cpd00650 + cpd00982	map00071	R01175	cpd00015 + cpd00120 <=> cpd00650 + cpd00982	Butanoyl-CoA:oxygen 2-oxidoreductase	Fatty acid metabolism	<=	0	core	rxn00872	rxn00872	rxn00872	rxn00872	Lipid Metabolism
rxn00874	Fatty acid metabolism	none	cpd00022 + cpd00120 <=> cpd00010 + cpd03123	rxn00874	7.056	1.08737	2.3.1.9	cpd00022 + cpd00120 <=> cpd00010 + cpd03123	map00062	R01177	cpd00022 + cpd00120 <=> cpd00010 + cpd03123	Acetyl-CoA:acetyl-CoA C-acetyltransferase	Fatty acid elongation in mitochondria	<=>	0	core	rxn00874	rxn00874	rxn00874	rxn00874	Lipid Metabolism
rxn00881	Phosphatidylinositol signaling system	none	cpd00001 + cpd00867 <=> cpd00009 + cpd00067 + cpd00121	rxn00881	-2.317	0.735634	3.1.3.25	cpd00001 + cpd00867 <=> cpd00009 + cpd00067 + cpd00121	map00521	R01185	cpd00001 + cpd00867 <=> cpd00009 + cpd00067 + cpd00121	myo-Inositol 1-phosphate phosphahydrolase	Streptomycin biosynthesis	=>	0	core	rxn00881	rxn00881	rxn00881	rxn00881	Biosynthesis of other secondary metabolites
rxn00882	Phosphatidylinositol signaling system	none	cpd00001 + cpd02230 <=> cpd00009 + cpd00067 + cpd00121	rxn00882	-2.317	0.735634	3.1.3.25	cpd00001 + cpd02230 <=> cpd00009 + cpd00067 + cpd00121	map00562	R01186	cpd00001 + cpd02230 <=> cpd00009 + cpd00067 + cpd00121	myo-Inositol 4-phosphate phosphahydrolase	Inositol phosphate metabolism	=>	0	core	rxn00882	rxn00882	rxn00882	rxn00882	Carbohydrate Metabolism
rxn00883	Phosphatidylinositol signaling system	none	cpd00001 + cpd02484 <=> cpd00009 + cpd00067 + cpd00121	rxn00883	-2.317	0.735634	3.1.3.25	cpd00001 + cpd02484 <=> cpd00009 + cpd00067 + cpd00121	map00562	R01187	cpd00001 + cpd02484 <=> cpd00009 + cpd00067 + cpd00121	1D-myo-Inositol 3-phosphate phosphahydrolase	Inositol phosphate metabolism	=>	0	core	rxn00883	rxn00883	rxn00883	rxn00883	Carbohydrate Metabolism
rxn00898	R04441	none	cpd02498 <=> cpd00001 + cpd00123	rxn00898	-6.747	0.684249	4.2.1.9	cpd02498 <=> cpd00001 + cpd00123	map00770	R01209	cpd02498 <=> cpd00001 + cpd00123	2,3-Dihydroxy-3-methylbutanoate hydro-lyase	Pantothenate and CoA biosynthesis	=>	0	core	rxn00898	rxn00898	rxn00898	rxn00898	Metabolism of cofactors and vitamins
rxn00902	Valine, leucine and isoleucine biosynthesis	none	cpd00010 + cpd00067 + cpd01646 <=> cpd00001 + cpd00022 + cpd00123	rxn00902	8.927	1.30861	2.3.3.13	cpd00010 + cpd00067 + cpd01646 <=> cpd00001 + cpd00022 + cpd00123	map00620	R01213	cpd00010 + cpd00067 + cpd01646 <=> cpd00001 + cpd00022 + cpd00123	3-Carboxy-3-hydroxy-4-methylpentanoate 3-methyl-2-oxobutanoate-lyase	Pyruvate metabolism	<=	0	core	rxn00902	rxn00902	rxn00902	rxn00902	Carbohydrate Metabolism
rxn00903	Valine, leucine and isoleucine biosynthesis	none	cpd00024 + cpd00156 <=> cpd00023 + cpd00123	rxn00903	0	2	2.6.1.42	cpd00024 + cpd00156 <=> cpd00023 + cpd00123	map00770	R01214	cpd00024 + cpd00156 <=> cpd00023 + cpd00123	L-Valine:2-oxoglutarate aminotransferase	Pantothenate and CoA biosynthesis	<=>	0	core	rxn00903	rxn00903	rxn00903	rxn00903	Metabolism of cofactors and vitamins
rxn00904	none	none	cpd00020 + cpd00156 <=> cpd00035 + cpd00123	rxn00904	0	2	2.6.1.66	cpd00020 + cpd00156 <=> cpd00035 + cpd00123	map00290	R01215	cpd00020 + cpd00156 <=> cpd00035 + cpd00123	L-Valine:pyruvate aminotransferase	Valine, leucine and isoleucine biosynthesis	<=>	0	core	rxn00904	rxn00904	rxn00904	rxn00904	Amino acid metabolism
rxn00907	One carbon pool by folate	none	cpd00006 + cpd00125 <=> cpd00005 + cpd00347	rxn00907	1.92	1.94167	1.5.1.5	cpd00006 + cpd00125 <=> cpd00005 + cpd00347	map00630	R01220	cpd00006 + cpd00125 <=> cpd00005 + cpd00347	5,10-methylenetetrahydrofolate:NADP+ oxidoreductase	Glyoxylate and dicarboxylate metabolism	<=>	0	core	rxn00907	rxn00907	rxn00907	rxn00907	Carbohydrate Metabolism
rxn00910	Methane metabolism	none	cpd00006 + cpd00345 <=> cpd00005 + cpd00067 + cpd00125	rxn00910	3.79	1.93143	1.5.1.20	cpd00006 + cpd00345 <=> cpd00005 + cpd00067 + cpd00125	map00670	R01224	cpd00006 + cpd00345 <=> cpd00005 + cpd00067 + cpd00125	5-methyltetrahydrofolate:NADP+ oxidoreductase	One carbon pool by folate	<=>	0	core	rxn00910	rxn00910	rxn00910	rxn00910	Metabolism of cofactors and vitamins
rxn00912	none	none	cpd00001 + cpd00123 + cpd00125 <=> cpd00087 + cpd00712	rxn00912	-1.473	1.85618	2.1.2.11	cpd00001 + cpd00123 + cpd00125 <=> cpd00087 + cpd00712	map00770	R01226	cpd00001 + cpd00123 + cpd00125 <=> cpd00087 + cpd00712	5,10-Methylenetetrahydrofolate:3-methyl-2-oxobutanoate	Pantothenate and CoA biosynthesis	<=>	0	core	rxn00912	rxn00912	rxn00912	rxn00912	Metabolism of cofactors and vitamins
rxn00915	2.4.2.22	none	cpd00012 + cpd00126 <=> cpd00103 + cpd00207	rxn00915	3.01	0.976667	2.4.2.7	cpd00012 + cpd00126 <=> cpd00103 + cpd00207	map00230	R01229	cpd00012 + cpd00126 <=> cpd00103 + cpd00207	GMP:pyrophosphate phosphoribosyltransferase	Purine metabolism	<=	0	core	rxn00915	rxn00915	rxn00915	rxn00915	Biosynthesis of other secondary metabolites
rxn00917	Purine metabolism	none	cpd00001 + cpd00002 + cpd00053 + cpd00497 <=> cpd00012 + cpd00018 + cpd00023 + cpd00067 + cpd00126	rxn00917	-4.083	1.3839	6.3.5.2	cpd00001 + cpd00002 + cpd00053 + cpd00497 <=> cpd00012 + cpd00018 + cpd00023 + cpd00067 + cpd00126	map00251	R01231	cpd00001 + cpd00002 + cpd00053 + cpd00497 <=> cpd00012 + cpd00018 + cpd00023 + cpd00067 + cpd00126	Xanthosine-5'-phosphate:L-glutamine amido-ligase (AMP-forming)	Glutamate metabolism	=>	0	core	rxn00917	rxn00917	rxn00917	rxn00917	Amino acid metabolism
rxn00929	none	none	cpd00003 + cpd00129 <=> cpd00004 + cpd00067 + cpd02431	rxn00929	-0.99	1.24796	1.5.1.2	cpd00003 + cpd00129 <=> cpd00004 + cpd00067 + cpd02431	map00330	R01248	cpd00003 + cpd00129 <=> cpd00004 + cpd00067 + cpd02431	L-Proline:NAD+ 5-oxidoreductase	Arginine and proline metabolism	<=>	0	core	rxn00929	rxn00929	rxn00929	rxn00929	Amino acid metabolism
rxn00931	none	none	cpd00006 + cpd00129 <=> cpd00005 + cpd00067 + cpd02431	rxn00931	-0.99	1.24796	1.5.1.2	cpd00006 + cpd00129 <=> cpd00005 + cpd00067 + cpd02431	map00330	R01251	cpd00006 + cpd00129 <=> cpd00005 + cpd00067 + cpd02431	L-Proline:NADP+ 5-oxidoreductase	Arginine and proline metabolism	<=>	0	core	rxn00931	rxn00931	rxn00931	rxn00931	Amino acid metabolism
rxn00947	none	rxn05830	cpd00002 + cpd00010 + cpd00067 + cpd00214 <=> cpd00012 + cpd00018 + cpd00134	rxn00947	-2.486	1.23168	6.2.1.3	cpd00002 + cpd00010 + cpd00067 + cpd00214 <=> cpd00012 + cpd00018 + cpd00134	map00071	R01280	cpd00002 + cpd00010 + cpd00067 + cpd00214 <=> cpd00012 + cpd00018 + cpd00134	Palmitate:CoA ligase (AMP-forming)	Fatty acid metabolism	=>	0	core	rxn00947	rxn00947	rxn00947	rxn00947	Lipid Metabolism
rxn00952	4.2.99.10	none	cpd00239 + cpd00790 <=> cpd00029 + cpd00067 + cpd00135	rxn00952	-12.954	1.04616	2.5.1.49	cpd00239 + cpd00790 <=> cpd00029 + cpd00067 + cpd00135	map00271	R01287	cpd00239 + cpd00790 <=> cpd00029 + cpd00067 + cpd00135	O-Acetyl-L-homoserine acetate-lyase (adding methanethiol)	Methionine metabolism	=>	0	core	rxn00952	rxn00952	rxn00952	rxn00952	Amino acid metabolism
rxn00973	none	none	cpd00137 <=> cpd00260	rxn00973	1.42	0.436061	4.2.1.3	cpd00137 <=> cpd00260	none	R01324	cpd00137 <=> cpd00260	citrate hydro-lyase	none	<=>	0	core	rxn00973	rxn00973	rxn00973	rxn00973
rxn00974	Reductive carboxylate cycle (CO2 fixation)	none	cpd00137 <=> cpd00001 + cpd00331	rxn00974	1.473	0.898103	4.2.1.3	cpd00137 <=> cpd00001 + cpd00331	map00630	R01325	cpd00137 <=> cpd00001 + cpd00331	citrate hydro-lyase	Glyoxylate and dicarboxylate metabolism	<=>	0	core	rxn00974	rxn00974	rxn00974	rxn00974	Carbohydrate Metabolism
rxn00980	none	none	cpd00001 + cpd00727 <=> cpd00009 + cpd00067 + cpd00139	rxn00980	-2.317	0.735634	3.1.3.18	cpd00001 + cpd00727 <=> cpd00009 + cpd00067 + cpd00139	map00630	R01334	cpd00001 + cpd00727 <=> cpd00009 + cpd00067 + cpd00139	2-Phosphoglycolate phosphohydrolase	Glyoxylate and dicarboxylate metabolism	=>	0	core	rxn00980	rxn00980	rxn00980	rxn00980	Carbohydrate Metabolism
rxn00986	6.2.1.17	none	cpd00002 + cpd00067 + cpd00141 <=> cpd00012 + cpd03560	rxn00986	22.1	0.708061	6.2.1.1	cpd00002 + cpd00067 + cpd00141 <=> cpd00012 + cpd03560	map00640	R01354	cpd00002 + cpd00067 + cpd00141 <=> cpd00012 + cpd03560	Propanoate:CoA ligase (AMP-forming)	Propanoate metabolism	<=	0	core	rxn00986	rxn00986	rxn00986	rxn00986	Carbohydrate Metabolism
rxn00988	none	none	cpd00002 + cpd00010 + cpd00067 + cpd00142 <=> cpd00012 + cpd00018 + cpd00279	rxn00988	-2.486	1.23168	6.2.1.16	cpd00002 + cpd00010 + cpd00067 + cpd00142 <=> cpd00012 + cpd00018 + cpd00279	map00650	R01357	cpd00002 + cpd00010 + cpd00067 + cpd00142 <=> cpd00012 + cpd00018 + cpd00279	Acetoacetate:CoA ligase (AMP-forming)	Butanoate metabolism	=>	0	core	rxn00988	rxn00988	rxn00988	rxn00988	Carbohydrate Metabolism
rxn00991	Valine, leucine and isoleucine degradation	none	cpd00292 <=> cpd00022 + cpd00142	rxn00991	0.71	0.395815	4.1.3.4	cpd00292 <=> cpd00022 + cpd00142	map00650	R01360	cpd00292 <=> cpd00022 + cpd00142	(S)-3-Hydroxy-3-methylglutaryl-CoA acetoacetate-lyase	Butanoate metabolism	<=>	0	core	rxn00991	rxn00991	rxn00991	rxn00991	Carbohydrate Metabolism
rxn01000	4.2.1.91	none	cpd00067 + cpd00219 <=> cpd00001 + cpd00011 + cpd00143	rxn01000	-29.067	1.65133	4.2.1.51	cpd00067 + cpd00219 <=> cpd00001 + cpd00011 + cpd00143	map00400	R01373	cpd00067 + cpd00219 <=> cpd00001 + cpd00011 + cpd00143	Prephenate hydro-lyase (decarboxylating)	Phenylalanine, tyrosine and tryptophan biosynthesis	=>	0	core	rxn01000	rxn01000	rxn01000	rxn01000	Amino acid metabolism
rxn01018	Alanine and aspartate metabolism	none	cpd00041 + cpd00146 <=> cpd00009 + (2) cpd00067 + cpd00343	rxn01018	-8.984	0.874223	2.1.3.2	cpd00041 + cpd00146 <=> cpd00009 + (2) cpd00067 + cpd00343	map00240	R01397	cpd00041 + cpd00146 <=> cpd00009 + (2) cpd00067 + cpd00343	Carbamoyl-phosphate:L-aspartate carbamoyltransferase	Pyrimidine metabolism	=>	0	core	rxn01018	rxn01018	rxn01018	rxn01018	Biosynthesis of other secondary metabolites
rxn01019	Arginine and proline metabolism	none	cpd00064 + cpd00146 <=> cpd00009 + (2) cpd00067 + cpd00274	rxn01019	-8.984	0.874223	2.1.3.3	cpd00064 + cpd00146 <=> cpd00009 + (2) cpd00067 + cpd00274	map00220	R01398	cpd00064 + cpd00146 <=> cpd00009 + (2) cpd00067 + cpd00274	Carbamoyl-phosphate:L-ornithine carbamoyltransferase	Urea cycle and metabolism of amino groups	=>	0	core	rxn01019	rxn01019	rxn01019	rxn01019	Biosynthesis of other secondary metabolites
rxn01022	Urea cycle and metabolism of amino groups	none	cpd00009 + cpd00067 + cpd00147 <=> cpd00128 + cpd02574	rxn01022	1.584	0.969017	2.4.2.28	cpd00009 + cpd00067 + cpd00147 <=> cpd00128 + cpd02574	map00271	R01402	cpd00009 + cpd00067 + cpd00147 <=> cpd00128 + cpd02574	5'-Methylthioadenosine:orthophosphate	Methionine metabolism	<=>	0	core	rxn01022	rxn01022	rxn01022	rxn01022	Amino acid metabolism
rxn01069	4.2.99.2	none	cpd00001 + cpd00809 <=> cpd00009 + cpd00067 + cpd00161	rxn01069	-4.127	0.779283	4.2.3.1	cpd00001 + cpd00809 <=> cpd00009 + cpd00067 + cpd00161	map00260	R01466	cpd00001 + cpd00809 <=> cpd00009 + cpd00067 + cpd00161	O-Phospho-L-homoserine phospho-lyase (adding water)	Glycine, serine and threonine metabolism	=>	0	core	rxn01069	rxn01069	rxn01069	rxn01069	Amino acid metabolism
rxn01073	3.1.4.46	none	cpd00001 + cpd00908 <=> cpd00080 + cpd00162	rxn01073	-4.813	0.694983	3.1.4.2	cpd00001 + cpd00908 <=> cpd00080 + cpd00162	map00564	R01470	cpd00001 + cpd00908 <=> cpd00080 + cpd00162	sn-Glycero-3-phosphoethanolamine glycerophosphohydrolase	Glycerophospholipid metabolism	=>	0	core	rxn01073	rxn01073	rxn01073	rxn01073	Lipid Metabolism
rxn01100	Glycolysis / Gluconeogenesis	none	cpd00002 + cpd00067 + cpd00169 <=> cpd00008 + cpd00203	rxn01100	2.63	0.290389	2.7.2.3	cpd00002 + cpd00067 + cpd00169 <=> cpd00008 + cpd00203	map00710	R01512	cpd00002 + cpd00067 + cpd00169 <=> cpd00008 + cpd00203	ATP:3-phospho-D-glycerate 1-phosphotransferase	Carbon fixation in photosynthetic organisms	<=>	0	core	rxn01100	rxn01100	rxn01100	rxn01100	Energy metabolism
rxn01101	none	none	cpd00003 + cpd00169 <=> cpd00004 + cpd00067 + cpd02069	rxn01101	6.22	1.09509	1.1.1.95	cpd00003 + cpd00169 <=> cpd00004 + cpd00067 + cpd02069	map00260	R01513	cpd00003 + cpd00169 <=> cpd00004 + cpd00067 + cpd02069	3-Phospho-D-glycerate:NAD+ 2-oxidoreductase	Glycine, serine and threonine metabolism	<=>	0	core	rxn01101	rxn01101	rxn01101	rxn01101	Amino acid metabolism
rxn01102	Glycine, serine and threonine metabolism	none	cpd00002 + cpd00223 <=> cpd00008 + cpd00169	rxn01102	-4.5	0.23673	2.7.1.31	cpd00002 + cpd00223 <=> cpd00008 + cpd00169	map00561	R01514	cpd00002 + cpd00223 <=> cpd00008 + cpd00169	ATP:(R)-glycerate 3-phosphotransferase	Glycerolipid metabolism	<=>	0	core	rxn01102	rxn01102	rxn01102	rxn01102	Lipid Metabolism
rxn01103	none	none	cpd00001 + cpd00203 <=> cpd00009 + (2) cpd00067 + cpd00169	rxn01103	-9.447	0.754614	3.6.1.7	cpd00001 + cpd00203 <=> cpd00009 + (2) cpd00067 + cpd00169	none	R01515	cpd00001 + cpd00203 <=> cpd00009 + (2) cpd00067 + cpd00169	3-Phospho-D-glyceroyl phosphate phosphohydrolase	none	=>	0	core	rxn01103	rxn01103	rxn01103	rxn01103
rxn01106	5.4.2.4	none	cpd00482 <=> cpd00169	rxn01106	0	2	5.4.2.1	cpd00482 <=> cpd00169	map00010	R01518	cpd00482 <=> cpd00169	2-Phospho-D-glycerate 2,3-phosphomutase	Glycolysis / Gluconeogenesis	<=>	0	core	rxn01106	rxn01106	rxn01106	rxn01106	Carbohydrate Metabolism
rxn01116	Pentose and glucuronate interconversions	none	cpd00171 <=> cpd00198	rxn01116	0	2	5.1.3.1	cpd00171 <=> cpd00198	map00710	R01529	cpd00171 <=> cpd00198	D-Ribulose-5-phosphate 3-epimerase	Carbon fixation in photosynthetic organisms	<=>	0	core	rxn01116	rxn01116	rxn01116	rxn01116	Energy metabolism
rxn01117	none	none	cpd00817 <=> cpd00171	rxn01117	-1.46	0.300689	5.3.1.13	cpd00817 <=> cpd00171	none	R01530	cpd00817 <=> cpd00171	D-Arabinose-5-phosphate ketol-isomerase	none	<=>	0	core	rxn01117	rxn01117	rxn01117	rxn01117
rxn01127	2.7.4.3	none	cpd00002 + cpd00294 <=> cpd00008 + cpd00177	rxn01127	0	2	2.7.4.11	cpd00002 + cpd00294 <=> cpd00008 + cpd00177	map00230	R01547	cpd00002 + cpd00294 <=> cpd00008 + cpd00177	ATP:AMP phosphotransferase	Purine metabolism	<=>	0	core	rxn01127	rxn01127	rxn01127	rxn01127	Biosynthesis of other secondary metabolites
rxn01137	none	none	cpd00001 + cpd00067 + cpd00182 <=> cpd00013 + cpd00246	rxn01137	-8.483	1.31518	3.5.4.4	cpd00001 + cpd00067 + cpd00182 <=> cpd00013 + cpd00246	map00230	R01560	cpd00001 + cpd00067 + cpd00182 <=> cpd00013 + cpd00246	Adenosine aminohydrolase	Purine metabolism	=>	0	core	rxn01137	rxn01137	rxn01137	rxn01137	Biosynthesis of other secondary metabolites
rxn01200	Pentose phosphate pathway	none	cpd00102 + cpd00238 <=> cpd00101 + cpd00198	rxn01200	-2.08	1.34077	2.2.1.1	cpd00102 + cpd00238 <=> cpd00101 + cpd00198	map00710	R01641	cpd00102 + cpd00238 <=> cpd00101 + cpd00198	Sedoheptulose-7-phosphate:D-glyceraldehyde-3-phosphate	Carbon fixation in photosynthetic organisms	<=>	0	core	rxn01200	rxn01200	rxn01200	rxn01200	Energy metabolism
rxn01208	none	none	cpd00011 + cpd00200 <=> cpd00067 + cpd02605	rxn01208	3.09	0.5417	none	cpd00011 + cpd00200 <=> cpd00067 + cpd02605	map00290	R01652	cpd00011 + cpd00200 <=> cpd00067 + cpd02605	2-Oxo-4-methyl-3-carboxypentanoate decarboxylation	Valine, leucine and isoleucine biosynthesis	<=	0	core	rxn01208	rxn01208	rxn01208	rxn01208	Amino acid metabolism
rxn01210	6.3.2.17	none	cpd00002 + cpd00023 + cpd00201 <=> cpd00008 + cpd00009 + cpd00067 + cpd03524	rxn01210	-6.354	0.856942	6.3.2.12	cpd00002 + cpd00023 + cpd00201 <=> cpd00008 + cpd00009 + cpd00067 + cpd03524	none	R01654	cpd00002 + cpd00023 + cpd00201 <=> cpd00008 + cpd00009 + cpd00067 + cpd03524	10-Formyltetrahydrofolate:L-glutamate ligase (ADP-forming)	none	=>	0	core	rxn01210	rxn01210	rxn01210	rxn01210
rxn01211	One carbon pool by folate	none	cpd00001 + cpd00347 <=> cpd00067 + cpd00201	rxn01211	-0.613	2.18684	3.5.4.9	cpd00001 + cpd00347 <=> cpd00067 + cpd00201	map00630	R01655	cpd00001 + cpd00347 <=> cpd00067 + cpd00201	5,10-Methenyltetrahydrofolate 5-hydrolase(decyclizing)	Glyoxylate and dicarboxylate metabolism	<=>	0	core	rxn01211	rxn01211	rxn01211	rxn01211	Carbohydrate Metabolism
rxn01213	Biosynthesis of steroids	none	cpd00113 + cpd00202 <=> cpd00012 + cpd00283	rxn01213	-13	0.667887	2.5.1.1	cpd00113 + cpd00202 <=> cpd00012 + cpd00283	map00900	R01658	cpd00113 + cpd00202 <=> cpd00012 + cpd00283	Dimethylallyl-diphosphate:isopentenyl-diphosphate	Terpenoid biosynthesis	=>	0	core	rxn01213	rxn01213	rxn01213	rxn01213	Metabolism of terpenoids and polyketides
rxn01219	none	none	cpd00002 + cpd00206 <=> cpd00008 + cpd00533	rxn01219	0	2	2.7.4.14	cpd00002 + cpd00206 <=> cpd00008 + cpd00533	map00240	R01665	cpd00002 + cpd00206 <=> cpd00008 + cpd00533	ATP:CMP phosphotransferase	Pyrimidine metabolism	<=>	0	core	rxn01219	rxn01219	rxn01219	rxn01219	Biosynthesis of other secondary metabolites
rxn01241	R01698	none	cpd00003 + cpd00449 <=> cpd00004 + cpd00067 + cpd00213	rxn01241	1.548	2.30103	1.8.1.4	cpd00003 + cpd00449 <=> cpd00004 + cpd00067 + cpd00213	map00020	R07618	cpd00003 + cpd00449 <=> cpd00004 + cpd00067 + cpd00213	Dihydrolipoamide:NAD+ oxidoreductase	Citrate cycle (TCA cycle)	<=>	0	core	rxn01241	rxn01241	rxn01241	rxn01241	Carbohydrate Metabolism
rxn01255	none	none	cpd00932 <=> cpd00009 + cpd00067 + cpd00216	rxn01255	-13.424	0.949686	4.2.3.5	cpd00932 <=> cpd00009 + cpd00067 + cpd00216	map00400	R01714	cpd00932 <=> cpd00009 + cpd00067 + cpd00216	5-O-(1-Carboxyvinyl)-3-phosphoshikimate phosphate-lyase	Phenylalanine, tyrosine and tryptophan biosynthesis	=>	0	core	rxn01255	rxn01255	rxn01255	rxn01255	Amino acid metabolism
rxn01257	none	none	cpd00053 + cpd00216 <=> cpd00023 + cpd08210	rxn01257	-7.19	0.574176	2.6.1.85	cpd00053 + cpd00216 <=> cpd00023 + cpd08210	map00790	R01716	cpd00053 + cpd00216 <=> cpd00023 + cpd08210	chorismate:L-glutamine aminotransferase	Folate biosynthesis	<=>	0	core	rxn01257	rxn01257	rxn01257	rxn01257	Metabolism of cofactors and vitamins
rxn01265	none	none	cpd00012 + cpd00873 <=> cpd00067 + cpd00103 + cpd00218	rxn01265	0.07	1.03389	2.4.2.11	cpd00012 + cpd00873 <=> cpd00067 + cpd00103 + cpd00218	map00760	R01724	cpd00012 + cpd00873 <=> cpd00067 + cpd00103 + cpd00218	Nicotinate D-ribonucleotide:pyrophosphate phosphoribosyltransferase	Nicotinate and nicotinamide metabolism	<=>	0	core	rxn01265	rxn01265	rxn01265	rxn01265	Metabolism of cofactors and vitamins
rxn01268	Phenylalanine, tyrosine and tryptophan biosynthesis	none	cpd00003 + cpd00219 <=> cpd00004 + cpd00011 + cpd00868	rxn01268	-16.12	2.0867	1.3.1.12	cpd00003 + cpd00219 <=> cpd00004 + cpd00011 + cpd00868	map00401	R01728	cpd00003 + cpd00219 <=> cpd00004 + cpd00011 + cpd00868	Prephenate:NAD+ oxidoreductase(decarboxylating)	Novobiocin biosynthesis	=>	0	core	rxn01268	rxn01268	rxn01268	rxn01268	Amino acid metabolism
rxn01269	1.3.1.43	none	cpd00006 + cpd00219 <=> cpd00005 + cpd00011 + cpd00868	rxn01269	-16.12	2.0867	1.3.1.13	cpd00006 + cpd00219 <=> cpd00005 + cpd00011 + cpd00868	map00400	R01730	cpd00006 + cpd00219 <=> cpd00005 + cpd00011 + cpd00868	Prephenate:NADP+ oxidoreductase(decarboxylating)	Phenylalanine, tyrosine and tryptophan biosynthesis	=>	0	core	rxn01269	rxn01269	rxn01269	rxn01269	Amino acid metabolism
rxn01274	none	none	cpd00001 + cpd02182 <=> cpd00042 + cpd00067 + cpd00221	rxn01274	-5.757	1.20727	3.1.2.6	cpd00001 + cpd02182 <=> cpd00042 + cpd00067 + cpd00221	map00620	R01736	cpd00001 + cpd02182 <=> cpd00042 + cpd00067 + cpd00221	S-(2-Hydroxyacyl)glutathione hydrolase	Pyruvate metabolism	=>	0	core	rxn01274	rxn01274	rxn01274	rxn01274	Carbohydrate Metabolism
rxn01286	none	none	cpd00001 + cpd00003 + cpd00448 <=> cpd00004 + (2) cpd00067 + cpd00223	rxn01286	-9.803	1.17612	1.2.1.3	cpd00001 + cpd00003 + cpd00448 <=> cpd00004 + (2) cpd00067 + cpd00223	map00561	R01752	cpd00001 + cpd00003 + cpd00448 <=> cpd00004 + (2) cpd00067 + cpd00223	D-Glyceraldehyde:NAD+ oxidoreductase	Glycerolipid metabolism	=>	0	core	rxn01286	rxn01286	rxn01286	rxn01286	Lipid Metabolism
rxn01291	none	none	cpd00006 + cpd00417 <=> cpd00005 + cpd00067 + cpd00224	rxn01291	4.7	1.75914	1.1.1.21	cpd00006 + cpd00417 <=> cpd00005 + cpd00067 + cpd00224	map00040	R01759	cpd00006 + cpd00417 <=> cpd00005 + cpd00067 + cpd00224	L-Arabitol:NADP+ 1-oxidoreductase	Pentose and glucuronate interconversions	<=>	0	core	rxn01291	rxn01291	rxn01291	rxn01291	Carbohydrate Metabolism
rxn01300	none	none	cpd00002 + cpd00227 <=> cpd00008 + cpd00809	rxn01300	-4.5	0.23673	2.7.1.39	cpd00002 + cpd00227 <=> cpd00008 + cpd00809	map00260	R01771	cpd00002 + cpd00227 <=> cpd00008 + cpd00809	ATP:L-homoserine O-phosphotransferase	Glycine, serine and threonine metabolism	<=>	0	core	rxn01300	rxn01300	rxn01300	rxn01300	Amino acid metabolism
rxn01303	Sulfur metabolism	none	cpd00022 + cpd00227 <=> cpd00010 + cpd00790	rxn01303	-3.614	1.17862	2.3.1.31	cpd00022 + cpd00227 <=> cpd00010 + cpd00790	map00271	R01776	cpd00022 + cpd00227 <=> cpd00010 + cpd00790	Acetyl-CoA:L-homoserine O-acetyltransferase	Methionine metabolism	=>	0	core	rxn01303	rxn01303	rxn01303	rxn01303	Amino acid metabolism
rxn01316	4.1.3.19	none	cpd00009 + cpd00067 + cpd00232 <=> cpd00001 + cpd00061 + cpd00492	rxn01316	12.507	1.17005	2.5.1.56	cpd00009 + cpd00067 + cpd00232 <=> cpd00001 + cpd00061 + cpd00492	map00530	R01804	cpd00009 + cpd00067 + cpd00232 <=> cpd00001 + cpd00061 + cpd00492	N-Acetylneuraminate pyruvate-lyase (pyruvate-phosphorylating)	Aminosugars metabolism	<=	0	core	rxn01316	rxn01316	rxn01316	rxn01316	Glycan biosynthesis and metabolism
rxn01331	none	none	cpd00001 + cpd00003 + cpd00236 <=> cpd00004 + (2) cpd00067 + cpd02147	rxn01331	-9.803	1.17612	1.2.1.72	cpd00001 + cpd00003 + cpd00236 <=> cpd00004 + (2) cpd00067 + cpd02147	map00750	R01825	cpd00001 + cpd00003 + cpd00236 <=> cpd00004 + (2) cpd00067 + cpd02147	D-erythrose 4-phosphate:NAD+ oxidoreductase	Vitamin B6 metabolism	=>	0	core	rxn01331	rxn01331	rxn01331	rxn01331	Metabolism of cofactors and vitamins
rxn01332	4.1.2.15	none	cpd00001 + cpd00061 + cpd00236 <=> cpd00009 + cpd00067 + cpd02857	rxn01332	-12.177	0.987542	2.5.1.54	cpd00001 + cpd00061 + cpd00236 <=> cpd00009 + cpd00067 + cpd02857	map00400	R01826	cpd00001 + cpd00061 + cpd00236 <=> cpd00009 + cpd00067 + cpd02857	Phosphoenolpyruvate:D-erythrose-4-phosphate	Phenylalanine, tyrosine and tryptophan biosynthesis	=>	0	core	rxn01332	rxn01332	rxn01332	rxn01332	Amino acid metabolism
rxn01333	R08575	none	cpd00102 + cpd00238 <=> cpd00072 + cpd00236	rxn01333	-1.75	1.28569	2.2.1.2	cpd00102 + cpd00238 <=> cpd00072 + cpd00236	map00030	R01827	cpd00102 + cpd00238 <=> cpd00072 + cpd00236	Sedoheptulose-7-phosphate:D-glyceraldehyde-3-phosphate	Pentose phosphate pathway	<=>	0	core	rxn01333	rxn01333	rxn01333	rxn01333	Carbohydrate Metabolism
rxn01334	none	none	cpd00349 <=> cpd00095 + cpd00236	rxn01334	2.56	0.379627	4.1.2.13	cpd00349 <=> cpd00095 + cpd00236	map00710	R01829	cpd00349 <=> cpd00095 + cpd00236	Sedoheptulose 1,7-bisphosphate D-glyceraldehyde-3-phosphate-lyase	Carbon fixation in photosynthetic organisms	<=>	0	core	rxn01334	rxn01334	rxn01334	rxn01334	Energy metabolism
rxn01353	none	none	cpd00002 + cpd00295 <=> cpd00008 + cpd00241	rxn01353	0	2	2.7.4.6	cpd00002 + cpd00295 <=> cpd00008 + cpd00241	map00230	R01857	cpd00002 + cpd00295 <=> cpd00008 + cpd00241	ATP:nucleoside-diphosphate phosphatransferase	Purine metabolism	<=>	0	core	rxn01353	rxn01353	rxn01353	rxn01353	Biosynthesis of other secondary metabolites
rxn01360	1.3.99.11	none	cpd00007 + cpd00282 <=> cpd00025 + cpd00247	rxn01360	-26.9297	1.02711	1.3.3.1	cpd00007 + cpd00282 <=> cpd00025 + cpd00247	map00240	R01867	cpd00007 + cpd00282 <=> cpd00025 + cpd00247	(S)-Dihydroorotate:oxygen oxidoreductase	Pyrimidine metabolism	=>	0	core	rxn01360	rxn01360	rxn01360	rxn01360	Biosynthesis of other secondary metabolites
rxn01362	none	none	cpd00012 + cpd00810 <=> cpd00103 + cpd00247	rxn01362	3.01	0.976667	2.4.2.10	cpd00012 + cpd00810 <=> cpd00103 + cpd00247	map00240	R01870	cpd00012 + cpd00810 <=> cpd00103 + cpd00247	Orotidine-5'-phosphate:pyrophosphate phosphoribosyltransferase	Pyrimidine metabolism	<=	0	core	rxn01362	rxn01362	rxn01362	rxn01362	Biosynthesis of other secondary metabolites
rxn01387	none	none	cpd00006 + cpd00260 <=> cpd00005 + cpd00067 + cpd03187	rxn01387	6.22	1.09509	1.1.1.42	cpd00006 + cpd00260 <=> cpd00005 + cpd00067 + cpd03187	map00020	R01899	cpd00006 + cpd00260 <=> cpd00005 + cpd00067 + cpd03187	Isocitrate:NADP+ oxidoreductase (decarboxylating)	Citrate cycle (TCA cycle)	<=>	0	core	rxn01387	rxn01387	rxn01387	rxn01387	Carbohydrate Metabolism
rxn01388	Reductive carboxylate cycle (CO2 fixation)	none	cpd00260 <=> cpd00001 + cpd00331	rxn01388	0.053	0.8965	4.2.1.3	cpd00260 <=> cpd00001 + cpd00331	map00630	R01900	cpd00260 <=> cpd00001 + cpd00331	isocitrate hydro-lyase	Glyoxylate and dicarboxylate metabolism	<=>	0	core	rxn01388	rxn01388	rxn01388	rxn01388	Carbohydrate Metabolism
rxn01406	Urea cycle and metabolism of amino groups	none	cpd00118 + cpd00837 <=> cpd00067 + cpd00147 + cpd00264	rxn01406	-10.46	2.36612	2.5.1.16	cpd00118 + cpd00837 <=> cpd00067 + cpd00147 + cpd00264	map00480	R01920	cpd00118 + cpd00837 <=> cpd00067 + cpd00147 + cpd00264	S-Adenosylmethioninamine:putrescine 3-aminopropyltransferase	Glutathione metabolism	=>	0	core	rxn01406	rxn01406	rxn01406	rxn01406	Amino acid metabolism
rxn01434	Alanine and aspartate metabolism	none	cpd00002 + cpd00041 + cpd00274 <=> cpd00012 + cpd00018 + cpd02152	rxn01434	-0.12	1.77868	6.3.4.5	cpd00002 + cpd00041 + cpd00274 <=> cpd00012 + cpd00018 + cpd02152	map00220	R01954	cpd00002 + cpd00041 + cpd00274 <=> cpd00012 + cpd00018 + cpd02152	L-Citrulline:L-aspartate ligase (AMP-forming)	Urea cycle and metabolism of amino groups	<=>	0	core	rxn01434	rxn01434	rxn01434	rxn01434	Biosynthesis of other secondary metabolites
rxn01459	none	none	cpd00001 + cpd00006 + cpd00434 <=> cpd00005 + (2) cpd00067 + cpd00281	rxn01459	-9.803	1.17612	1.2.1.3	cpd00001 + cpd00006 + cpd00434 <=> cpd00005 + (2) cpd00067 + cpd00281	map00220	R01986	cpd00001 + cpd00006 + cpd00434 <=> cpd00005 + (2) cpd00067 + cpd00281	4-Aminobutyraldehyde:NAD+ oxidoreductase	Urea cycle and metabolism of amino groups	=>	0	core	rxn01459	rxn01459	rxn01459	rxn01459	Biosynthesis of other secondary metabolites
rxn01465	none	none	cpd00001 + cpd00282 <=> cpd00067 + cpd00343	rxn01465	-5.283	1.51044	3.5.2.3	cpd00001 + cpd00282 <=> cpd00067 + cpd00343	map00240	R01993	cpd00001 + cpd00282 <=> cpd00067 + cpd00343	(S)-Dihydroorotate amidohydrolase	Pyrimidine metabolism	<=>	0	core	rxn01465	rxn01465	rxn01465	rxn01465	Biosynthesis of other secondary metabolites
rxn01466	Biosynthesis of steroids	none	cpd00113 + cpd00283 <=> cpd00012 + cpd00350	rxn01466	-13	0.667887	2.5.1.1	cpd00113 + cpd00283 <=> cpd00012 + cpd00350	map00900	R02003	cpd00113 + cpd00283 <=> cpd00012 + cpd00350	Geranyl-diphosphate:isopentenyl-diphosphate geranyltrans-transferase	Terpenoid biosynthesis	=>	0	core	rxn01466	rxn01466	rxn01466	rxn01466	Metabolism of terpenoids and polyketides
rxn01485	5.4.2.2	none	cpd03671 <=> cpd00288	rxn01485	0	2	5.4.2.10	cpd03671 <=> cpd00288	map00530	R02060	cpd03671 <=> cpd00288	D-Glucosamine 1-phosphate 1,6-phosphomutase	Aminosugars metabolism	<=>	0	core	rxn01485	rxn01485	rxn01485	rxn01485	Glycan biosynthesis and metabolism
rxn01509	2.7.4.8	none	cpd00002 + cpd00296 <=> cpd00008 + cpd00295	rxn01509	0	2	2.7.4.12	cpd00002 + cpd00296 <=> cpd00008 + cpd00295	map00230	R02090	cpd00002 + cpd00296 <=> cpd00008 + cpd00295	ATP:(d)GMP phosphotransferase	Purine metabolism	<=>	0	core	rxn01509	rxn01509	rxn01509	rxn01509	Biosynthesis of other secondary metabolites
rxn01512	none	none	cpd00002 + cpd00297 <=> cpd00008 + cpd00357	rxn01512	0	2	2.7.4.6	cpd00002 + cpd00297 <=> cpd00008 + cpd00357	map00240	R02093	cpd00002 + cpd00297 <=> cpd00008 + cpd00357	ATP:nucleoside-diphosphate phosphatransferase	Pyrimidine metabolism	<=>	0	core	rxn01512	rxn01512	rxn01512	rxn01512	Biosynthesis of other secondary metabolites
rxn01513	2.7.4.9	none	cpd00002 + cpd00298 <=> cpd00008 + cpd00297	rxn01513	0	2	2.7.4.12	cpd00002 + cpd00298 <=> cpd00008 + cpd00297	map00240	R02094	cpd00002 + cpd00298 <=> cpd00008 + cpd00297	ATP:dTMP phosphotransferase	Pyrimidine metabolism	<=>	0	core	rxn01513	rxn01513	rxn01513	rxn01513	Biosynthesis of other secondary metabolites
rxn01519	3.6.1.23	none	cpd00001 + cpd00358 <=> cpd00012 + cpd00299	rxn01519	-8.243	0.748021	3.6.1.19	cpd00001 + cpd00358 <=> cpd00012 + cpd00299	map00240	R02100	cpd00001 + cpd00358 <=> cpd00012 + cpd00299	dUTP nucleotidohydrolase	Pyrimidine metabolism	=>	0	core	rxn01519	rxn01519	rxn01519	rxn01519	Biosynthesis of other secondary metabolites
rxn01521	3.1.3.5)	none	cpd00001 + cpd00299 <=> cpd00009 + cpd00067 + cpd00412	rxn01521	-2.317	0.735634	3.1.3.5	cpd00001 + cpd00299 <=> cpd00009 + cpd00067 + cpd00412	none	R02102	cpd00001 + cpd00299 <=> cpd00009 + cpd00067 + cpd00412	5'-nucleotidase (dUMP)	none	=>	0	core	rxn01521	rxn01521	rxn01521	rxn01521
rxn01544	2.4.2.8	none	cpd00012 + cpd00497 <=> cpd00103 + cpd00309	rxn01544	3.01	0.976667	2.4.2.22	cpd00012 + cpd00497 <=> cpd00103 + cpd00309	map00230	R02142	cpd00012 + cpd00497 <=> cpd00103 + cpd00309	XMP:pyrophosphate phosphoribosyltransferase	Purine metabolism	<=	0	core	rxn01544	rxn01544	rxn01544	rxn01544	Biosynthesis of other secondary metabolites
rxn01575	Valine, leucine and isoleucine biosynthesis	none	cpd00024 + cpd00322 <=> cpd00023 + cpd00508	rxn01575	0	2	2.6.1.42	cpd00024 + cpd00322 <=> cpd00023 + cpd00508	map00280	R02199	cpd00024 + cpd00322 <=> cpd00023 + cpd00508	L-Isoleucine:2-oxoglutarate aminotransferase	Valine, leucine and isoleucine degradation	<=>	0	core	rxn01575	rxn01575	rxn01575	rxn01575	Amino acid metabolism
rxn01602	One carbon pool by folate	none	cpd00006 + cpd00330 <=> cpd00005 + cpd00067 + cpd00393	rxn01602	-4.41	1.35603	1.5.1.3	cpd00006 + cpd00330 <=> cpd00005 + cpd00067 + cpd00393	map00790	R02236	cpd00006 + cpd00330 <=> cpd00005 + cpd00067 + cpd00393	Dihydrofolate:NADP+ oxidoreductase	Folate biosynthesis	<=>	0	core	rxn01602	rxn01602	rxn01602	rxn01602	Metabolism of cofactors and vitamins
rxn01603	6.3.2.17	none	cpd00002 + cpd00023 + cpd00683 <=> cpd00008 + cpd00009 + cpd00067 + cpd00330	rxn01603	-6.354	0.856942	6.3.2.12	cpd00002 + cpd00023 + cpd00683 <=> cpd00008 + cpd00009 + cpd00067 + cpd00330	map00790	R02237	cpd00002 + cpd00023 + cpd00683 <=> cpd00008 + cpd00009 + cpd00067 + cpd00330	7,8-dihydropteroate:L-glutamate ligase (ADP-forming)	Folate biosynthesis	=>	0	core	rxn01603	rxn01603	rxn01603	rxn01603	Metabolism of cofactors and vitamins
rxn01629	none	none	cpd00338 <=> cpd02345	rxn01629	1.46	0.300689	5.4.3.8	cpd00338 <=> cpd02345	map00860	R02272	cpd00338 <=> cpd02345	(S)-4-Amino-5-oxopentanoate 4,5-aminomutase	Porphyrin and chlorophyll metabolism	<=>	0	core	rxn01629	rxn01629	rxn01629	rxn01629	Metabolism of cofactors and vitamins
rxn01636	none	none	cpd00023 + cpd00342 <=> cpd00064 + cpd00477	rxn01636	0	2	2.3.1.35	cpd00023 + cpd00342 <=> cpd00064 + cpd00477	map00220	R02282	cpd00023 + cpd00342 <=> cpd00064 + cpd00477	N2-Acetyl-L-ornithine:L-glutamate N-acetyltransferase	Urea cycle and metabolism of amino groups	<=>	0	core	rxn01636	rxn01636	rxn01636	rxn01636	Biosynthesis of other secondary metabolites
rxn01637	none	none	cpd00024 + cpd00342 <=> cpd00023 + cpd00918	rxn01637	-1	0.351998	2.6.1.11	cpd00024 + cpd00342 <=> cpd00023 + cpd00918	map00220	R02283	cpd00024 + cpd00342 <=> cpd00023 + cpd00918	N2-Acetyl-L-ornithine:2-oxoglutarate aminotransferase	Urea cycle and metabolism of amino groups	<=>	0	core	rxn01637	rxn01637	rxn01637	rxn01637	Biosynthesis of other secondary metabolites
rxn01643	Glycine, serine and threonine metabolism	none	cpd00067 + cpd00516 <=> cpd00011 + cpd00039	rxn00313	-3.09	0.5417	4.1.1.20	cpd00067 + cpd00516 <=> cpd00011 + cpd00039	map00300	R00451	cpd00067 + cpd00516 <=> cpd00011 + cpd00039	meso-2,6-Diaminoheptanedioate carboxy-lyase	Lysine biosynthesis	=>	0	core	rxn00313	rxn00313	rxn00313	rxn00313	Amino acid metabolism
rxn01644	none	none	cpd00002 + cpd00041 + cpd00067 <=> cpd00008 + cpd01977	rxn00337	2.63	0.290389	2.7.2.4	cpd00002 + cpd00041 + cpd00067 <=> cpd00008 + cpd01977	map00300	R00480	cpd00002 + cpd00041 + cpd00067 <=> cpd00008 + cpd01977	ATP:L-aspartate 4-phosphotransferase	Lysine biosynthesis	<=>	0	core	rxn00337	rxn00337	rxn00337	rxn00337	Amino acid metabolism
rxn01653	none	none	cpd00002 + cpd02197 <=> cpd00008 + cpd00009 + cpd00347	rxn01653	-8.224	1.76042	6.3.3.2	cpd00002 + cpd02197 <=> cpd00008 + cpd00009 + cpd00347	map00670	R02301	cpd00002 + cpd02197 <=> cpd00008 + cpd00009 + cpd00347	5-Formyltetrahydrofolate cyclo-ligase (ADP-forming)	One carbon pool by folate	=>	0	core	rxn01653	rxn01653	rxn01653	rxn01653	Metabolism of cofactors and vitamins
rxn01664	none	none	cpd00001 + cpd00067 + cpd00352 <=> cpd02522	rxn01664	12.497	1.19032	none	cpd00001 + cpd00067 + cpd00352 <=> cpd02522	none	R02317	cpd00001 + cpd00067 + cpd00352 <=> cpd02522	2-Aminoadipate 6-semialdehyde	none	<=	0	core	rxn01664	rxn01664	rxn01664	rxn01664
rxn01672	none	none	cpd00001 + cpd00067 + cpd00356 <=> cpd00013 + cpd00358	rxn01672	-5.143	1.45906	3.5.4.13	cpd00001 + cpd00067 + cpd00356 <=> cpd00013 + cpd00358	map00240	R02325	cpd00001 + cpd00067 + cpd00356 <=> cpd00013 + cpd00358	dCTP aminohydrolase	Pyrimidine metabolism	=>	0	core	rxn01672	rxn01672	rxn01672	rxn01672	Biosynthesis of other secondary metabolites
rxn01673	none	none	cpd00002 + cpd00533 <=> cpd00008 + cpd00356	rxn01673	0	2	2.7.4.6	cpd00002 + cpd00533 <=> cpd00008 + cpd00356	map00240	R02326	cpd00002 + cpd00533 <=> cpd00008 + cpd00356	ATP:nucleoside-diphosphate phosphatransferase	Pyrimidine metabolism	<=>	0	core	rxn01673	rxn01673	rxn01673	rxn01673	Biosynthesis of other secondary metabolites
rxn01675	Polyketide sugar unit biosynthesis	none	cpd00089 + cpd00357 <=> cpd00012 + cpd00626	rxn01675	1.07	0.746895	2.7.7.24	cpd00089 + cpd00357 <=> cpd00012 + cpd00626	map00521	R02328	cpd00089 + cpd00357 <=> cpd00012 + cpd00626	dTTP:alpha-D-glucose-1-phosphate thymidylyltransferase	Streptomycin biosynthesis	<=>	0	core	rxn01675	rxn01675	rxn01675	rxn01675	Biosynthesis of other secondary metabolites
rxn01678	none	none	cpd00002 + cpd00978 <=> cpd00008 + cpd00358	rxn01678	0	2	2.7.4.6	cpd00002 + cpd00978 <=> cpd00008 + cpd00358	map00240	R02331	cpd00002 + cpd00978 <=> cpd00008 + cpd00358	ATP:nucleoside-diphosphate phosphatransferase	Pyrimidine metabolism	<=>	0	core	rxn01678	rxn01678	rxn01678	rxn01678	Biosynthesis of other secondary metabolites
rxn01682	Benzoxazinone biosynthesis	none	cpd02210 <=> cpd00102 + cpd00359	rxn01682	2.78	0.532047	4.1.2.8	cpd02210 <=> cpd00102 + cpd00359	map00400	R02340	cpd02210 <=> cpd00102 + cpd00359	(1S,2R)-1-C-(indol-3-yl)glycerol 3-phosphate	Phenylalanine, tyrosine and tryptophan biosynthesis	<=>	0	core	rxn01682	rxn01682	rxn01682	rxn01682	Amino acid metabolism
rxn01739	none	none	cpd00002 + cpd00383 <=> cpd00008 + cpd02030	rxn01739	-4.5	0.23673	2.7.1.71	cpd00002 + cpd00383 <=> cpd00008 + cpd02030	map00400	R02412	cpd00002 + cpd00383 <=> cpd00008 + cpd02030	ATP:shikimate 3-phosphotransferase	Phenylalanine, tyrosine and tryptophan biosynthesis	<=>	0	core	rxn01739	rxn01739	rxn01739	rxn01739	Amino acid metabolism
rxn01740	1.1.1.282	none	cpd00006 + cpd00383 <=> cpd00005 + cpd00067 + cpd01716	rxn01740	0.75	1.13993	1.1.1.25	cpd00006 + cpd00383 <=> cpd00005 + cpd00067 + cpd01716	map00400	R02413	cpd00006 + cpd00383 <=> cpd00005 + cpd00067 + cpd01716	Shikimate:NADP+ 5-oxidoreductase	Phenylalanine, tyrosine and tryptophan biosynthesis	<=>	0	core	rxn01740	rxn01740	rxn01740	rxn01740	Amino acid metabolism
rxn01790	none	none	cpd00006 + cpd00408 <=> cpd00005 + cpd00067 + cpd00712	rxn01790	6.22	1.09509	1.1.1.169	cpd00006 + cpd00408 <=> cpd00005 + cpd00067 + cpd00712	map00770	R02472	cpd00006 + cpd00408 <=> cpd00005 + cpd00067 + cpd00712	(R)-Pantoate:NADP+ 2-oxidoreductase	Pantothenate and CoA biosynthesis	<=>	0	core	rxn01790	rxn01790	rxn01790	rxn01790	Metabolism of cofactors and vitamins
rxn01791	beta-Alanine metabolism	none	cpd00002 + cpd00085 + cpd00408 <=> cpd00012 + cpd00018 + cpd00644	rxn01791	-7.78	0.882611	6.3.2.1	cpd00002 + cpd00085 + cpd00408 <=> cpd00012 + cpd00018 + cpd00644	map00770	R02473	cpd00002 + cpd00085 + cpd00408 <=> cpd00012 + cpd00018 + cpd00644	(R)-Pantoate:beta-alanine ligase (AMP-forming)	Pantothenate and CoA biosynthesis	=>	0	core	rxn01791	rxn01791	rxn01791	rxn01791	Metabolism of cofactors and vitamins
rxn01834	none	none	cpd02182 <=> cpd00042 + cpd00428	rxn01834	10.266	1.12359	4.4.1.5	cpd02182 <=> cpd00042 + cpd00428	map00620	R02530	cpd02182 <=> cpd00042 + cpd00428	(R)-S-Lactoylglutathione methylglyoxal-lyase (isomerizing)	Pyruvate metabolism	<=>	0	core	rxn01834	rxn01834	rxn01834	rxn01834	Carbohydrate Metabolism
rxn01851	beta-Alanine metabolism	none	cpd00001 + cpd00003 + cpd00434 <=> cpd00004 + (2) cpd00067 + cpd00281	rxn01851	-9.803	1.17612	1.2.1.19	cpd00001 + cpd00003 + cpd00434 <=> cpd00004 + (2) cpd00067 + cpd00281	map00220	R02549	cpd00001 + cpd00003 + cpd00434 <=> cpd00004 + (2) cpd00067 + cpd00281	4-aminobutanal:NAD+ 1-oxidoreductase	Urea cycle and metabolism of amino groups	=>	0	core	rxn01851	rxn01851	rxn01851	rxn01851	Biosynthesis of other secondary metabolites
rxn01858	none	none	cpd00001 + cpd00067 + cpd00438 <=> cpd00013 + cpd03279	rxn01858	-8.483	1.31518	3.5.4.4	cpd00001 + cpd00067 + cpd00438 <=> cpd00013 + cpd03279	map00230	R02556	cpd00001 + cpd00067 + cpd00438 <=> cpd00013 + cpd03279	Deoxyadenosine aminohydrolase	Purine metabolism	=>	0	core	rxn01858	rxn01858	rxn01858	rxn01858	Biosynthesis of other secondary metabolites
rxn01871	Glycolysis / Gluconeogenesis	none	cpd00022 + cpd00449 <=> cpd00010 + cpd00836	rxn01871	0	2	2.3.1.12	cpd00022 + cpd00449 <=> cpd00010 + cpd00836	map00020	R02569	cpd00022 + cpd00449 <=> cpd00010 + cpd00836	acetyl-CoA:enzyme N6-(dihydrolipoyl)lysine S-acetyltransferase	Citrate cycle (TCA cycle)	<=>	0	core	rxn01871	rxn01871	rxn01871	rxn01871	Carbohydrate Metabolism
rxn01872	none	none	cpd00078 + cpd00449 <=> cpd00010 + cpd00860	rxn01872	0	2	2.3.1.61	cpd00078 + cpd00449 <=> cpd00010 + cpd00860	map00020	R02570	cpd00078 + cpd00449 <=> cpd00010 + cpd00860	succinyl-CoA:enzyme N6-(dihydrolipoyl)lysine S-succinyltransferase	Citrate cycle (TCA cycle)	<=>	0	core	rxn01872	rxn01872	rxn01872	rxn01872	Carbohydrate Metabolism
rxn01917	none	none	cpd00002 + cpd00067 + cpd00477 <=> cpd00008 + cpd02552	rxn01917	2.63	0.290389	2.7.2.8	cpd00002 + cpd00067 + cpd00477 <=> cpd00008 + cpd02552	map00220	R02649	cpd00002 + cpd00067 + cpd00477 <=> cpd00008 + cpd02552	ATP:N-acetyl-L-glutamate 5-phosphotransferase	Urea cycle and metabolism of amino groups	<=>	0	core	rxn01917	rxn01917	rxn01917	rxn01917	Biosynthesis of other secondary metabolites
rxn01923	none	none	cpd00007 + (2) cpd00481 <=> (2) cpd00001 + (2) cpd02187	rxn01923	-78.1137	1.62231	1.3.99.2	cpd00007 + (2) cpd00481 <=> (2) cpd00001 + (2) cpd02187	none	none	cpd00007 + (2) cpd00481 <=> (2) cpd00001 + (2) cpd02187	2-Methylpropanoyl-CoA:oxygen 2,3-oxidoreductase	none	=>	0	core	rxn01923	rxn01923	rxn01923	rxn01923
rxn01964	none	none	cpd00054 + cpd02210 <=> cpd00001 + cpd00065 + cpd00102	rxn01964	-9.167	0.603166	4.2.1.20	cpd00054 + cpd02210 <=> cpd00001 + cpd00065 + cpd00102	map00400	R02722	cpd00054 + cpd02210 <=> cpd00001 + cpd00065 + cpd00102	L-Serine hydro-lyase (adding indoleglycerol-phosphate)	Phenylalanine, tyrosine and tryptophan biosynthesis	=>	0	core	rxn01964	rxn01964	rxn01964	rxn01964	Amino acid metabolism
rxn01972	none	none	cpd00003 + cpd00227 <=> cpd00004 + cpd00067 + cpd00346	rxn01301	5.22	1.06983	1.1.1.3	cpd00003 + cpd00227 <=> cpd00004 + cpd00067 + cpd00346	map00300	R01773	cpd00003 + cpd00227 <=> cpd00004 + cpd00067 + cpd00346	L-Homoserine:NAD+ oxidoreductase	Lysine biosynthesis	<=>	0	core	rxn01301	rxn01301	rxn01301	rxn01301	Amino acid metabolism
rxn01974	none	none	cpd00006 + cpd00227 <=> cpd00005 + cpd00067 + cpd00346	rxn01302	5.22	1.06983	1.1.1.3	cpd00006 + cpd00227 <=> cpd00005 + cpd00067 + cpd00346	map00300	R01775	cpd00006 + cpd00227 <=> cpd00005 + cpd00067 + cpd00346	L-Homoserine:NADP+ oxidoreductase	Lysine biosynthesis	<=>	0	core	rxn01302	rxn01302	rxn01302	rxn01302	Amino acid metabolism
rxn01977	Glycolysis / Gluconeogenesis	none	cpd00079 <=> cpd00863	rxn01977	0	2	5.1.3.15	cpd00079 <=> cpd00863	map00030	R02739	cpd00079 <=> cpd00863	alpha-D-Glucose 6-phosphate ketol-isomerase	Pentose phosphate pathway	<=>	0	core	rxn01977	rxn01977	rxn01977	rxn01977	Carbohydrate Metabolism
rxn01996	Valine, leucine and isoleucine degradation	none	cpd00891 <=> cpd00519	rxn01996	0	2	5.1.99.1	cpd00891 <=> cpd00519	map00640	R02765	cpd00891 <=> cpd00519	(R)-2-Methyl-3-oxopropanoyl-CoA 2-epimerase	Propanoate metabolism	<=>	0	core	rxn01996	rxn01996	rxn01996	rxn01996	Carbohydrate Metabolism
rxn01997	Polyketide sugar unit biosynthesis	none	cpd00626 <=> cpd00001 + cpd00521	rxn01997	-13.897	0.681919	4.2.1.46	cpd00626 <=> cpd00001 + cpd00521	map00521	R06513	cpd00626 <=> cpd00001 + cpd00521	dTDPglucose 4,6-hydro-lyase	Streptomycin biosynthesis	=>	0	core	rxn01997	rxn01997	rxn01997	rxn01997	Biosynthesis of other secondary metabolites
rxn02000	Polyketide sugar unit biosynthesis	none	cpd00521 <=> cpd00522	rxn02000	0	2	5.1.3.13	cpd00521 <=> cpd00522	map00521	R06514	cpd00521 <=> cpd00522	dTDP-4-dehydro-6-deoxy-D-glucose 3,5-epimerase	Streptomycin biosynthesis	<=>	0	core	rxn02000	rxn02000	rxn02000	rxn02000	Biosynthesis of other secondary metabolites
rxn02003	Polyketide sugar unit biosynthesis	none	cpd00006 + cpd02113 <=> cpd00005 + cpd00067 + cpd00522	rxn02003	2.3	1.11438	1.1.1.133	cpd00006 + cpd02113 <=> cpd00005 + cpd00067 + cpd00522	map00521	R02777	cpd00006 + cpd02113 <=> cpd00005 + cpd00067 + cpd00522	dTDP-6-deoxy-L-mannose:NADP+ 4-oxidoreductase	Streptomycin biosynthesis	<=>	0	core	rxn02003	rxn02003	rxn02003	rxn02003	Biosynthesis of other secondary metabolites
rxn02005	none	none	cpd00061 + cpd00794[e] <=> cpd00020 + cpd00523	rxn02005	-9.11	0.635473	2.7.1.69	cpd00061 + cpd00794[e] <=> cpd00020 + cpd00523	none	none	cpd00061 + cpd00794[e] <=> cpd00020 + cpd00523	trehalose transport via PEP:Pyr PTS	none	<=>	0	core	rxn02005	rxn02005	rxn02005	rxn02005
rxn02008	Peptidoglycan biosynthesis	none	cpd00002 + cpd00186 + cpd00890 <=> cpd00008 + cpd00009 + cpd00067 + cpd00525	rxn02008	-6.354	0.856942	6.3.2.9	cpd00002 + cpd00186 + cpd00890 <=> cpd00008 + cpd00009 + cpd00067 + cpd00525	map00471	R02783	cpd00002 + cpd00186 + cpd00890 <=> cpd00008 + cpd00009 + cpd00067 + cpd00525	UDP-N-acetylmuramoyl-L-alanine:D-glutamate ligase(ADP-forming)	D-Glutamine and D-glutamate metabolism	=>	0	core	rxn02008	rxn02008	rxn02008	rxn02008	Amino acid metabolism
rxn02011	Peptidoglycan biosynthesis	none	cpd00006 + cpd00009 + cpd00346 <=> cpd00005 + cpd01977	rxn01643	-0.356	1.19502	1.2.1.11	cpd00006 + cpd00009 + cpd00346 <=> cpd00005 + cpd01977	map00300	R02291	cpd00006 + cpd00009 + cpd00346 <=> cpd00005 + cpd01977	L-Aspartate-4-semialdehyde:NADP+ oxidoreductase (phosphorylating)	Lysine biosynthesis	<=	0	core	rxn01643	rxn01643	rxn01643	rxn01643	Amino acid metabolism
rxn02056	none	none	(2) cpd00067 + cpd00557 <=> cpd03426 + cpd10515	rxn02056	10000000	10000000	4.99.1.4	(2) cpd00067 + cpd00557 <=> cpd03426 + cpd10515	map00860	R02864	(2) cpd00067 + cpd00557 <=> cpd03426 + cpd10515	S-Adenosyl-L-methionine:uroporphyrin-III C-methyltransferase	Porphyrin and chlorophyll metabolism	<=>	0	core	rxn02056	rxn02056	rxn02056	rxn02056	Metabolism of cofactors and vitamins
rxn02155	2.7.7.18	none	cpd00002 + cpd00873 <=> cpd00012 + cpd00638	rxn02155	1.07	0.746895	2.7.7.1	cpd00002 + cpd00873 <=> cpd00012 + cpd00638	map00760	R03005	cpd00002 + cpd00873 <=> cpd00012 + cpd00638	ATP:nicotinamide-nucleotide adenylyltransferase	Nicotinate and nicotinamide metabolism	<=>	0	core	rxn02155	rxn02155	rxn02155	rxn02155	Metabolism of cofactors and vitamins
rxn02159	none	none	cpd00003 + cpd00641 <=> cpd00004 + cpd00067 + cpd01324	rxn02159	5.22	1.06983	1.1.1.23	cpd00003 + cpd00641 <=> cpd00004 + cpd00067 + cpd01324	map00340	R03012	cpd00003 + cpd00641 <=> cpd00004 + cpd00067 + cpd01324	L-Histidinol:NAD+ oxidoreductase	Histidine metabolism	<=>	0	core	rxn02159	rxn02159	rxn02159	rxn02159	Amino acid metabolism
rxn02167	Fatty acid metabolism	none	cpd00504 <=> cpd00516	rxn01974	0	2	5.1.1.7	cpd00504 <=> cpd00516	map00300	R02735	cpd00504 <=> cpd00516	LL-2,6-Diaminoheptanedioate 2-epimerase	Lysine biosynthesis	<=>	0	core	rxn01974	rxn01974	rxn01974	rxn01974	Amino acid metabolism
rxn02175	none	none	cpd00002 + cpd00834 <=> cpd00012 + cpd00655	rxn02175	1.07	0.746895	2.7.7.3	cpd00002 + cpd00834 <=> cpd00012 + cpd00655	map00770	R03035	cpd00002 + cpd00834 <=> cpd00012 + cpd00655	ATP:pantetheine-4'-phosphate adenylyltransferase	Pantothenate and CoA biosynthesis	<=>	0	core	rxn02175	rxn02175	rxn02175	rxn02175	Metabolism of cofactors and vitamins
rxn02185	R04672	none	cpd00056 + cpd00668 <=> cpd00020 + cpd03049	rxn02185	3.66	0.602159	2.2.1.6	cpd00056 + cpd00668 <=> cpd00020 + cpd03049	map00650	R03050	cpd00056 + cpd00668 <=> cpd00020 + cpd03049	2-Acetolactate pyruvate-lyase (carboxylating)	Butanoate metabolism	<=>	0	core	rxn02185	rxn02185	rxn02185	rxn02185	Carbohydrate Metabolism
rxn02186	R04439	none	cpd00005 + cpd00067 + cpd00668 <=> cpd00006 + cpd02498	rxn02186	-3.76	1.07969	1.1.1.86	cpd00005 + cpd00067 + cpd00668 <=> cpd00006 + cpd02498	map00770	R03051	cpd00005 + cpd00067 + cpd00668 <=> cpd00006 + cpd02498	2,3-Dihydroxy-3-methylbutanoate:NADP+ oxidoreductase (isomerizing)	Pantothenate and CoA biosynthesis	<=>	0	core	rxn02186	rxn02186	rxn02186	rxn02186	Metabolism of cofactors and vitamins
rxn02187	R03052	none	cpd00668 <=> cpd02569	rxn02187	2.46	0.183	5.4.99.3	cpd00668 <=> cpd02569	map00290	R05071	cpd00668 <=> cpd02569	2-Acetolactate methylmutase	Valine, leucine and isoleucine biosynthesis	<=>	0	core	rxn02187	rxn02187	rxn02187	rxn02187	Amino acid metabolism
rxn02200	none	none	cpd00443 + cpd00954 <=> cpd00001 + cpd00683	rxn02200	-6.727	0.800414	2.5.1.15	cpd00443 + cpd00954 <=> cpd00001 + cpd00683	map00790	R03066	cpd00443 + cpd00954 <=> cpd00001 + cpd00683	2-Amino-4-hydroxy-6-hydroxymethyl-7,8-dihydropteridine:4-	Folate biosynthesis	<=>	0	core	rxn02200	rxn02200	rxn02200	rxn02200	Metabolism of cofactors and vitamins
rxn02201	none	none	cpd00443 + cpd02920 <=> cpd00012 + cpd00683	rxn02201	-10.47	0.815445	2.5.1.15	cpd00443 + cpd02920 <=> cpd00012 + cpd00683	map00790	R03067	cpd00443 + cpd02920 <=> cpd00012 + cpd00683	2-Amino-4-hydroxy-6-hydroxymethyl-7,8-dihydropteridine-	Folate biosynthesis	=>	0	core	rxn02201	rxn02201	rxn02201	rxn02201	Metabolism of cofactors and vitamins
rxn02212	4.6.1.3	none	cpd02857 <=> cpd00009 + cpd00067 + cpd00699	rxn02212	-16.934	1.12916	4.2.3.4	cpd02857 <=> cpd00009 + cpd00067 + cpd00699	map00400	R03083	cpd02857 <=> cpd00009 + cpd00067 + cpd00699	2-Dehydro-3-deoxy-D-arabino-heptonate 7-phosphate phosphate-lyase	Phenylalanine, tyrosine and tryptophan biosynthesis	=>	0	core	rxn02212	rxn02212	rxn02212	rxn02212	Amino acid metabolism
rxn02213	none	none	cpd00699 <=> cpd00001 + cpd01716	rxn02213	-8.477	0.974976	4.2.1.10	cpd00699 <=> cpd00001 + cpd01716	map00400	R03084	cpd00699 <=> cpd00001 + cpd01716	3-Dehydroquinate hydro-lyase	Phenylalanine, tyrosine and tryptophan biosynthesis	=>	0	core	rxn02213	rxn02213	rxn02213	rxn02213	Amino acid metabolism
rxn02264	none	none	cpd00755 <=> cpd00001 + cpd00774	rxn02264	10000000	10000000	4.2.1.75	cpd00755 <=> cpd00001 + cpd00774	map00860	R03165	cpd00755 <=> cpd00001 + cpd00774	Hydroxymethylbilane hydro-lyase(cyclizing)	Porphyrin and chlorophyll metabolism	<=>	0	core	rxn02264	rxn02264	rxn02264	rxn02264	Metabolism of cofactors and vitamins
rxn02268	none	none	cpd00007 + (2) cpd00760 <=> (2) cpd00001 + (2) cpd02125	rxn02268	-76.7937	1.56846	1.3.99.2	cpd00007 + (2) cpd00760 <=> (2) cpd00001 + (2) cpd02125	none	none	cpd00007 + (2) cpd00760 <=> (2) cpd00001 + (2) cpd02125	(S)-2-methylbutanoyl-CoA:oxygen 2,3-oxidoreductase	none	=>	0	core	rxn02268	rxn02268	rxn02268	rxn02268
rxn02269	none	none	cpd00003 + cpd00010 + cpd00508 <=> cpd00004 + cpd00011 + cpd00760	rxn02269	-8.136	1.5977	1.2.1.25	cpd00003 + cpd00010 + cpd00508 <=> cpd00004 + cpd00011 + cpd00760	none	R03171	cpd00003 + cpd00010 + cpd00508 <=> cpd00004 + cpd00011 + cpd00760	(S)-3-methyl-2-oxopentanoate:NAD+ 2-oxidoreductase	none	<=>	0	core	rxn02269	rxn02269	rxn02269	rxn02269
rxn02277	none	none	cpd00002 + cpd00011 + cpd00764 <=> cpd00008 + cpd00009 + (3) cpd00067 + cpd01311	rxn02277	-24.624	1.62806	6.3.3.3	cpd00002 + cpd00011 + cpd00764 <=> cpd00008 + cpd00009 + (3) cpd00067 + cpd01311	map00780	R03182	cpd00002 + cpd00011 + cpd00764 <=> cpd00008 + cpd00009 + (3) cpd00067 + cpd01311	7,8-Diaminononanoate:carbon-dioxide cyclo-ligase	Biotin metabolism	=>	0	core	rxn02277	rxn02277	rxn02277	rxn02277	Metabolism of cofactors and vitamins
rxn02285	none	none	cpd00006 + cpd00773 <=> cpd00005 + cpd00067 + cpd02820	rxn02285	15.33	1.1998	1.1.1.158	cpd00006 + cpd00773 <=> cpd00005 + cpd00067 + cpd02820	map00530	R03192	cpd00006 + cpd00773 <=> cpd00005 + cpd00067 + cpd02820	UDP-N-acetylmuramate:NADP+ oxidoreductase	Aminosugars metabolism	<=>	0	core	rxn02285	rxn02285	rxn02285	rxn02285	Glycan biosynthesis and metabolism
rxn02286	Peptidoglycan biosynthesis	none	cpd00002 + cpd00035 + cpd00773 <=> cpd00008 + cpd00009 + cpd00067 + cpd00890	rxn02286	-6.354	0.856942	6.3.2.8	cpd00002 + cpd00035 + cpd00773 <=> cpd00008 + cpd00009 + cpd00067 + cpd00890	map00471	R03193	cpd00002 + cpd00035 + cpd00773 <=> cpd00008 + cpd00009 + cpd00067 + cpd00890	UDP-N-acetylmuramate:L-alanine ligase (ADP-forming)	D-Glutamine and D-glutamate metabolism	=>	0	core	rxn02286	rxn02286	rxn02286	rxn02286	Amino acid metabolism
rxn02287	none	none	(2) cpd00017 + cpd00774 <=> (2) cpd00019 + (2) cpd00067 + cpd01620	rxn02287	10000000	10000000	2.1.1.107	(2) cpd00017 + cpd00774 <=> (2) cpd00019 + (2) cpd00067 + cpd01620	map00860	R03194	(2) cpd00017 + cpd00774 <=> (2) cpd00019 + (2) cpd00067 + cpd01620	S-Adenosyl-L-methionine:uroporphyrin-III C-methyltransferase	Porphyrin and chlorophyll metabolism	<=>	0	core	rxn02287	rxn02287	rxn02287	rxn02287	Metabolism of cofactors and vitamins
rxn02288	none	none	(4) cpd00067 + cpd00774 <=> (4) cpd00011 + cpd02083	rxn02288	10000000	10000000	4.1.1.37	(4) cpd00067 + cpd00774 <=> (4) cpd00011 + cpd02083	map00860	R03197	(4) cpd00067 + cpd00774 <=> (4) cpd00011 + cpd02083	Uroporphyrinogen-III carboxy-lyase	Porphyrin and chlorophyll metabolism	<=>	0	core	rxn02288	rxn02288	rxn02288	rxn02288	Metabolism of cofactors and vitamins
rxn02297	none	none	cpd00035 + cpd00067 + cpd00782 <=> cpd00010 + cpd00011 + cpd00800	rxn02297	2.156	1.19377	2.3.1.47	cpd00035 + cpd00067 + cpd00782 <=> cpd00010 + cpd00011 + cpd00800	map00780	R03210	cpd00035 + cpd00067 + cpd00782 <=> cpd00010 + cpd00011 + cpd00800	6-Carboxyhexanoyl-CoA:L-alanine C-carboxyhexanoyltransferase	Biotin metabolism	=>	0	core	rxn02297	rxn02297	rxn02297	rxn02297	Metabolism of cofactors and vitamins
rxn02303	none	none	cpd00007 + (2) cpd00067 + cpd02083 <=> (2) cpd00001 + (2) cpd00011 + cpd00791	rxn02303	10000000	10000000	1.3.3.3	cpd00007 + (2) cpd00067 + cpd02083 <=> (2) cpd00001 + (2) cpd00011 + cpd00791	map00860	R03220	cpd00007 + (2) cpd00067 + cpd02083 <=> (2) cpd00001 + (2) cpd00011 + cpd00791	Coproporphyrinogen:oxygen oxidoreductase(decarboxylating)	Porphyrin and chlorophyll metabolism	<=>	0	core	rxn02303	rxn02303	rxn02303	rxn02303	Metabolism of cofactors and vitamins
rxn02304	none	none	(3) cpd00007 + (2) cpd00791 <=> (6) cpd00001 + (2) cpd01476	rxn02304	10000000	10000000	1.3.3.4	(3) cpd00007 + (2) cpd00791 <=> (6) cpd00001 + (2) cpd01476	map00860	R03222	(3) cpd00007 + (2) cpd00791 <=> (6) cpd00001 + (2) cpd01476	Protoporphyrinogen-IX:oxygen oxidoreductase	Porphyrin and chlorophyll metabolism	<=>	0	core	rxn02304	rxn02304	rxn02304	rxn02304	Metabolism of cofactors and vitamins
rxn02305	none	none	cpd00067 + cpd02654 + cpd02894 <=> cpd00012 + cpd00793	rxn02305	-0.07	1.03389	2.5.1.3	cpd00067 + cpd02654 + cpd02894 <=> cpd00012 + cpd00793	map00730	R03223	cpd00067 + cpd02654 + cpd02894 <=> cpd00012 + cpd00793	2-Methyl-4-amino-5-hydroxymethylpyrimidine-diphosphate:4-methyl-5-	Thiamine metabolism	<=>	0	core	rxn02305	rxn02305	rxn02305	rxn02305	Metabolism of cofactors and vitamins
rxn02312	none	none	cpd00017 + cpd00800 <=> cpd00764 + cpd02701	rxn02312	2.46	0.183	2.6.1.62	cpd00017 + cpd00800 <=> cpd00764 + cpd02701	map00780	R03231	cpd00017 + cpd00800 <=> cpd00764 + cpd02701	S-Adenosyl-L-methionine:8-amino-7-oxononanoate aminotransferase	Biotin metabolism	<=>	0	core	rxn02312	rxn02312	rxn02312	rxn02312	Metabolism of cofactors and vitamins
rxn02320	none	none	cpd00024 + cpd00807 <=> cpd00023 + cpd00930	rxn02320	-2.46	0.183	2.6.1.9	cpd00024 + cpd00807 <=> cpd00023 + cpd00930	map00340	R03243	cpd00024 + cpd00807 <=> cpd00023 + cpd00930	5-Amino-2-oxopentanoate:2-oxoglutarate aminotransferase	Histidine metabolism	<=>	0	core	rxn02320	rxn02320	rxn02320	rxn02320	Amino acid metabolism
rxn02331	4.1.2.16	none	cpd00009 + cpd00067 + cpd02730 <=> cpd00001 + cpd00061 + cpd00817	rxn02331	12.177	0.987542	2.5.1.55	cpd00009 + cpd00067 + cpd02730 <=> cpd00001 + cpd00061 + cpd00817	map00540	R03254	cpd00009 + cpd00067 + cpd02730 <=> cpd00001 + cpd00061 + cpd00817	2-Dehydro-3-deoxy-D-octonate-8-phosphate	Lipopolysaccharide biosynthesis	<=	0	core	rxn02331	rxn02331	rxn02331	rxn02331	Glycan biosynthesis and metabolism
rxn02339	R05052	none	cpd00024 + cpd01974 <=> cpd00023 + cpd00830	rxn02339	0	2	2.6.1.23	cpd00024 + cpd01974 <=> cpd00023 + cpd00830	map00330	R03266	cpd00024 + cpd01974 <=> cpd00023 + cpd00830	4-Hydroxy-L-glutamate:2-oxoglutarate aminotransferase	Arginine and proline metabolism	<=>	0	core	rxn02339	rxn02339	rxn02339	rxn02339	Amino acid metabolism
rxn02341	none	none	cpd00067 + cpd02666 <=> cpd00011 + cpd00834	rxn02341	-3.09	0.5417	4.1.1.36	cpd00067 + cpd02666 <=> cpd00011 + cpd00834	map00770	R03269	cpd00067 + cpd02666 <=> cpd00011 + cpd00834	N-[(R)-4'-Phosphopantothenoyl]-L-cysteine carboxy-lyase	Pantothenate and CoA biosynthesis	=>	0	core	rxn02341	rxn02341	rxn02341	rxn02341	Metabolism of cofactors and vitamins
rxn02342	Glycolysis / Gluconeogenesis	none	cpd00213 + cpd03049 <=> cpd00056 + cpd00836	rxn02342	-2.814	1.93474	1.2.4.1	cpd00213 + cpd03049 <=> cpd00056 + cpd00836	map00020	R03270	cpd00213 + cpd03049 <=> cpd00056 + cpd00836	2-(alpha-Hydroxyethyl)thiamine diphosphate:lipoamide	Citrate cycle (TCA cycle)	<=>	0	core	rxn02342	rxn02342	rxn02342	rxn02342	Carbohydrate Metabolism
rxn02373	none	none	cpd00006 + cpd00009 + cpd00858 <=> cpd00005 + cpd02097	rxn02373	-0.356	1.19502	1.2.1.41	cpd00006 + cpd00009 + cpd00858 <=> cpd00005 + cpd02097	map00220	R03313	cpd00006 + cpd00009 + cpd00858 <=> cpd00005 + cpd02097	L-Glutamate-5-semialdehyde:NADP+ 5-oxidoreductase (phosphorylationg)	Urea cycle and metabolism of amino groups	<=	0	core	rxn02373	rxn02373	rxn02373	rxn02373	Biosynthesis of other secondary metabolites
rxn02374	none	none	cpd00858 <=> cpd00001 + cpd00067 + cpd02431	rxn02374	-14.057	1.03599	none	cpd00858 <=> cpd00001 + cpd00067 + cpd02431	none	R03314	cpd00858 <=> cpd00001 + cpd00067 + cpd02431	L-glutamate 5-semialdehyde dehydratase (spontaneous)	none	=>	0	core	rxn02374	rxn02374	rxn02374	rxn02374
rxn02376	none	none	cpd00213 + cpd03189 <=> cpd00056 + cpd00860	rxn02376	-2.814	1.93474	1.2.4.2	cpd00213 + cpd03189 <=> cpd00056 + cpd00860	map00020	R03316	cpd00213 + cpd03189 <=> cpd00056 + cpd00860	3-Carboxy-1-hydroxypropyl-ThPP:lipoamde	Citrate cycle (TCA cycle)	<=>	0	core	rxn02376	rxn02376	rxn02376	rxn02376	Carbohydrate Metabolism
rxn02380	none	none	cpd00863 <=> cpd00072	rxn02380	-0.89	0.608878	5.3.1.9	cpd00863 <=> cpd00072	map00010	R03321	cpd00863 <=> cpd00072	beta-D-Glucose 6-phosphate ketol-isomerase	Glycolysis / Gluconeogenesis	<=>	0	core	rxn02380	rxn02380	rxn02380	rxn02380	Carbohydrate Metabolism
rxn02402	none	none	cpd00011 + cpd00012 + cpd00873 <=> (2) cpd00067 + cpd00103 + cpd02333	rxn02402	-0.08	1.37363	2.4.2.19	cpd00011 + cpd00012 + cpd00873 <=> (2) cpd00067 + cpd00103 + cpd02333	map00760	R03348	cpd00011 + cpd00012 + cpd00873 <=> (2) cpd00067 + cpd00103 + cpd02333	Nicotinate-nucleotide:pyrophosphate phosphoribosyltransferase	Nicotinate and nicotinamide metabolism	<=	0	core	rxn02402	rxn02402	rxn02402	rxn02402	Metabolism of cofactors and vitamins
rxn02404	none	none	cpd00001 + cpd02730 <=> cpd00009 + cpd00067 + cpd00875	rxn02404	-2.317	0.735634	3.1.3.45	cpd00001 + cpd02730 <=> cpd00009 + cpd00067 + cpd00875	map00540	R03350	cpd00001 + cpd02730 <=> cpd00009 + cpd00067 + cpd00875	3-Deoxy-D-manno-octulosonate-8-phosphate 8-phosphohydrolase	Lipopolysaccharide biosynthesis	=>	0	core	rxn02404	rxn02404	rxn02404	rxn02404	Glycan biosynthesis and metabolism
rxn02405	none	none	cpd00052 + cpd00875 <=> cpd00012 + cpd02546	rxn02405	-6.08	1.51583	2.7.7.38	cpd00052 + cpd00875 <=> cpd00012 + cpd02546	map00540	R03351	cpd00052 + cpd00875 <=> cpd00012 + cpd02546	CTP:3-deoxy-D-manno-octulosonate cytidylyltransferase	Lipopolysaccharide biosynthesis	=>	0	core	rxn02405	rxn02405	rxn02405	rxn02405	Glycan biosynthesis and metabolism
rxn02465	none	none	cpd00006 + cpd00009 + cpd00918 <=> cpd00005 + cpd02552	rxn02465	-0.356	1.19502	1.2.1.38	cpd00006 + cpd00009 + cpd00918 <=> cpd00005 + cpd02552	map00220	R03443	cpd00006 + cpd00009 + cpd00918 <=> cpd00005 + cpd02552	N-Acetyl-L-glutamate-5-semialdehyde:NADP+ 5-oxidoreductase	Urea cycle and metabolism of amino groups	<=	0	core	rxn02465	rxn02465	rxn02465	rxn02465	Biosynthesis of other secondary metabolites
rxn02473	none	none	cpd02843 <=> cpd00001 + cpd00930	rxn02473	-10.627	0.668767	4.2.1.19	cpd02843 <=> cpd00001 + cpd00930	map00340	R03457	cpd02843 <=> cpd00001 + cpd00930	D-erythro-1-(Imidazol-4-yl)glycerol 3-phosphate hydro-lyase	Histidine metabolism	=>	0	core	rxn02473	rxn02473	rxn02473	rxn02473	Amino acid metabolism
rxn02474	none	none	cpd00006 + cpd02720 <=> cpd00005 + cpd00067 + cpd00931	rxn02474	3.14	1.69953	1.1.1.193	cpd00006 + cpd02720 <=> cpd00005 + cpd00067 + cpd00931	map00740	R03458	cpd00006 + cpd02720 <=> cpd00005 + cpd00067 + cpd00931	5-amino-6-(5-phosphoribitylamino)uracil:NADP+ 1'-oxidoreductase	Riboflavin metabolism	<=>	0	core	rxn02474	rxn02474	rxn02474	rxn02474	Metabolism of cofactors and vitamins
rxn02475	none	none	cpd00001 + cpd00067 + cpd00957 <=> cpd00013 + cpd00931	rxn02475	-8.883	1.24787	3.5.4.26	cpd00001 + cpd00067 + cpd00957 <=> cpd00013 + cpd00931	map00740	R03459	cpd00001 + cpd00067 + cpd00957 <=> cpd00013 + cpd00931	2,5-Diamino-6-hydroxy-4-(5-phosphoribosylamino)-pyrimidine	Riboflavin metabolism	=>	0	core	rxn02475	rxn02475	rxn02475	rxn02475	Metabolism of cofactors and vitamins
rxn02476	none	none	cpd00061 + cpd02030 <=> cpd00009 + cpd00067 + cpd00932	rxn02476	0.796	0.676477	2.5.1.19	cpd00061 + cpd02030 <=> cpd00009 + cpd00067 + cpd00932	map00400	R03460	cpd00061 + cpd02030 <=> cpd00009 + cpd00067 + cpd00932	Phosphoenolpyruvate:3-phosphoshikimate	Phenylalanine, tyrosine and tryptophan biosynthesis	<=>	0	core	rxn02476	rxn02476	rxn02476	rxn02476	Amino acid metabolism
rxn02484	none	none	cpd00002 + cpd00939 <=> cpd00008 + cpd02775	rxn02484	-4.5	0.23673	2.7.1.49	cpd00002 + cpd00939 <=> cpd00008 + cpd02775	map00730	R03471	cpd00002 + cpd00939 <=> cpd00008 + cpd02775	ATP:4-amino-5-hydroxymethyl-2-methylpyrimidine 5-phosphotransferase	Thiamine metabolism	<=>	0	core	rxn02484	rxn02484	rxn02484	rxn02484	Metabolism of cofactors and vitamins
rxn02503	none	none	cpd00002 + cpd00954 <=> cpd00018 + cpd02920	rxn02503	-4.5	0.23673	2.7.6.3	cpd00002 + cpd00954 <=> cpd00018 + cpd02920	map00790	R03503	cpd00002 + cpd00954 <=> cpd00018 + cpd02920	ATP:2-amino-4-hydroxy-6-hydroxymethyl-7,8-dihydropteridine	Folate biosynthesis	<=>	0	core	rxn02503	rxn02503	rxn02503	rxn02503	Metabolism of cofactors and vitamins
rxn02507	none	none	cpd00067 + cpd00956 <=> cpd00001 + cpd00011 + cpd02210	rxn02507	-14.457	1.83187	4.1.1.48	cpd00067 + cpd00956 <=> cpd00001 + cpd00011 + cpd02210	map00400	R03508	cpd00067 + cpd00956 <=> cpd00001 + cpd00011 + cpd02210	1-(2-Carboxyphenylamino)-1-deoxy-D-ribulose-5-phosphate	Phenylalanine, tyrosine and tryptophan biosynthesis	=>	0	core	rxn02507	rxn02507	rxn02507	rxn02507	Amino acid metabolism
rxn02508	none	none	cpd02642 <=> cpd00956	rxn02508	0.62	1.30148	5.3.1.24	cpd02642 <=> cpd00956	map00400	R03509	cpd02642 <=> cpd00956	N-(5-Phospho-beta-D-ribosyl)anthranilate ketol-isomerase	Phenylalanine, tyrosine and tryptophan biosynthesis	<=>	0	core	rxn02508	rxn02508	rxn02508	rxn02508	Amino acid metabolism
rxn02666	none	none	cpd00011 + cpd01298 <=> cpd00067 + cpd02211	rxn02666	3.09	0.5417	none	cpd00011 + cpd01298 <=> cpd00067 + cpd02211	none	R03758	cpd00011 + cpd01298 <=> cpd00067 + cpd02211	L-2-amino-3-oxobutanoate decarboxylation (spontaneous)	none	<=	0	core	rxn02666	rxn02666	rxn02666	rxn02666
rxn02680	Fatty acid metabolism	none	cpd00022 + cpd01335 <=> cpd00010 + cpd03119	rxn02680	7.056	1.08737	2.3.1.16	cpd00022 + cpd01335 <=> cpd00010 + cpd03119	map00062	R03778	cpd00022 + cpd01335 <=> cpd00010 + cpd03119	Octanoyl-CoA:acetyl-CoA C-acyltransferase	Fatty acid elongation in mitochondria	<=>	0	core	rxn02680	rxn02680	rxn02680	rxn02680	Lipid Metabolism
rxn02774	2.1.1.107	none	cpd00003 + cpd01620 <=> cpd00004 + cpd00067 + cpd03426	rxn02774	10000000	10000000	1.3.1.76	cpd00003 + cpd01620 <=> cpd00004 + cpd00067 + cpd03426	map00860	R03947	cpd00003 + cpd01620 <=> cpd00004 + cpd00067 + cpd03426	S-Adenosyl-L-methionine:uroporphyrin-III C-methyltransferase	Porphyrin and chlorophyll metabolism	<=>	0	core	rxn02774	rxn02774	rxn02774	rxn02774	Metabolism of cofactors and vitamins
rxn02789	none	none	cpd01646 <=> cpd00001 + cpd01710	rxn02789	1.473	0.898103	4.2.1.33	cpd01646 <=> cpd00001 + cpd01710	map00290	R03968	cpd01646 <=> cpd00001 + cpd01710	2-Isopropylmalate hydro-lyase	Valine, leucine and isoleucine biosynthesis	<=>	0	core	rxn02789	rxn02789	rxn02789	rxn02789	Amino acid metabolism
rxn02791	none	none	cpd00023 + cpd01651 <=> cpd00001 + cpd03407	rxn02791	0.463	0.848213	2.3.2.2	cpd00023 + cpd01651 <=> cpd00001 + cpd03407	map00460	R03970	cpd00023 + cpd01651 <=> cpd00001 + cpd03407	(5-Glutamyl)-peptide:amino-acid 5-glutamyltransferase	Cyanoamino acid metabolism	<=>	0	core	rxn02791	rxn02791	rxn02791	rxn02791	Amino acid metabolism
rxn02792	none	none	cpd00023 + cpd00067 + cpd01651 <=> cpd00001 + cpd00011 + cpd03646	rxn02792	-2.627	1.0186	2.3.2.2	cpd00023 + cpd00067 + cpd01651 <=> cpd00001 + cpd00011 + cpd03646	map00460	none	cpd00023 + cpd00067 + cpd01651 <=> cpd00001 + cpd00011 + cpd03646	(5-Glutamyl)-peptide:amino-acid 5-glutamyltransferase	Cyanoamino acid metabolism	=>	0	core	rxn02792	rxn02792	rxn02792	rxn02792	Amino acid metabolism
rxn02804	Fatty acid metabolism	none	cpd00022 + cpd01695 <=> cpd00010 + cpd03114	rxn02804	7.056	1.08737	2.3.1.16	cpd00022 + cpd01695 <=> cpd00010 + cpd03114	map00062	R03991	cpd00022 + cpd01695 <=> cpd00010 + cpd03114	myristoyl-CoA:acetylCoA C-myristoyltransferase	Fatty acid elongation in mitochondria	<=>	0	core	rxn02804	rxn02804	rxn02804	rxn02804	Lipid Metabolism
rxn02811	none	none	cpd02693 <=> cpd00001 + cpd01710	rxn02811	0.053	0.8965	4.2.1.33	cpd02693 <=> cpd00001 + cpd01710	map00290	R04001	cpd02693 <=> cpd00001 + cpd01710	3-Isopropylmalate hydro-lyase	Valine, leucine and isoleucine biosynthesis	<=>	0	core	rxn02811	rxn02811	rxn02811	rxn02811	Amino acid metabolism
rxn02834	none	none	cpd00001 + cpd01775 <=> cpd00012 + cpd01777	rxn02834	-8.243	0.748021	3.6.1.31	cpd00001 + cpd01775 <=> cpd00012 + cpd01777	map00340	R04035	cpd00001 + cpd01775 <=> cpd00012 + cpd01777	Phosphoribosyl-ATP pyrophosphohydrolase	Histidine metabolism	=>	0	core	rxn02834	rxn02834	rxn02834	rxn02834	Amino acid metabolism
rxn02835	none	none	cpd00001 + cpd01777 <=> cpd02979	rxn02835	4.037	4.77258	3.5.4.19	cpd00001 + cpd01777 <=> cpd02979	map00340	R04037	cpd00001 + cpd01777 <=> cpd02979	1-(5-phospho-D-ribosyl)-AMP 1,6-hydrolase	Histidine metabolism	<=>	0	core	rxn02835	rxn02835	rxn02835	rxn02835	Amino acid metabolism
rxn02853	none	none	cpd00001 + cpd00003 + cpd03052 <=> cpd00004 + (2) cpd00067 + cpd01831	rxn02853	-9.803	1.17612	1.2.1.3	cpd00001 + cpd00003 + cpd03052 <=> cpd00004 + (2) cpd00067 + cpd01831	map00340	R04065	cpd00001 + cpd00003 + cpd03052 <=> cpd00004 + (2) cpd00067 + cpd01831	Imidazole acetaldehyde:NAD+ oxidoreductase	Histidine metabolism	=>	0	core	rxn02853	rxn02853	rxn02853	rxn02853	Amino acid metabolism
rxn02866	1.3.99.10	none	cpd00015 + cpd01882 <=> cpd00982 + cpd01966	rxn02866	11.44	1.83738	1.3.99.3	cpd00015 + cpd01882 <=> cpd00982 + cpd01966	map00280	R04095	cpd00015 + cpd01882 <=> cpd00982 + cpd01966	3-Methylbutanoyl-CoA:(acceptor) 2,3-oxidoreductase	Valine, leucine and isoleucine degradation	<=	0	core	rxn02866	rxn02866	rxn02866	rxn02866	Amino acid metabolism
rxn02889	none	none	cpd00002 + cpd00242 + cpd01966 <=> cpd00008 + cpd00009 + cpd00067 + cpd02068	rxn02889	-1.074	0.739456	6.4.1.4	cpd00002 + cpd00242 + cpd01966 <=> cpd00008 + cpd00009 + cpd00067 + cpd02068	map00280	R04138	cpd00002 + cpd00242 + cpd01966 <=> cpd00008 + cpd00009 + cpd00067 + cpd02068	3-Methylcrotonoyl-CoA:carbon-dioxide ligase (ADP-forming)	Valine, leucine and isoleucine degradation	<=>	0	core	rxn02889	rxn02889	rxn02889	rxn02889	Amino acid metabolism
rxn02895	none	none	cpd00002 + cpd00033 + cpd01982 <=> cpd00008 + cpd00009 + cpd00067 + cpd02394	rxn02895	-6.354	0.856942	6.3.4.13	cpd00002 + cpd00033 + cpd01982 <=> cpd00008 + cpd00009 + cpd00067 + cpd02394	map00230	R04144	cpd00002 + cpd00033 + cpd01982 <=> cpd00008 + cpd00009 + cpd00067 + cpd02394	5-Phospho-D-ribosylamine:glycine ligase (ADP-forming)	Purine metabolism	=>	0	core	rxn02895	rxn02895	rxn02895	rxn02895	Biosynthesis of other secondary metabolites
rxn02897	Porphyrin and chlorophyll metabolism	none	cpd00873 + cpd01997 <=> cpd00067 + cpd00218 + cpd02904	rxn02897	-2.94	1.20103	2.4.2.21	cpd00873 + cpd01997 <=> cpd00067 + cpd00218 + cpd02904	map00740	R04148	cpd00873 + cpd01997 <=> cpd00067 + cpd00218 + cpd02904	Nicotinate-nucleotide:dimethylbenzimidazole	Riboflavin metabolism	<=>	0	core	rxn02897	rxn02897	rxn02897	rxn02897	Metabolism of cofactors and vitamins
rxn02911	Fatty acid metabolism	none	cpd03116 <=> cpd00001 + cpd02060	rxn02911	2.163	0.767366	4.2.1.17	cpd03116 <=> cpd00001 + cpd02060	map00062	R04170	cpd03116 <=> cpd00001 + cpd02060	(S)-3-Hydroxydodecanoyl-CoA hydro-lyase	Fatty acid elongation in mitochondria	<=>	0	core	rxn02911	rxn02911	rxn02911	rxn02911	Lipid Metabolism
rxn02914	none	none	cpd00024 + cpd00738 <=> cpd00023 + cpd02069	rxn02914	0	2	2.6.1.52	cpd00024 + cpd00738 <=> cpd00023 + cpd02069	map00260	R04173	cpd00024 + cpd00738 <=> cpd00023 + cpd02069	3-Phosphoserine:2-oxoglutarate aminotransferase	Glycine, serine and threonine metabolism	<=>	0	core	rxn02914	rxn02914	rxn02914	rxn02914	Amino acid metabolism
rxn02916	none	none	cpd02074 <=> cpd00001 + cpd00067 + cpd00922	rxn02916	-14.937	1.50025	none	cpd02074 <=> cpd00001 + cpd00067 + cpd00922	none	R04175	cpd02074 <=> cpd00001 + cpd00067 + cpd00922	6-Amino-2-oxohexanoate cyclation	none	=>	0	core	rxn02916	rxn02916	rxn02916	rxn02916
rxn02929	none	none	cpd00002 + cpd00516 + cpd00525 <=> cpd00008 + cpd00009 + cpd00067 + cpd02964	rxn02011	-6.354	0.856942	6.3.2.13	cpd00002 + cpd00516 + cpd00525 <=> cpd00008 + cpd00009 + cpd00067 + cpd02964	map00300	R02788	cpd00002 + cpd00516 + cpd00525 <=> cpd00008 + cpd00009 + cpd00067 + cpd02964	UDP-N-acetylmuramoyl-L-alanyl-D-glutamate:meso-2,6-	Lysine biosynthesis	=>	0	core	rxn02011	rxn02011	rxn02011	rxn02011	Amino acid metabolism
rxn02934	none	none	cpd02691 <=> cpd00001 + cpd02125	rxn02934	1.603	0.7943	4.2.1.17	cpd02691 <=> cpd00001 + cpd02125	map00280	R04204	cpd02691 <=> cpd00001 + cpd02125	(2S,3S)-3-Hydroxy-2-methylbutanoyl-CoA hydro-liase	Valine, leucine and isoleucine degradation	<=>	0	core	rxn02934	rxn02934	rxn02934	rxn02934	Amino acid metabolism
rxn02937	none	none	cpd00002 + cpd02826 <=> cpd00008 + cpd00009 + cpd00067 + cpd02140	rxn02937	20.656	2.35942	6.3.3.1	cpd00002 + cpd02826 <=> cpd00008 + cpd00009 + cpd00067 + cpd02140	map00230	R04208	cpd00002 + cpd02826 <=> cpd00008 + cpd00009 + cpd00067 + cpd02140	2-(Formamido)-N1-(5-phosphoribosyl)acetamidine cyclo-ligase	Purine metabolism	<=>	0	core	rxn02937	rxn02937	rxn02937	rxn02937	Biosynthesis of other secondary metabolites
rxn02938	none	none	cpd00067 + cpd02893 <=> cpd00011 + cpd02140	rxn02938	-1.32	0.732676	4.1.1.21	cpd00067 + cpd02893 <=> cpd00011 + cpd02140	map00230	R04209	cpd00067 + cpd02893 <=> cpd00011 + cpd02140	1-(5-Phospho-D-ribosyl)-5-amino-4-imidazolecarboxylate carboxy-lyase	Purine metabolism	=>	0	core	rxn02938	rxn02938	rxn02938	rxn02938	Biosynthesis of other secondary metabolites
rxn02949	none	none	cpd00001 + cpd02187 <=> cpd03572	rxn02949	0.867	0.779214	4.2.1.17	cpd00001 + cpd02187 <=> cpd03572	map00280	R04224	cpd00001 + cpd02187 <=> cpd03572	(S)-3-Hydroxyisobutyryl-CoA hydro-lyase	Valine, leucine and isoleucine degradation	<=>	0	core	rxn02949	rxn02949	rxn02949	rxn02949	Amino acid metabolism
rxn02988	none	none	(2) cpd00001 + cpd00009 + cpd00067 + cpd02333 <=> cpd00095 + cpd03470	rxn02988	10.388	2.37804	none	(2) cpd00001 + cpd00009 + cpd00067 + cpd02333 <=> cpd00095 + cpd03470	map00760	R04292	(2) cpd00001 + cpd00009 + cpd00067 + cpd02333 <=> cpd00095 + cpd03470	quinolinate synthase	Nicotinate and nicotinamide metabolism	<=	0	core	rxn02988	rxn02988	rxn02988	rxn02988	Metabolism of cofactors and vitamins
rxn03004	One carbon pool by folate	none	cpd00201 + cpd02394 <=> cpd00067 + cpd00087 + cpd02678	rxn03004	-6.68	1.54884	2.1.2.2	cpd00201 + cpd02394 <=> cpd00067 + cpd00087 + cpd02678	map00230	R04325	cpd00201 + cpd02394 <=> cpd00067 + cpd00087 + cpd02678	10-Formyltetrahydrofolate:5'-phosphoribosylglycinamide	Purine metabolism	<=>	0	core	rxn03004	rxn03004	rxn03004	rxn03004	Biosynthesis of other secondary metabolites
rxn03012	none	none	cpd02414 <=> cpd00001 + cpd00067 + cpd02465	rxn03012	-16.737	1.35639	none	cpd02414 <=> cpd00001 + cpd00067 + cpd02465	none	R04336	cpd02414 <=> cpd00001 + cpd00067 + cpd02465	rxn03012	none	=>	0	core	rxn03012	rxn03012	rxn03012	rxn03012
rxn03057	none	none	cpd02574 <=> cpd02791	rxn03057	0.62	1.30148	5.3.1.23	cpd02574 <=> cpd02791	map00271	R04420	cpd02574 <=> cpd02791	5-Methylthio-5-deoxy-D-ribose-1-phosphate ketol-isomerase	Methionine metabolism	<=>	0	core	rxn03057	rxn03057	rxn03057	rxn03057	Amino acid metabolism
rxn03062	none	none	cpd00003 + cpd02693 <=> cpd00004 + cpd00067 + cpd02605	rxn03062	6.22	1.09509	1.1.1.85	cpd00003 + cpd02693 <=> cpd00004 + cpd00067 + cpd02605	map00290	R04426	cpd00003 + cpd02693 <=> cpd00004 + cpd00067 + cpd02605	3-Isopropylmalate:NAD+ oxidoreductase	Valine, leucine and isoleucine biosynthesis	<=>	0	core	rxn03062	rxn03062	rxn03062	rxn03062	Amino acid metabolism
rxn03068	none	none	cpd00006 + cpd02498 <=> cpd00005 + cpd00067 + cpd02569	rxn03068	6.22	1.09509	1.1.1.86	cpd00006 + cpd02498 <=> cpd00005 + cpd00067 + cpd02569	map00290	R04440	cpd00006 + cpd02498 <=> cpd00005 + cpd00067 + cpd02569	(R)-2,3-Dihydroxy-3-methylbutanoate:NADP+ oxidoreductase	Valine, leucine and isoleucine biosynthesis	<=>	0	core	rxn03068	rxn03068	rxn03068	rxn03068	Amino acid metabolism
rxn03075	none	none	cpd00002 + cpd02636 <=> cpd00008 + cpd02654	rxn03075	-4.5	0.23673	2.7.1.50	cpd00002 + cpd02636 <=> cpd00008 + cpd02654	map00730	R04448	cpd00002 + cpd02636 <=> cpd00008 + cpd02654	ATP:4-methyl-5-(2-hydroxyethyl)-thiazole 2-phosphotransferase	Thiamine metabolism	<=>	0	core	rxn03075	rxn03075	rxn03075	rxn03075	Metabolism of cofactors and vitamins
rxn03080	none	none	cpd02882 + cpd11225 <=> (2) cpd00001 + cpd00009 + cpd00067 + cpd02656	rxn03080	0.922	2.78748	2.5.1.9	cpd02882 + cpd11225 <=> (2) cpd00001 + cpd00009 + cpd00067 + cpd02656	map00740	R04457	cpd02882 + cpd11225 <=> (2) cpd00001 + cpd00009 + cpd00067 + cpd02656	6,7-Dimethyl-8-(1-D-ribityl)lumazine:6,7-dimethyl-8-(1-D-ribityl)	Riboflavin metabolism	<=>	0	core	rxn03080	rxn03080	rxn03080	rxn03080	Metabolism of cofactors and vitamins
rxn03084	none	none	cpd00001 + cpd00002 + cpd00053 + cpd02678 <=> cpd00008 + cpd00009 + cpd00023 + cpd00067 + cpd02826	rxn03084	-13.457	1.78183	6.3.5.3	cpd00001 + cpd00002 + cpd00053 + cpd02678 <=> cpd00008 + cpd00009 + cpd00023 + cpd00067 + cpd02826	map00230	R04463	cpd00001 + cpd00002 + cpd00053 + cpd02678 <=> cpd00008 + cpd00009 + cpd00023 + cpd00067 + cpd02826	5'-Phosphoribosylformylglycinamide:L-glutamine amido-ligase	Purine metabolism	=>	0	core	rxn03084	rxn03084	rxn03084	rxn03084	Biosynthesis of other secondary metabolites
rxn03087	none	none	cpd00842 <=> cpd00001 + cpd00650	rxn02167	2.163	0.767366	4.2.1.17	cpd00842 <=> cpd00001 + cpd00650	map00310	R03026	cpd00842 <=> cpd00001 + cpd00650	(S)-3-Hydroxybutanoyl-CoA hydro-lyase	Lysine degradation	<=>	0	core	rxn02167	rxn02167	rxn02167	rxn02167	Amino acid metabolism
rxn03108	none	none	cpd00002 + cpd02775 <=> cpd00008 + cpd02894	rxn03108	0	2	2.7.4.7	cpd00002 + cpd02775 <=> cpd00008 + cpd02894	map00730	R04509	cpd00002 + cpd02775 <=> cpd00008 + cpd02894	ATP:4-amino-2-methyl-5-phosphomethylpyrimidine phosphotransferase	Thiamine metabolism	<=>	0	core	rxn03108	rxn03108	rxn03108	rxn03108	Metabolism of cofactors and vitamins
rxn03130	none	none	cpd00001 + cpd02835 <=> cpd00091 + cpd02930	rxn03130	-9.313	0.746895	3.6.1.-	cpd00001 + cpd02835 <=> cpd00091 + cpd02930	map00540	R04549	cpd00001 + cpd02835 <=> cpd00091 + cpd02930	UDP-2,3-bis(3-hydroxytetradecanoyl)glucosamine diphosphatase	Lipopolysaccharide biosynthesis	=>	0	core	rxn03130	rxn03130	rxn03130	rxn03130	Glycan biosynthesis and metabolism
rxn03135	none	none	cpd00023 + cpd00067 + cpd02843 + cpd02851 <=> cpd00053 + cpd02991	rxn03135	25.53	3.43216	none	cpd00023 + cpd00067 + cpd02843 + cpd02851 <=> cpd00053 + cpd02991	map00340	R04558	cpd00023 + cpd00067 + cpd02843 + cpd02851 <=> cpd00053 + cpd02991	Imidazole-glycerol-3-phosphate synthase	Histidine metabolism	<=	0	core	rxn03135	rxn03135	rxn03135	rxn03135	Amino acid metabolism
rxn03136	none	none	cpd02921 <=> cpd00106 + cpd02851	rxn03136	7.34	0.933038	4.3.2.2	cpd02921 <=> cpd00106 + cpd02851	map00230	R04559	cpd02921 <=> cpd00106 + cpd02851	1-(5'-Phosphoribosyl)-5-amino-4-(N-succinocarboxamide)-imidazole	Purine metabolism	<=>	0	core	rxn03136	rxn03136	rxn03136	rxn03136	Biosynthesis of other secondary metabolites
rxn03137	One carbon pool by folate	none	cpd00201 + cpd02851 <=> cpd00087 + cpd02884	rxn03137	-5.44	1.57164	2.1.2.3	cpd00201 + cpd02851 <=> cpd00087 + cpd02884	map00230	R04560	cpd00201 + cpd02851 <=> cpd00087 + cpd02884	10-Formyltetrahydrofolate:5'-phosphoribosyl-5-amino-4-	Purine metabolism	<=>	0	core	rxn03137	rxn03137	rxn03137	rxn03137	Biosynthesis of other secondary metabolites
rxn03146	none	none	cpd00001 + cpd02886 <=> cpd00029 + cpd03584	rxn03146	-2.003	0.984391	3.5.1.-	cpd00001 + cpd02886 <=> cpd00029 + cpd03584	map00540	R04587	cpd00001 + cpd02886 <=> cpd00029 + cpd03584	UDP-3-O-acetylglucosamine deacetylase	Lipopolysaccharide biosynthesis	<=>	0	core	rxn03146	rxn03146	rxn03146	rxn03146	Glycan biosynthesis and metabolism
rxn03147	none	none	cpd00002 + cpd00041 + cpd02893 <=> cpd00008 + cpd00009 + (2) cpd00067 + cpd02921	rxn03147	-16.084	1.46394	6.3.2.6	cpd00002 + cpd00041 + cpd02893 <=> cpd00008 + cpd00009 + (2) cpd00067 + cpd02921	map00230	R04591	cpd00002 + cpd00041 + cpd02893 <=> cpd00008 + cpd00009 + (2) cpd00067 + cpd02921	1-(5-Phosphoribosyl)-5-amino-4-carboxyimidazole:L-aspartate ligase	Purine metabolism	=>	0	core	rxn03147	rxn03147	rxn03147	rxn03147	Biosynthesis of other secondary metabolites
rxn03150	Porphyrin and chlorophyll metabolism	none	cpd00001 + cpd02904 <=> cpd00009 + cpd00067 + cpd03423	rxn03150	-2.317	0.735634	3.1.3.73	cpd00001 + cpd02904 <=> cpd00009 + cpd00067 + cpd03423	map00740	R04594	cpd00001 + cpd02904 <=> cpd00009 + cpd00067 + cpd03423	alpha-ribazole 5-phosphate phosphatase	Riboflavin metabolism	=>	0	core	rxn03150	rxn03150	rxn03150	rxn03150	Metabolism of cofactors and vitamins
rxn03159	none	none	cpd02835 + cpd02930 <=> cpd00014 + cpd03002	rxn03159	-1.7	0.632032	2.4.1.182	cpd02835 + cpd02930 <=> cpd00014 + cpd03002	map00540	R04606	cpd02835 + cpd02930 <=> cpd00014 + cpd03002	UDP-2,3-bis(3-hydroxytetradecanoyl)-beta-D-glucosamine:2,3-bis-(3-	Lipopolysaccharide biosynthesis	<=>	0	core	rxn03159	rxn03159	rxn03159	rxn03159	Glycan biosynthesis and metabolism
rxn03164	Peptidoglycan biosynthesis	none	cpd00002 + cpd00731 + cpd02964 <=> cpd00008 + cpd00009 + cpd00067 + cpd02968	rxn03164	-6.354	0.856942	6.3.2.10	cpd00002 + cpd00731 + cpd02964 <=> cpd00008 + cpd00009 + cpd00067 + cpd02968	map00300	R04617	cpd00002 + cpd00731 + cpd02964 <=> cpd00008 + cpd00009 + cpd00067 + cpd02968	UDP-N-acetylmuramoyl-L-alanyl-D-glutamyl-meso-2,6-	Lysine biosynthesis	=>	0	core	rxn03164	rxn03164	rxn03164	rxn03164	Amino acid metabolism
rxn03174	none	none	cpd00001 + cpd02978 <=> cpd03666	rxn03174	7.217	2.15469	3.5.4.16	cpd00001 + cpd02978 <=> cpd03666	map00790	R04639	cpd00001 + cpd02978 <=> cpd03666	2-Amino-4-hydroxy-6-(erythro-1,2,3-trihydroxypropyl)	Folate biosynthesis	<=	0	core	rxn03174	rxn03174	rxn03174	rxn03174	Metabolism of cofactors and vitamins
rxn03175	none	none	cpd02979 <=> cpd02991	rxn03175	0.62	1.30148	5.3.1.16	cpd02979 <=> cpd02991	map00340	R04640	cpd02979 <=> cpd02991	N-(5'-Phospho-D-ribosylformimino)-5-amino-1-	Histidine metabolism	<=>	0	core	rxn03175	rxn03175	rxn03175	rxn03175	Amino acid metabolism
rxn03181	none	none	cpd00002 + cpd03002 <=> cpd00008 + cpd02993	rxn03181	-4.5	0.23673	2.7.1.130	cpd00002 + cpd03002 <=> cpd00008 + cpd02993	map00540	R04657	cpd00002 + cpd03002 <=> cpd00008 + cpd02993	ATP:2,3,2',3'-tetrakis(3-hydroxytetradecanoyl)-D-glucosaminyl-beta-	Lipopolysaccharide biosynthesis	<=>	0	core	rxn03181	rxn03181	rxn03181	rxn03181	Glycan biosynthesis and metabolism
rxn03182	none	none	cpd02546 + cpd02993 <=> cpd00046 + cpd03585	rxn03182	-1.7	0.632032	2.-.-.-	cpd02546 + cpd02993 <=> cpd00046 + cpd03585	map00540	R04658	cpd02546 + cpd02993 <=> cpd00046 + cpd03585	3-deoxy-D-manno-octulosonic acid transferase	Lipopolysaccharide biosynthesis	<=>	0	core	rxn03182	rxn03182	rxn03182	rxn03182	Glycan biosynthesis and metabolism
rxn03194	none	none	cpd00094 + cpd03049 <=> cpd00056 + cpd00498	rxn03194	-3.66	0.602159	2.2.1.6	cpd00094 + cpd03049 <=> cpd00056 + cpd00498	map00290	R04673	cpd00094 + cpd03049 <=> cpd00056 + cpd00498	(S)-2-Aceto-2-hydroxybutanoate pyruvate-lyase (carboxylating)	Valine, leucine and isoleucine biosynthesis	<=>	0	core	rxn03194	rxn03194	rxn03194	rxn03194	Amino acid metabolism
rxn03240	Fatty acid metabolism	none	cpd03113 <=> cpd00001 + cpd03126	rxn03240	2.163	0.767366	4.2.1.17	cpd03113 <=> cpd00001 + cpd03126	map00062	R04738	cpd03113 <=> cpd00001 + cpd03126	(S)-3-Hydroxyhexadecanoyl-CoA hydro-lyase	Fatty acid elongation in mitochondria	<=>	0	core	rxn03240	rxn03240	rxn03240	rxn03240	Lipid Metabolism
rxn03241	Fatty acid metabolism	none	cpd03115 <=> cpd00001 + cpd03127	rxn03241	2.163	0.767366	4.2.1.17	cpd03115 <=> cpd00001 + cpd03127	map00062	R04740	cpd03115 <=> cpd00001 + cpd03127	(S)-3-Hydroxytetradecanoyl-CoA hydro-lyase	Fatty acid elongation in mitochondria	<=>	0	core	rxn03241	rxn03241	rxn03241	rxn03241	Lipid Metabolism
rxn03243	Fatty acid metabolism	none	cpd00022 + cpd03128 <=> cpd00010 + cpd03117	rxn03243	7.056	1.08737	2.3.1.16	cpd00022 + cpd03128 <=> cpd00010 + cpd03117	map00062	R04742	cpd00022 + cpd03128 <=> cpd00010 + cpd03117	Decanoyl-CoA:acetyl-CoA C-acyltransferase	Fatty acid elongation in mitochondria	<=>	0	core	rxn03243	rxn03243	rxn03243	rxn03243	Lipid Metabolism
rxn03245	Fatty acid metabolism	none	cpd03118 <=> cpd00001 + cpd03129	rxn03245	2.163	0.767366	4.2.1.17	cpd03118 <=> cpd00001 + cpd03129	map00062	R04744	cpd03118 <=> cpd00001 + cpd03129	(S)-Hydroxydecanoyl-CoA hydro-lyase	Fatty acid elongation in mitochondria	<=>	0	core	rxn03245	rxn03245	rxn03245	rxn03245	Lipid Metabolism
rxn03247	Fatty acid metabolism	none	cpd03120 <=> cpd00001 + cpd03130	rxn03247	2.163	0.767366	4.2.1.17	cpd03120 <=> cpd00001 + cpd03130	map00062	R04746	cpd03120 <=> cpd00001 + cpd03130	(S)-Hydroxyoctanoyl-CoA hydro-lyase	Fatty acid elongation in mitochondria	<=>	0	core	rxn03247	rxn03247	rxn03247	rxn03247	Lipid Metabolism
rxn03248	Fatty acid metabolism	none	cpd00022 + cpd03124 <=> cpd00010 + cpd03121	rxn03248	7.056	1.08737	2.3.1.16	cpd00022 + cpd03124 <=> cpd00010 + cpd03121	map00062	R04747	cpd00022 + cpd03124 <=> cpd00010 + cpd03121	Hexanoyl-CoA:acetyl-CoA C-acyltransferase	Fatty acid elongation in mitochondria	<=>	0	core	rxn03248	rxn03248	rxn03248	rxn03248	Lipid Metabolism
rxn03250	Fatty acid metabolism	none	cpd03122 <=> cpd00001 + cpd03125	rxn03250	2.163	0.767366	4.2.1.17	cpd03122 <=> cpd00001 + cpd03125	map00062	R04749	cpd03122 <=> cpd00001 + cpd03125	(S)-Hydroxyhexanoyl-CoA hydro-lyase	Fatty acid elongation in mitochondria	<=>	0	core	rxn03250	rxn03250	rxn03250	rxn03250	Lipid Metabolism
rxn03384	none	none	(4) cpd00067 + cpd03414 <=> (4) cpd00011 + cpd03416	rxn03384	10000000	10000000	4.1.1.37	(4) cpd00067 + cpd03414 <=> (4) cpd00011 + cpd03416	map00860	R04972	(4) cpd00067 + cpd03414 <=> (4) cpd00011 + cpd03416	Uroporphyrinogen I carboxy-lyase	Porphyrin and chlorophyll metabolism	<=>	0	core	rxn03384	rxn03384	rxn03384	rxn03384	Metabolism of cofactors and vitamins
rxn03393	none	none	cpd00067 + cpd03443 <=> cpd00011 + cpd03444	rxn03393	-0.1	0.661856	4.1.1.-	cpd00067 + cpd03443 <=> cpd00011 + cpd03444	map00130	R04986	cpd00067 + cpd03443 <=> cpd00011 + cpd03444	Octaprenyl-hydroxybenzoate decarboxylase	Ubiquinone biosynthesis	=>	0	core	rxn03393	rxn03393	rxn03393	rxn03393	Metabolism of cofactors and vitamins
rxn03394	none	none	cpd00005 + cpd00007 + cpd00067 + cpd03444 <=> cpd00001 + cpd00006 + cpd03445	rxn03394	-95.8267	1.31456	none	cpd00005 + cpd00007 + cpd00067 + cpd03444 <=> cpd00001 + cpd00006 + cpd03445	map00130	R04987	cpd00005 + cpd00007 + cpd00067 + cpd03444 <=> cpd00001 + cpd00006 + cpd03445	rxn03394	Ubiquinone biosynthesis	=>	0	core	rxn03394	rxn03394	rxn03394	rxn03394	Metabolism of cofactors and vitamins
rxn03395	none	none	cpd00017 + cpd03445 <=> cpd00019 + cpd00067 + cpd03446	rxn03395	-4.36	2.22091	2.1.1.64	cpd00017 + cpd03445 <=> cpd00019 + cpd00067 + cpd03446	map00130	R04988	cpd00017 + cpd03445 <=> cpd00019 + cpd00067 + cpd03446	2-octaprenyl-6-hydroxyphenol methylase	Ubiquinone biosynthesis	<=>	0	core	rxn03395	rxn03395	rxn03395	rxn03395	Metabolism of cofactors and vitamins
rxn03397	none	none	cpd00017 + cpd03447 <=> cpd00019 + cpd00067 + cpd03448	rxn03397	-19.42	2.22868	2.1.1.-	cpd00017 + cpd03447 <=> cpd00019 + cpd00067 + cpd03448	map00130	R04990	cpd00017 + cpd03447 <=> cpd00019 + cpd00067 + cpd03448	UDP-L-rhamnose:flavonol-3-O-D-glucoside L-rhamnosyltransferase	Ubiquinone biosynthesis	=>	0	core	rxn03397	rxn03397	rxn03397	rxn03397	Metabolism of cofactors and vitamins
rxn03406	none	none	cpd00002 + cpd00013 + cpd03487 <=> cpd00008 + cpd00009 + cpd00067 + cpd03488	rxn03406	-2.094	0.888971	6.3.1.2	cpd00002 + cpd00013 + cpd03487 <=> cpd00008 + cpd00009 + cpd00067 + cpd03488	map00550	none	cpd00002 + cpd00013 + cpd03487 <=> cpd00008 + cpd00009 + cpd00067 + cpd03488	Undecaprenyl-diphospho-N-acetylmuramoyl-(N-acetylglucosamine)-	Peptidoglycan biosynthesis	=>	0	core	rxn03406	rxn03406	rxn03406	rxn03406	Glycan biosynthesis and metabolism
rxn03407	none	none	cpd00002 + cpd00013 + cpd03491 <=> cpd00008 + cpd00009 + cpd00067 + cpd03492	rxn03407	-2.094	0.888971	6.3.1.2	cpd00002 + cpd00013 + cpd03491 <=> cpd00008 + cpd00009 + cpd00067 + cpd03492	map00550	R05030	cpd00002 + cpd00013 + cpd03491 <=> cpd00008 + cpd00009 + cpd00067 + cpd03492	Undecaprenyl-diphospho-N-acetylmuramoyl-(N-acetylglucosamine)-	Peptidoglycan biosynthesis	=>	0	core	rxn03407	rxn03407	rxn03407	rxn03407	Glycan biosynthesis and metabolism
rxn03408	none	none	cpd00037 + cpd03494 <=> cpd00014 + cpd03495	rxn03408	-1.7	0.632032	2.4.1.227	cpd00037 + cpd03494 <=> cpd00014 + cpd03495	map00550	R05032	cpd00037 + cpd03494 <=> cpd00014 + cpd03495	UDP-N-acetylglucosamine-N-acetylmuramyl-(pentapeptide)pyrophosphoryl-undecaprenol N-acetylglucosamine transferase	Peptidoglycan biosynthesis	<=>	0	core	rxn03408	rxn03408	rxn03408	rxn03408	Glycan biosynthesis and metabolism
rxn03409	none	none	cpd00002 + cpd00013 + cpd03495 <=> cpd00008 + cpd00009 + cpd00067 + cpd03496	rxn03409	-2.094	0.888971	6.3.1.2	cpd00002 + cpd00013 + cpd03495 <=> cpd00008 + cpd00009 + cpd00067 + cpd03496	map00550	none	cpd00002 + cpd00013 + cpd03495 <=> cpd00008 + cpd00009 + cpd00067 + cpd03496	Undecaprenyl-diphospho-N-acetylmuramoyl-(N-acetylglucosamine)-	Peptidoglycan biosynthesis	=>	0	core	rxn03409	rxn03409	rxn03409	rxn03409	Glycan biosynthesis and metabolism
rxn03419	none	none	cpd00001 + cpd03518 <=> cpd00047 + cpd00067 + cpd03519	rxn03419	-0.503	1.01133	3.5.4.16	cpd00001 + cpd03518 <=> cpd00047 + cpd00067 + cpd03519	map00790	R05046	cpd00001 + cpd03518 <=> cpd00047 + cpd00067 + cpd03519	Formamidopyrimidine nucleoside triphosphate 7,8-8,9-dihydrolase	Folate biosynthesis	<=>	0	core	rxn03419	rxn03419	rxn03419	rxn03419	Metabolism of cofactors and vitamins
rxn03421	6.-.-.-	none	cpd03519 <=> cpd03666	rxn03421	0.62	1.30148	3.5.4.16	cpd03519 <=> cpd03666	map00790	R05048	cpd03519 <=> cpd03666	GTP 7,8-8,9-dihydrolase	Folate biosynthesis	<=>	0	core	rxn03421	rxn03421	rxn03421	rxn03421	Metabolism of cofactors and vitamins
rxn03435	none	none	cpd00006 + cpd02535 <=> cpd00005 + cpd00067 + cpd10162	rxn03435	6.22	1.09509	1.1.1.86	cpd00006 + cpd02535 <=> cpd00005 + cpd00067 + cpd10162	map00290	R05068	cpd00006 + cpd02535 <=> cpd00005 + cpd00067 + cpd10162	(R)-2,3-Dihydroxy-3-methylpentanoate:NADP+ oxidoreductase	Valine, leucine and isoleucine biosynthesis	<=>	0	core	rxn03435	rxn03435	rxn03435	rxn03435	Amino acid metabolism
rxn03436	5.4.99.3	none	cpd00498 <=> cpd10162	rxn03436	2.46	0.183	1.1.1.86	cpd00498 <=> cpd10162	map00290	R05069	cpd00498 <=> cpd10162	(S)-2-Aceto-2-hydroxybutanoate:NADP+ oxidoreductase (isomerizing)	Valine, leucine and isoleucine biosynthesis	<=>	0	core	rxn03436	rxn03436	rxn03436	rxn03436	Amino acid metabolism
rxn03437	none	none	cpd02535 <=> cpd00001 + cpd00508	rxn03437	-6.747	0.684249	4.2.1.9	cpd02535 <=> cpd00001 + cpd00508	map00290	R05070	cpd02535 <=> cpd00001 + cpd00508	(R)-2,3-Dihydroxy-3-methylpentanoate hydro-lyase	Valine, leucine and isoleucine biosynthesis	=>	0	core	rxn03437	rxn03437	rxn03437	rxn03437	Amino acid metabolism
rxn03439	none	none	cpd02546 + cpd03585 <=> cpd00046 + cpd03586	rxn03439	-1.7	0.632032	2.-.-.-	cpd02546 + cpd03585 <=> cpd00046 + cpd03586	map00540	R05074	cpd02546 + cpd03585 <=> cpd00046 + cpd03586	3-deoxy-D-manno-octulosonic acid transferase	Lipopolysaccharide biosynthesis	<=>	0	core	rxn03439	rxn03439	rxn03439	rxn03439	Glycan biosynthesis and metabolism
rxn03445	none	none	cpd00024 + cpd03607 <=> cpd00023 + cpd03606	rxn03445	0	2	2.6.1.52	cpd00024 + cpd03607 <=> cpd00023 + cpd03606	map00750	R05085	cpd00024 + cpd03607 <=> cpd00023 + cpd03606	O-Phospho-4-hydroxy-L-threonine:2-oxoglutarate aminotransferase	Vitamin B6 metabolism	<=>	0	core	rxn03445	rxn03445	rxn03445	rxn03445	Metabolism of cofactors and vitamins
rxn03446	none	none	cpd00001 + cpd03607 <=> cpd00009 + cpd00067 + cpd03608	rxn03446	-2.317	0.735634	4.2.3.1	cpd00001 + cpd03607 <=> cpd00009 + cpd00067 + cpd03608	map00750	R05086	cpd00001 + cpd03607 <=> cpd00009 + cpd00067 + cpd03608	O-Phospho-4-hydroxy-L-threonine phospho-lyase (adding water)	Vitamin B6 metabolism	=>	0	core	rxn03446	rxn03446	rxn03446	rxn03446	Metabolism of cofactors and vitamins
rxn03511	none	none	cpd03830 <=> cpd03831	rxn03511	0	2	5.1.3.20	cpd03830 <=> cpd03831	map00540	R05176	cpd03830 <=> cpd03831	ADP-D-glycero-D-manno-heptose 6-epimerase	Lipopolysaccharide biosynthesis	<=>	0	core	rxn03511	rxn03511	rxn03511	rxn03511	Glycan biosynthesis and metabolism
rxn03537	none	none	cpd00038 + cpd00067 + cpd03919 <=> cpd00012 + cpd03920	rxn03537	10000000	10000000	2.7.7.62	cpd00038 + cpd00067 + cpd03919 <=> cpd00012 + cpd03920	map00860	R05222	cpd00038 + cpd00067 + cpd03919 <=> cpd00012 + cpd03920	Adenosyl cobinamide phosphate guanyltransferase	Porphyrin and chlorophyll metabolism	<=>	0	core	rxn03537	rxn03537	rxn03537	rxn03537	Metabolism of cofactors and vitamins
rxn03538	none	none	cpd03423 + cpd03920 <=> cpd00126 + cpd00166	rxn03538	10000000	10000000	2.7.8.26	cpd03423 + cpd03920 <=> cpd00126 + cpd00166	map00860	R05223	cpd03423 + cpd03920 <=> cpd00126 + cpd00166	Adenosylcobalamin 5'-phosphate synthase	Porphyrin and chlorophyll metabolism	<=>	0	core	rxn03538	rxn03538	rxn03538	rxn03538	Metabolism of cofactors and vitamins
rxn03638	2.3.1.4	none	cpd00022 + cpd03671 <=> cpd00010 + cpd00067 + cpd02611	rxn03638	-5.294	1.25997	2.3.1.157	cpd00022 + cpd03671 <=> cpd00010 + cpd00067 + cpd02611	map00530	R05332	cpd00022 + cpd03671 <=> cpd00010 + cpd00067 + cpd02611	Acetyl-CoA:D-glucosamine-1-phosphate N-acetyltransferase	Aminosugars metabolism	=>	0	core	rxn03638	rxn03638	rxn03638	rxn03638	Glycan biosynthesis and metabolism
rxn03841	none	none	cpd08210 <=> cpd00020 + cpd00067 + cpd00443	rxn03841	-36.97	1.63791	4.1.3.38	cpd08210 <=> cpd00020 + cpd00067 + cpd00443	map00790	R05553	cpd08210 <=> cpd00020 + cpd00067 + cpd00443	4-amino-4-deoxychorismate pyruvate-lyase	Folate biosynthesis	=>	0	core	rxn03841	rxn03841	rxn03841	rxn03841	Metabolism of cofactors and vitamins
rxn03891	none	none	cpd00113 + cpd00906 <=> cpd00012 + cpd02590	rxn03891	-13	0.667887	2.5.1.30	cpd00113 + cpd00906 <=> cpd00012 + cpd02590	map00100	R05612	cpd00113 + cpd00906 <=> cpd00012 + cpd02590	trans-hexaprenyltranstransferase	Biosynthesis of steroids	=>	0	core	rxn03891	rxn03891	rxn03891	rxn03891	Lipid Metabolism
rxn03893	none	none	cpd00136 + cpd02557 <=> cpd00012 + cpd03443	rxn03893	-16.91	0.638982	2.5.1.-	cpd00136 + cpd02557 <=> cpd00012 + cpd03443	map00130	R05615	cpd00136 + cpd02557 <=> cpd00012 + cpd03443	Hydroxybenzoate octaprenyltransferase	Ubiquinone biosynthesis	=>	0	core	rxn03893	rxn03893	rxn03893	rxn03893	Metabolism of cofactors and vitamins
rxn03901	none	none	cpd00001 + cpd02229 <=> cpd00009 + cpd00067 + cpd00286	rxn03901	-6.817	0.717554	3.6.1.27	cpd00001 + cpd02229 <=> cpd00009 + cpd00067 + cpd00286	map00550	R05627	cpd00001 + cpd02229 <=> cpd00009 + cpd00067 + cpd00286	Undecaprenyl-diphosphate phosphohydrolase	Peptidoglycan biosynthesis	=>	0	core	rxn03901	rxn03901	rxn03901	rxn03901	Glycan biosynthesis and metabolism
rxn03903	none	none	cpd00286 + cpd02862 <=> cpd00091 + cpd02948	rxn03903	0	2	2.7.8.13	cpd00286 + cpd02862 <=> cpd00091 + cpd02948	map00550	R05629	cpd00286 + cpd02862 <=> cpd00091 + cpd02948	UDPMurAc(oyl-L-Ala-D-gamma-Glu-L-Lys-D-Ala-D-Ala):undecaprenyl-	Peptidoglycan biosynthesis	<=>	0	core	rxn03903	rxn03903	rxn03903	rxn03903	Glycan biosynthesis and metabolism
rxn03904	none	none	cpd00286 + cpd02968 <=> cpd00091 + cpd03494	rxn03904	0	2	2.7.8.13	cpd00286 + cpd02968 <=> cpd00091 + cpd03494	map00550	R05630	cpd00286 + cpd02968 <=> cpd00091 + cpd03494	UDPMurAc(oyl-L-Ala-D-gamma-Glu-L-Lys-D-Ala-D-Ala):undecaprenyl-	Peptidoglycan biosynthesis	<=>	0	core	rxn03904	rxn03904	rxn03904	rxn03904	Glycan biosynthesis and metabolism
rxn03907	none	none	cpd00052 + cpd08286 <=> cpd00012 + cpd08287	rxn03907	1.07	0.746895	2.7.7.60	cpd00052 + cpd08286 <=> cpd00012 + cpd08287	map00100	R05633	cpd00052 + cpd08286 <=> cpd00012 + cpd08287	CTP: 2-C-Methyl-D-erythritol 4-phosphate cytidylyltransferase	Biosynthesis of steroids	<=>	0	core	rxn03907	rxn03907	rxn03907	rxn03907	Lipid Metabolism
rxn03908	none	none	cpd00002 + cpd08287 <=> cpd00008 + cpd08288	rxn03908	-4.5	0.23673	2.7.1.148	cpd00002 + cpd08287 <=> cpd00008 + cpd08288	map00100	R05634	cpd00002 + cpd08287 <=> cpd00008 + cpd08288	ATP: 4-(Cytidine 5'-diphospho)-2-C-methyl-D-erythritol	Biosynthesis of steroids	<=>	0	core	rxn03908	rxn03908	rxn03908	rxn03908	Lipid Metabolism
rxn03909	none	none	cpd00020 + cpd00067 + cpd00102 <=> cpd00011 + cpd08289	rxn03909	-8.11	0.601657	2.2.1.7	cpd00020 + cpd00067 + cpd00102 <=> cpd00011 + cpd08289	map00100	R05636	cpd00020 + cpd00067 + cpd00102 <=> cpd00011 + cpd08289	1-Deoxy-D-xylulose-5-phosphate pyruvate-lyase (carboxylating)	Biosynthesis of steroids	=>	0	core	rxn03909	rxn03909	rxn03909	rxn03909	Lipid Metabolism
rxn03910	none	none	cpd08288 <=> cpd00046 + cpd08301	rxn03910	26.77	2.2556	4.6.1.12	cpd08288 <=> cpd00046 + cpd08301	map00100	R05637	cpd08288 <=> cpd00046 + cpd08301	2-Phospho-4-(cytidine 5'-diphospho)-2-C-methyl-D-erythritol	Biosynthesis of steroids	<=>	0	core	rxn03910	rxn03910	rxn03910	rxn03910	Lipid Metabolism
rxn03916	2.7.7.-	none	cpd00002 + cpd04920 <=> cpd00012 + cpd03830	rxn03916	1.07	0.746895	2.7.-.-	cpd00002 + cpd04920 <=> cpd00012 + cpd03830	map00540	R05644	cpd00002 + cpd04920 <=> cpd00012 + cpd03830	D-glycero-D-manno-hepose 1-phosphate adenyltransferase	Lipopolysaccharide biosynthesis	<=>	0	core	rxn03916	rxn03916	rxn03916	rxn03916	Glycan biosynthesis and metabolism
rxn03917	none	none	cpd00238 <=> cpd04918	rxn03917	-0.86	1.49358	5.-.-.-	cpd00238 <=> cpd04918	map00540	R05645	cpd00238 <=> cpd04918	sedoheptulose 7-phosphate isomerase	Lipopolysaccharide biosynthesis	<=>	0	core	rxn03917	rxn03917	rxn03917	rxn03917	Glycan biosynthesis and metabolism
rxn03918	2.7.1.-	none	cpd00002 + cpd04918 <=> cpd00008 + cpd08316	rxn03918	-4.5	0.23673	2.7.-.-	cpd00002 + cpd04918 <=> cpd00008 + cpd08316	map00540	R05646	cpd00002 + cpd04918 <=> cpd00008 + cpd08316	D-glycero-D-manno-heptose 7-phosphate kinase	Lipopolysaccharide biosynthesis	<=>	0	core	rxn03918	rxn03918	rxn03918	rxn03918	Glycan biosynthesis and metabolism
rxn03919	none	none	cpd00001 + cpd08316 <=> cpd00009 + cpd00067 + cpd04920	rxn03919	-2.317	0.735634	3.1.-.-	cpd00001 + cpd08316 <=> cpd00009 + cpd00067 + cpd04920	map00540	R05647	cpd00001 + cpd08316 <=> cpd00009 + cpd00067 + cpd04920	D-glycero-D-manno-heptose 1,7-bisphosphate phosphatase	Lipopolysaccharide biosynthesis	=>	0	core	rxn03919	rxn03919	rxn03919	rxn03919	Glycan biosynthesis and metabolism
rxn03933	none	none	cpd00037 + cpd02948 <=> cpd00014 + cpd03491	rxn03933	-1.7	0.632032	2.4.1.227	cpd00037 + cpd02948 <=> cpd00014 + cpd03491	map00550	R05662	cpd00037 + cpd02948 <=> cpd00014 + cpd03491	UDP-N-acetylglucosamine-N-acetylmuramyl-(pentapeptide)pyrophosphoryl-undecaprenol N-acetylglucosamine transferase	Peptidoglycan biosynthesis	<=>	0	core	rxn03933	rxn03933	rxn03933	rxn03933	Glycan biosynthesis and metabolism
rxn03951	none	none	cpd00003 + cpd03607 <=> cpd00004 + cpd00067 + cpd04539	rxn03951	3.76	1.07969	1.1.1.262	cpd00003 + cpd03607 <=> cpd00004 + cpd00067 + cpd04539	map00750	R05681	cpd00003 + cpd03607 <=> cpd00004 + cpd00067 + cpd04539	NAD-dependent threonine 4-phosphate dehydrogenase	Vitamin B6 metabolism	<=>	0	core	rxn03951	rxn03951	rxn03951	rxn03951	Metabolism of cofactors and vitamins
rxn03958	none	none	cpd00006 + cpd08286 <=> cpd00005 + cpd00067 + cpd08289	rxn03958	5.18	1.1235	1.1.1.267	cpd00006 + cpd08286 <=> cpd00005 + cpd00067 + cpd08289	map00100	R05688	cpd00006 + cpd08286 <=> cpd00005 + cpd00067 + cpd08289	1-Deoxy-D-xylulose-5-phosphate isomeroreductase	Biosynthesis of steroids	<=>	0	core	rxn03958	rxn03958	rxn03958	rxn03958	Lipid Metabolism
rxn04070	none	none	cpd08289 + cpd08449 <=> (2) cpd00001 + cpd00009 + (2) cpd00067 + cpd00478	rxn04070	-31.658	2.04189	2.6.99.2	cpd08289 + cpd08449 <=> (2) cpd00001 + cpd00009 + (2) cpd00067 + cpd00478	map00750	R05838	cpd08289 + cpd08449 <=> (2) cpd00001 + cpd00009 + (2) cpd00067 + cpd00478	pyridoxine 5'-phosphate synthase	Vitamin B6 metabolism	=>	0	core	rxn04070	rxn04070	rxn04070	rxn04070	Metabolism of cofactors and vitamins
rxn04113	none	none	cpd00005 + cpd00067 + cpd08615 <=> cpd00001 + cpd00006 + cpd00113	rxn04113	-16.857	1.23119	1.17.1.2	cpd00005 + cpd00067 + cpd08615 <=> cpd00001 + cpd00006 + cpd00113	map00100	R05884	cpd00005 + cpd00067 + cpd08615 <=> cpd00001 + cpd00006 + cpd00113	isopentenyl-diphosphate:NAD(P)+ oxidoreductase	Biosynthesis of steroids	=>	0	core	rxn04113	rxn04113	rxn04113	rxn04113	Lipid Metabolism
rxn04132	none	none	cpd00001 + cpd08625 <=> cpd00011 + cpd01567	rxn04132	-39.343	3.67721	none	cpd00001 + cpd08625 <=> cpd00011 + cpd01567	none	R06063	cpd00001 + cpd08625 <=> cpd00011 + cpd01567	rxn04132	none	=>	0	core	rxn04132	rxn04132	rxn04132	rxn04132
rxn04133	none	none	cpd00001 + cpd08625 <=> cpd00011 + cpd01092	rxn04133	-39.343	3.67721	none	cpd00001 + cpd08625 <=> cpd00011 + cpd01092	none	R06064	cpd00001 + cpd08625 <=> cpd00011 + cpd01092	rxn04133	none	=>	0	core	rxn04133	rxn04133	rxn04133	rxn04133
rxn04139	none	none	cpd00005 + cpd00007 + cpd03448 <=> cpd00001 + cpd00006 + cpd03449	rxn04139	-95.4367	1.5848	1.14.13.-	cpd00005 + cpd00007 + cpd03448 <=> cpd00001 + cpd00006 + cpd03449	map00130	R06146	cpd00005 + cpd00007 + cpd03448 <=> cpd00001 + cpd00006 + cpd03449	2-Octaprenyl-3-methyl-6-methoxy-1,4-benzoquinone ,NADPH2:oxygen	Ubiquinone biosynthesis	=>	0	core	rxn04139	rxn04139	rxn04139	rxn04139	Metabolism of cofactors and vitamins
rxn04413	none	none	cpd00038 + cpd03918 <=> cpd00031 + cpd00067 + cpd03919	rxn04413	10000000	10000000	2.7.1.156	cpd00038 + cpd03918 <=> cpd00031 + cpd00067 + cpd03919	map00860	R06558	cpd00038 + cpd03918 <=> cpd00031 + cpd00067 + cpd03919	rxn04413	Porphyrin and chlorophyll metabolism	<=>	0	core	rxn04413	rxn04413	rxn04413	rxn04413	Metabolism of cofactors and vitamins
rxn04456	none	none	cpd00067 + cpd09027 <=> cpd00011 + cpd01092	rxn04456	-14.55	1.20369	none	cpd00067 + cpd09027 <=> cpd00011 + cpd01092	map00230	R06604	cpd00067 + cpd09027 <=> cpd00011 + cpd01092	rxn04456	Purine metabolism	=>	0	core	rxn04456	rxn04456	rxn04456	rxn04456	Biosynthesis of other secondary metabolites
rxn04457	none	none	cpd00067 + cpd09027 <=> cpd00011 + cpd01567	rxn04457	-14.55	1.20369	none	cpd00067 + cpd09027 <=> cpd00011 + cpd01567	map00230	R06605	cpd00067 + cpd09027 <=> cpd00011 + cpd01567	rxn04457	Purine metabolism	=>	0	core	rxn04457	rxn04457	rxn04457	rxn04457	Biosynthesis of other secondary metabolites
rxn04674	none	none	cpd00017 + cpd09410 <=> cpd00019 + cpd00067 + cpd01401	rxn04674	-19.42	2.22868	2.1.1.-	cpd00017 + cpd09410 <=> cpd00019 + cpd00067 + cpd01401	map00130	R06859	cpd00017 + cpd09410 <=> cpd00019 + cpd00067 + cpd01401	rxn04674	Ubiquinone biosynthesis	=>	0	core	rxn04674	rxn04674	rxn04674	rxn04674	Metabolism of cofactors and vitamins
rxn04704	none	none	(2) cpd00017 + cpd02083 <=> (2) cpd00011 + (2) cpd00060 + cpd00791 + (2) cpd03091	rxn04704	10000000	10000000	1.3.99.22	(2) cpd00017 + cpd02083 <=> (2) cpd00011 + (2) cpd00060 + cpd00791 + (2) cpd03091	map00860	R06895	(2) cpd00017 + cpd02083 <=> (2) cpd00011 + (2) cpd00060 + cpd00791 + (2) cpd03091	coproporphyrinogen-III:S-adenosyl-L-methionine	Porphyrin and chlorophyll metabolism	<=>	0	core	rxn04704	rxn04704	rxn04704	rxn04704	Metabolism of cofactors and vitamins
rxn04783	Undetermined	none	cpd00002 + cpd00047 + cpd02394 <=> cpd00008 + cpd00009 + cpd00067 + cpd02678	rxn04783	-7.554	0.98312	2.1.2.-	cpd00002 + cpd00047 + cpd02394 <=> cpd00008 + cpd00009 + cpd00067 + cpd02678	none	R06974	cpd00002 + cpd00047 + cpd02394 <=> cpd00008 + cpd00009 + cpd00067 + cpd02678	glycinamide ribonucleotide transformylase	none	=>	0	core	rxn04783	rxn04783	rxn04783	rxn04783
rxn04954	Methane metabolism	none	cpd00003 + cpd00345 <=> cpd00004 + cpd00067 + cpd00125	rxn04954	3.79	1.93143	1.5.1.20	cpd00003 + cpd00345 <=> cpd00004 + cpd00067 + cpd00125	map00670	R07168	cpd00003 + cpd00345 <=> cpd00004 + cpd00067 + cpd00125	5-methyltetrahydrofolate:NAD+ oxidoreductase	One carbon pool by folate	<=>	0	core	rxn04954	rxn04954	rxn04954	rxn04954	Metabolism of cofactors and vitamins
rxn04996	none	none	cpd00001 + cpd00006 + cpd00202 <=> cpd00005 + cpd00067 + cpd08615	rxn04996	16.197	1.17453	1.17.1.2	cpd00001 + cpd00006 + cpd00202 <=> cpd00005 + cpd00067 + cpd08615	none	R07219	cpd00001 + cpd00006 + cpd00202 <=> cpd00005 + cpd00067 + cpd08615	dimethyallyl diphosphate:NADP+ oxidoreductase	none	<=	0	core	rxn04996	rxn04996	rxn04996	rxn04996
rxn05029	none	none	cpd00002 + cpd03422 <=> cpd00421 + cpd03918	rxn05029	10000000	10000000	2.5.1.17	cpd00002 + cpd03422 <=> cpd00421 + cpd03918	map00860	R07268	cpd00002 + cpd03422 <=> cpd00421 + cpd03918	ATP:cobinamide Cobeta-adenosyltransferase	Porphyrin and chlorophyll metabolism	<=>	0	core	rxn05029	rxn05029	rxn05029	rxn05029	Metabolism of cofactors and vitamins
rxn05039	none	none	cpd00001 + cpd02720 <=> cpd00009 + cpd00067 + cpd02882	rxn05039	-2.317	0.735634	3.1.3.-	cpd00001 + cpd02720 <=> cpd00009 + cpd00067 + cpd02882	map00740	R07280	cpd00001 + cpd02720 <=> cpd00009 + cpd00067 + cpd02882	pyrimidine phosphatase	Riboflavin metabolism	=>	0	core	rxn05039	rxn05039	rxn05039	rxn05039	Metabolism of cofactors and vitamins
rxn05040	none	none	cpd00171 <=> cpd00047 + cpd00067 + cpd11225	rxn05040	-20.78	0.597079	none	cpd00171 <=> cpd00047 + cpd00067 + cpd11225	map00740	R07281	cpd00171 <=> cpd00047 + cpd00067 + cpd11225	3,4-Dihydroxy-2-butanone 4-phosphate synthase	Riboflavin metabolism	=>	0	core	rxn05040	rxn05040	rxn05040	rxn05040	Metabolism of cofactors and vitamins
rxn05064	none	none	(2) cpd00067 + cpd01101 <=> cpd00011 + cpd00013	rxn05064	3.53	0.866025	4.2.1.104	(2) cpd00067 + cpd01101 <=> cpd00011 + cpd00013	none	R07316	(2) cpd00067 + cpd01101 <=> cpd00011 + cpd00013	carbamate hydro-lyase	none	<=>	0	core	rxn05064	rxn05064	rxn05064	rxn05064
rxn05092	none	none	cpd00007 + cpd11255 <=> cpd00047 + cpd00067 + cpd00869	rxn05092	-130.64	1.30593	1.13.11.54	cpd00007 + cpd11255 <=> cpd00047 + cpd00067 + cpd00869	map00271	R07364	cpd00007 + cpd11255 <=> cpd00047 + cpd00067 + cpd00869	1,2-dihydroxy-5-(methylthio)pent-1-en-3-one:oxygen oxidoreductase	Methionine metabolism	=>	0	core	rxn05092	rxn05092	rxn05092	rxn05092	Amino acid metabolism
rxn05104	none	none	cpd02791 <=> cpd00001 + cpd11295	rxn05104	-8.167	0.693353	4.2.1.109	cpd02791 <=> cpd00001 + cpd11295	map00271	R07392	cpd02791 <=> cpd00001 + cpd11295	S-Methyl-5-thio-D-ribulose-1-phosphate hydro-lyase	Methionine metabolism	=>	0	core	rxn05104	rxn05104	rxn05104	rxn05104	Amino acid metabolism
rxn05105	none	none	cpd11295 <=> cpd00067 + cpd11296	rxn05105	8.94	1.10334	3.1.3.77	cpd11295 <=> cpd00067 + cpd11296	map00271	R07393	cpd11295 <=> cpd00067 + cpd11296	2,3-diketo-5-methylthiopentyl-1-phosphate enolase	Methionine metabolism	<=>	0	core	rxn05105	rxn05105	rxn05105	rxn05105	Amino acid metabolism
rxn05106	none	none	cpd00001 + cpd11296 <=> cpd00009 + cpd00067 + cpd11255	rxn05106	-2.317	0.735634	3.1.3.77	cpd00001 + cpd11296 <=> cpd00009 + cpd00067 + cpd11255	map00271	R07394	cpd00001 + cpd11296 <=> cpd00009 + cpd00067 + cpd11255	2-hydroxy-3-keto-5-methylthiopentenyl-1-phosphate phophatase	Methionine metabolism	=>	0	core	rxn05106	rxn05106	rxn05106	rxn05106	Amino acid metabolism
rxn05116	none	none	cpd00067 + cpd04539 <=> cpd00011 + cpd08449	rxn05116	-3.09	0.5417	none	cpd00067 + cpd04539 <=> cpd00011 + cpd08449	map00750	R07406	cpd00067 + cpd04539 <=> cpd00011 + cpd08449	rxn05116	Vitamin B6 metabolism	=>	0	core	rxn05116	rxn05116	rxn05116	rxn05116	Metabolism of cofactors and vitamins
rxn05145	3.A.1.7	none	cpd00001 + cpd00002 + cpd00009[e] <=> cpd00008 + (2) cpd00009 + cpd00067	rxn05145	-6.817	0.717554	TC-3.A.1.7	cpd00001 + cpd00002 + cpd00009[e] <=> cpd00008 + (2) cpd00009 + cpd00067	none	none	cpd00001 + cpd00002 + cpd00009[e] <=> cpd00008 + (2) cpd00009 + cpd00067	Orthophosphate-ABC transport	none	<=>	0	core	rxn05145	rxn05145	rxn05145	rxn05145
rxn05153	none	none	cpd00001 + cpd00002 + cpd00048[e] <=> cpd00008 + cpd00009 + cpd00048 + cpd00067	rxn05153	-6.817	0.717554	none	cpd00001 + cpd00002 + cpd00048[e] <=> cpd00008 + cpd00009 + cpd00048 + cpd00067	none	none	cpd00001 + cpd00002 + cpd00048[e] <=> cpd00008 + cpd00009 + cpd00048 + cpd00067	Sulfate-ABC transport	none	=>	0	core	rxn05153	rxn05153	rxn05153	rxn05153
rxn05176	none	none	cpd00001 + cpd00002 + cpd00268[e] <=> cpd00008 + cpd00009 + cpd00067 + cpd00268	rxn05176	-6.817	0.717554	none	cpd00001 + cpd00002 + cpd00268[e] <=> cpd00008 + cpd00009 + cpd00067 + cpd00268	none	none	cpd00001 + cpd00002 + cpd00268[e] <=> cpd00008 + cpd00009 + cpd00067 + cpd00268	Thiosulfate-ABC transport	none	=>	0	core	rxn05176	rxn05176	rxn05176	rxn05176
rxn05195	none	none	cpd00001 + cpd00002 + cpd10516[e] <=> cpd00008 + cpd00009 + cpd00067 + cpd10516	rxn05195	-6.817	0.717554	none	cpd00001 + cpd00002 + cpd10516[e] <=> cpd00008 + cpd00009 + cpd00067 + cpd10516	none	none	cpd00001 + cpd00002 + cpd10516[e] <=> cpd00008 + cpd00009 + cpd00067 + cpd10516	Fe3+-ABC transport	none	=>	0	core	rxn05195	rxn05195	rxn05195	rxn05195
rxn05209	none	none	cpd00067 + cpd00971[e] <=> cpd00067[e] + cpd00971	rxn05209	0	2	none	cpd00067 + cpd00971[e] <=> cpd00067[e] + cpd00971	none	none	cpd00067 + cpd00971[e] <=> cpd00067[e] + cpd00971	Proton sodium antiport	none	<=>	0	core	rxn05209	rxn05209	rxn05209	rxn05209
rxn05226	none	none	cpd00027[e] + cpd00061 <=> cpd00020 + cpd00079	rxn05226	-9.11	0.635473	none	cpd00027[e] + cpd00061 <=> cpd00020 + cpd00079	none	none	cpd00027[e] + cpd00061 <=> cpd00020 + cpd00079	Glucose-phosphotransferase (PTS) system	none	<=>	0	core	rxn05226	rxn05226	rxn05226	rxn05226
rxn05229	none	none	cpd00002 + cpd00242 + cpd02140 <=> cpd00008 + cpd00009 + cpd00067 + cpd02893	rxn05229	-4.654	0.895376	none	cpd00002 + cpd00242 + cpd02140 <=> cpd00008 + cpd00009 + cpd00067 + cpd02893	none	none	cpd00002 + cpd00242 + cpd02140 <=> cpd00008 + cpd00009 + cpd00067 + cpd02893	NCAIR synthetase and NCAIR mutase	none	=>	0	core	rxn05229	rxn05229	rxn05229	rxn05229
rxn05239	none	none	cpd00044 + cpd11421 <=> cpd00045 + cpd00081 + cpd11420	rxn05239	-16.602	2.36857	1.8.4.8	cpd00044 + cpd11421 <=> cpd00045 + cpd00081 + cpd11420	map00920	R02021	cpd00044 + cpd11421 <=> cpd00045 + cpd00081 + cpd11420	adenosine 3',5'-bisphosphate,sulfite:oxidized-thioredoxin oxidoreductase	Sulfur metabolism	=>	0	core	rxn05239	rxn05239	rxn05239	rxn05239	Energy metabolism
rxn05247	none	rxn05830	cpd00002 + cpd00010 + cpd00067 + cpd11430 <=> cpd00012 + cpd00018 + cpd11435	rxn05247	-4.296	1.25824	6.2.1.3	cpd00002 + cpd00010 + cpd00067 + cpd11430 <=> cpd00012 + cpd00018 + cpd11435	none	none	cpd00002 + cpd00010 + cpd00067 + cpd11430 <=> cpd00012 + cpd00018 + cpd11435	FACOAL140(ISO)	none	=>	0	core	rxn05247	rxn05247	rxn05247	rxn05247
rxn05248	none	rxn05830	cpd00002 + cpd00010 + cpd00067 + cpd11438 <=> cpd00012 + cpd00018 + cpd11439	rxn05248	-2.486	1.23168	6.2.1.3	cpd00002 + cpd00010 + cpd00067 + cpd11438 <=> cpd00012 + cpd00018 + cpd11439	none	none	cpd00002 + cpd00010 + cpd00067 + cpd11438 <=> cpd00012 + cpd00018 + cpd11439	FACOAL150(anteiso)	none	=>	0	core	rxn05248	rxn05248	rxn05248	rxn05248
rxn05249	none	rxn05830	cpd00002 + cpd00010 + cpd00067 + cpd11436 <=> cpd00012 + cpd00018 + cpd11437	rxn05249	-4.296	1.25824	6.2.1.3	cpd00002 + cpd00010 + cpd00067 + cpd11436 <=> cpd00012 + cpd00018 + cpd11437	none	none	cpd00002 + cpd00010 + cpd00067 + cpd11436 <=> cpd00012 + cpd00018 + cpd11437	FACOAL150(ISO)	none	=>	0	core	rxn05249	rxn05249	rxn05249	rxn05249
rxn05250	none	rxn05830	cpd00002 + cpd00010 + cpd00067 + cpd11440 <=> cpd00012 + cpd00018 + cpd11441	rxn05250	-4.296	1.25824	6.2.1.3	cpd00002 + cpd00010 + cpd00067 + cpd11440 <=> cpd00012 + cpd00018 + cpd11441	none	none	cpd00002 + cpd00010 + cpd00067 + cpd11440 <=> cpd00012 + cpd00018 + cpd11441	FACOAL160(ISO)	none	=>	0	core	rxn05250	rxn05250	rxn05250	rxn05250
rxn05251	none	rxn05830	cpd00002 + cpd00010 + cpd00067 + cpd11433 <=> cpd00012 + cpd00018 + cpd11434	rxn05251	-2.486	1.23168	6.2.1.3	cpd00002 + cpd00010 + cpd00067 + cpd11433 <=> cpd00012 + cpd00018 + cpd11434	none	none	cpd00002 + cpd00010 + cpd00067 + cpd11433 <=> cpd00012 + cpd00018 + cpd11434	FACOAL170(anteiso)	none	=>	0	core	rxn05251	rxn05251	rxn05251	rxn05251
rxn05252	none	rxn05830	cpd00002 + cpd00010 + cpd00067 + cpd11431 <=> cpd00012 + cpd00018 + cpd11432	rxn05252	-4.296	1.25824	6.2.1.3	cpd00002 + cpd00010 + cpd00067 + cpd11431 <=> cpd00012 + cpd00018 + cpd11432	none	none	cpd00002 + cpd00010 + cpd00067 + cpd11431 <=> cpd00012 + cpd00018 + cpd11432	FACOAL170(ISO)	none	=>	0	core	rxn05252	rxn05252	rxn05252	rxn05252
rxn05256	none	none	cpd00193 + cpd11421 <=> cpd00018 + cpd00081 + cpd11420	rxn05256	-16.602	2.36857	1.8.4.10	cpd00193 + cpd11421 <=> cpd00018 + cpd00081 + cpd11420	none	R07176	cpd00193 + cpd11421 <=> cpd00018 + cpd00081 + cpd11420	APSPTi	none	=>	0	core	rxn05256	rxn05256	rxn05256	rxn05256
rxn05267	none	none	cpd00003 + cpd02295 + cpd02590 <=> cpd00004 + cpd00011 + cpd00012 + cpd11425	rxn05267	3.299	2.90305	none	cpd00003 + cpd02295 + cpd02590 <=> cpd00004 + cpd00011 + cpd00012 + cpd11425	none	none	cpd00003 + cpd02295 + cpd02590 <=> cpd00004 + cpd00011 + cpd00012 + cpd11425	DHNAOT7	none	=>	0	core	rxn05267	rxn05267	rxn05267	rxn05267
rxn05289	1.8.1.9	none	cpd00005 + cpd00067 + cpd11420 <=> cpd00006 + cpd11421	rxn05289	4.712	2.48412	1.6.4.5	cpd00005 + cpd00067 + cpd11420 <=> cpd00006 + cpd11421	map00240	R02016	cpd00005 + cpd00067 + cpd11420 <=> cpd00006 + cpd11421	TRDR	Pyrimidine metabolism	<=>	0	core	rxn05289	rxn05289	rxn05289	rxn05289	Biosynthesis of other secondary metabolites
rxn05293	none	none	cpd00004 + cpd00067 + cpd08301 <=> cpd00001 + cpd00003 + cpd08615	rxn05293	-41.397	2.55043	none	cpd00004 + cpd00067 + cpd08301 <=> cpd00001 + cpd00003 + cpd08615	none	none	cpd00004 + cpd00067 + cpd08301 <=> cpd00001 + cpd00003 + cpd08615	MECDPDH	none	=>	0	core	rxn05293	rxn05293	rxn05293	rxn05293
rxn05297	none	none	cpd00023[e] + cpd00067[e] <=> cpd00023 + cpd00067	rxn05297	0	2	none	cpd00023[e] + cpd00067[e] <=> cpd00023 + cpd00067	none	none	cpd00023[e] + cpd00067[e] <=> cpd00023 + cpd00067	GLUt2	none	<=>	0	core	rxn05297	rxn05297	rxn05297	rxn05297
rxn05298	none	none	cpd00023[e] + cpd00971[e] <=> cpd00023 + cpd00971	rxn05298	0	2	none	cpd00023[e] + cpd00971[e] <=> cpd00023 + cpd00971	none	none	cpd00023[e] + cpd00971[e] <=> cpd00023 + cpd00971	GLUt4i	none	<=>	0	core	rxn05298	rxn05298	rxn05298	rxn05298
rxn05315	none	none	cpd00034 + cpd00067[e] + cpd00205[e] <=> cpd00034[e] + cpd00067 + cpd00205	rxn05315	0	2	none	cpd00034 + cpd00067[e] + cpd00205[e] <=> cpd00034[e] + cpd00067 + cpd00205	none	none	cpd00034 + cpd00067[e] + cpd00205[e] <=> cpd00034[e] + cpd00067 + cpd00205	ZN2t4	none	<=>	0	core	rxn05315	rxn05315	rxn05315	rxn05315
rxn05319	none	none	cpd00001[e] <=> cpd00001	rxn05319	0	2	none	cpd00001[e] <=> cpd00001	none	none	cpd00001[e] <=> cpd00001	H2Ot5	none	<=	0	core	rxn05319	rxn05319	rxn05319	rxn05319
rxn05336	2.3.1.86	none	cpd00006 + cpd11481 <=> cpd00005 + cpd00067 + cpd11485	rxn05336	3.76	1.07969	1.1.1.100	cpd00006 + cpd11481 <=> cpd00005 + cpd00067 + cpd11485	map00061	R04543	cpd00006 + cpd11481 <=> cpd00005 + cpd00067 + cpd11485	(3R)-3-Hydroxypalmitoyl-[acyl-carrier-protein]:NADP+ oxidoreductase	Fatty acid biosynthesis	<=>	0	core	rxn05336	rxn05336	rxn05336	rxn05336	Lipid Metabolism
rxn05337	2.3.1.86	none	cpd00006 + cpd11479 <=> cpd00005 + cpd00067 + cpd11486	rxn05337	3.76	1.07969	1.1.1.100	cpd00006 + cpd11479 <=> cpd00005 + cpd00067 + cpd11486	map00061	R04953	cpd00006 + cpd11479 <=> cpd00005 + cpd00067 + cpd11486	(3R)-3-Hydroxyhexanoyl-[acyl-carrier-protein]:NADP+ oxidoreductase	Fatty acid biosynthesis	<=>	0	core	rxn05337	rxn05337	rxn05337	rxn05337	Lipid Metabolism
rxn05338	2.3.1.86	none	cpd00006 + cpd11482 <=> cpd00005 + cpd00067 + cpd11487	rxn05338	3.76	1.07969	1.1.1.100	cpd00006 + cpd11482 <=> cpd00005 + cpd00067 + cpd11487	map00061	R04534	cpd00006 + cpd11482 <=> cpd00005 + cpd00067 + cpd11487	(3R)-3-Hydroxydecanoyl-[acyl-carrier-protein]:NADP+ oxidoreductase	Fatty acid biosynthesis	<=>	0	core	rxn05338	rxn05338	rxn05338	rxn05338	Lipid Metabolism
rxn05339	2.3.1.86	none	cpd00006 + cpd11478 <=> cpd00005 + cpd00067 + cpd11488	rxn05339	3.76	1.07969	1.1.1.100	cpd00006 + cpd11478 <=> cpd00005 + cpd00067 + cpd11488	map00061	R04533	cpd00006 + cpd11478 <=> cpd00005 + cpd00067 + cpd11488	(3R)-3-Hydroxybutanoyl-[acyl-carrier protein]:NADP+ oxidoreductase	Fatty acid biosynthesis	<=>	0	core	rxn05339	rxn05339	rxn05339	rxn05339	Lipid Metabolism
rxn05340	2.3.1.86	none	cpd00006 + cpd11480 <=> cpd00005 + cpd00067 + cpd11489	rxn05340	3.76	1.07969	1.1.1.100	cpd00006 + cpd11480 <=> cpd00005 + cpd00067 + cpd11489	map00061	R04964	cpd00006 + cpd11480 <=> cpd00005 + cpd00067 + cpd11489	(3R)-3-Hydroxydodecanoyl-[acyl-carrier-protein]:NADP+ oxidoreductase	Fatty acid biosynthesis	<=>	0	core	rxn05340	rxn05340	rxn05340	rxn05340	Lipid Metabolism
rxn05341	2.3.1.86	none	cpd00006 + cpd11483 <=> cpd00005 + cpd00067 + cpd11490	rxn05341	3.76	1.07969	1.1.1.100	cpd00006 + cpd11483 <=> cpd00005 + cpd00067 + cpd11490	map00061	R04536	cpd00006 + cpd11483 <=> cpd00005 + cpd00067 + cpd11490	(3R)-3-Hydroxyoctanoyl-[acyl-carrier-protein]:NADP+ oxidoreductase	Fatty acid biosynthesis	<=>	0	core	rxn05341	rxn05341	rxn05341	rxn05341	Lipid Metabolism
rxn05342	2.3.1.86	none	cpd00006 + cpd11484 <=> cpd00005 + cpd00067 + cpd11491	rxn05342	3.76	1.07969	1.1.1.100	cpd00006 + cpd11484 <=> cpd00005 + cpd00067 + cpd11491	map00061	R04566	cpd00006 + cpd11484 <=> cpd00005 + cpd00067 + cpd11491	(3R)-3-Hydroxytetradecanoyl-[acyl-carrier-protein]:NADP+	Fatty acid biosynthesis	<=>	0	core	rxn05342	rxn05342	rxn05342	rxn05342	Lipid Metabolism
rxn05345	2.3.1.180	none	cpd00067 + cpd11468 + cpd11492 <=> cpd00011 + cpd11491 + cpd11493	rxn05345	2.156	1.19377	2.3.1.41	cpd00067 + cpd11468 + cpd11492 <=> cpd00011 + cpd11491 + cpd11493	map00061	R04726	cpd00067 + cpd11468 + cpd11492 <=> cpd00011 + cpd11491 + cpd11493	dodecanoyl-[acyl-carrier-protein]:malonyl-[acyl-carrier-protein]	Fatty acid biosynthesis	=>	0	core	rxn05345	rxn05345	rxn05345	rxn05345	Lipid Metabolism
rxn05358	none	none	cpd00760 + cpd11493 <=> cpd00010 + cpd11495	rxn05358	0	2	2.3.1.0	cpd00760 + cpd11493 <=> cpd00010 + cpd11495	none	none	cpd00760 + cpd11493 <=> cpd00010 + cpd11495	2-methylbutanoyl-CoA:[acyl-carrier-protein] transferase	none	<=>	0	core	rxn05358	rxn05358	rxn05358	rxn05358
rxn05359	none	none	cpd00067 + cpd11492 + cpd11495 <=> cpd00011 + cpd11493 + cpd11496	rxn05359	2.156	1.19377	2.3.1.0	cpd00067 + cpd11492 + cpd11495 <=> cpd00011 + cpd11493 + cpd11496	none	none	cpd00067 + cpd11492 + cpd11495 <=> cpd00011 + cpd11493 + cpd11496	4-methyl-3-oxo-hexanoyl-ACP:malonyl-[acyl-carrier-protein] C-acyltransferase (decarboxylating)	none	=>	0	core	rxn05359	rxn05359	rxn05359	rxn05359
rxn05360	none	none	cpd00005 + cpd00067 + cpd11496 <=> cpd00006 + cpd11497	rxn05360	-3.76	1.07969	1.1.1.0	cpd00005 + cpd00067 + cpd11496 <=> cpd00006 + cpd11497	none	none	cpd00005 + cpd00067 + cpd11496 <=> cpd00006 + cpd11497	4-methyl-3-oxo-hexanoyl-ACP:NADP+ oxidoreductase	none	<=>	0	core	rxn05360	rxn05360	rxn05360	rxn05360
rxn05361	none	none	cpd11497 <=> cpd00001 + cpd11498	rxn05361	2.163	0.767366	4.2.1.0	cpd11497 <=> cpd00001 + cpd11498	none	none	cpd11497 <=> cpd00001 + cpd11498	4-methyl-3-hydroxy-hexanoyl-ACP hydro-lyase	none	<=>	0	core	rxn05361	rxn05361	rxn05361	rxn05361
rxn05363	none	none	cpd00067 + cpd11492 + cpd11499 <=> cpd00011 + cpd11493 + cpd11500	rxn05363	2.156	1.19377	2.3.1.0	cpd00067 + cpd11492 + cpd11499 <=> cpd00011 + cpd11493 + cpd11500	none	none	cpd00067 + cpd11492 + cpd11499 <=> cpd00011 + cpd11493 + cpd11500	4-methyl-hexanoyl-ACP:malonyl-[acyl-carrier-protein] C-acyltransferase (decarboxylating)	none	=>	0	core	rxn05363	rxn05363	rxn05363	rxn05363
rxn05364	none	none	cpd00005 + cpd00067 + cpd11500 <=> cpd00006 + cpd11501	rxn05364	-3.76	1.07969	1.1.1.0	cpd00005 + cpd00067 + cpd11500 <=> cpd00006 + cpd11501	none	none	cpd00005 + cpd00067 + cpd11500 <=> cpd00006 + cpd11501	6-methyl-3-oxo-octanoyl-ACP:NADP+ oxidoreductase	none	<=>	0	core	rxn05364	rxn05364	rxn05364	rxn05364
rxn05365	none	none	cpd11501 <=> cpd00001 + cpd11502	rxn05365	2.163	0.767366	4.2.1.0	cpd11501 <=> cpd00001 + cpd11502	none	none	cpd11501 <=> cpd00001 + cpd11502	6-methyl-3-hydroxy-octanoyl-ACP hydro-lyase	none	<=>	0	core	rxn05365	rxn05365	rxn05365	rxn05365
rxn05367	none	none	cpd00067 + cpd11492 + cpd11503 <=> cpd00011 + cpd11493 + cpd11504	rxn05367	2.156	1.19377	2.3.1.0	cpd00067 + cpd11492 + cpd11503 <=> cpd00011 + cpd11493 + cpd11504	none	none	cpd00067 + cpd11492 + cpd11503 <=> cpd00011 + cpd11493 + cpd11504	6-methyl-octanoyl-ACP:malonyl-[acyl-carrier-protein] C-acyltransferase (decarboxylating)	none	=>	0	core	rxn05367	rxn05367	rxn05367	rxn05367
rxn05368	none	none	cpd00005 + cpd00067 + cpd11504 <=> cpd00006 + cpd11505	rxn05368	-3.76	1.07969	1.1.1.0	cpd00005 + cpd00067 + cpd11504 <=> cpd00006 + cpd11505	none	none	cpd00005 + cpd00067 + cpd11504 <=> cpd00006 + cpd11505	8-methyl-3-oxo-decanoyl-ACP:NADP+ oxidoreductase	none	<=>	0	core	rxn05368	rxn05368	rxn05368	rxn05368
rxn05369	none	none	cpd11505 <=> cpd00001 + cpd11506	rxn05369	2.163	0.767366	4.2.1.0	cpd11505 <=> cpd00001 + cpd11506	none	none	cpd11505 <=> cpd00001 + cpd11506	8-methyl-3-hydroxy-decanoyl-ACP hydro-lyase	none	<=>	0	core	rxn05369	rxn05369	rxn05369	rxn05369
rxn05371	none	none	cpd00067 + cpd11492 + cpd11507 <=> cpd00011 + cpd11493 + cpd11508	rxn05371	2.156	1.19377	2.3.1.0	cpd00067 + cpd11492 + cpd11507 <=> cpd00011 + cpd11493 + cpd11508	none	none	cpd00067 + cpd11492 + cpd11507 <=> cpd00011 + cpd11493 + cpd11508	8-methyl-decanoyl-ACP:malonyl-[acyl-carrier-protein] C-acyltransferase (decarboxylating)	none	=>	0	core	rxn05371	rxn05371	rxn05371	rxn05371
rxn05372	none	none	cpd00005 + cpd00067 + cpd11508 <=> cpd00006 + cpd11509	rxn05372	-3.76	1.07969	1.1.1.0	cpd00005 + cpd00067 + cpd11508 <=> cpd00006 + cpd11509	none	none	cpd00005 + cpd00067 + cpd11508 <=> cpd00006 + cpd11509	10-methyl-3-oxo-dodecanoyl-ACP:NADP+ oxidoreductase	none	<=>	0	core	rxn05372	rxn05372	rxn05372	rxn05372
rxn05373	none	none	cpd11509 <=> cpd00001 + cpd11510	rxn05373	2.163	0.767366	4.2.1.0	cpd11509 <=> cpd00001 + cpd11510	none	none	cpd11509 <=> cpd00001 + cpd11510	10-methyl-3-hydroxy-dodecanoyl-ACP hydro-lyase	none	<=>	0	core	rxn05373	rxn05373	rxn05373	rxn05373
rxn05375	none	none	cpd00067 + cpd11492 + cpd11511 <=> cpd00011 + cpd11493 + cpd11512	rxn05375	2.156	1.19377	2.3.1.0	cpd00067 + cpd11492 + cpd11511 <=> cpd00011 + cpd11493 + cpd11512	none	none	cpd00067 + cpd11492 + cpd11511 <=> cpd00011 + cpd11493 + cpd11512	10-methyl-dodecanoyl-ACP:malonyl-[acyl-carrier-protein] C-acyltransferase (decarboxylating)	none	=>	0	core	rxn05375	rxn05375	rxn05375	rxn05375
rxn05376	none	none	cpd00005 + cpd00067 + cpd11512 <=> cpd00006 + cpd11513	rxn05376	-3.76	1.07969	1.1.1.0	cpd00005 + cpd00067 + cpd11512 <=> cpd00006 + cpd11513	none	none	cpd00005 + cpd00067 + cpd11512 <=> cpd00006 + cpd11513	12-methyl-3-oxo-tetra-decanoyl-ACP:NADP+ oxidoreductase	none	<=>	0	core	rxn05376	rxn05376	rxn05376	rxn05376
rxn05377	none	none	cpd11513 <=> cpd00001 + cpd11514	rxn05377	2.163	0.767366	4.2.1.0	cpd11513 <=> cpd00001 + cpd11514	none	none	cpd11513 <=> cpd00001 + cpd11514	12-methyl-3-hydroxy-tetra-decanoyl-ACP hydro-lyase	none	<=>	0	core	rxn05377	rxn05377	rxn05377	rxn05377
rxn05379	none	none	cpd00067 + cpd11492 + cpd11515 <=> cpd00011 + cpd11493 + cpd11516	rxn05379	2.156	1.19377	2.3.1.0	cpd00067 + cpd11492 + cpd11515 <=> cpd00011 + cpd11493 + cpd11516	none	none	cpd00067 + cpd11492 + cpd11515 <=> cpd00011 + cpd11493 + cpd11516	12-methyl-tetra-decanoyl-ACP:malonyl-[acyl-carrier-protein] C-acyltransferase (decarboxylating)	none	=>	0	core	rxn05379	rxn05379	rxn05379	rxn05379
rxn05380	none	none	cpd00005 + cpd00067 + cpd11516 <=> cpd00006 + cpd11517	rxn05380	-3.76	1.07969	1.1.1.0	cpd00005 + cpd00067 + cpd11516 <=> cpd00006 + cpd11517	none	none	cpd00005 + cpd00067 + cpd11516 <=> cpd00006 + cpd11517	14-methyl-3-oxo-hexa-decanoyl-ACP:NADP+ oxidoreductase	none	<=>	0	core	rxn05380	rxn05380	rxn05380	rxn05380
rxn05381	none	none	cpd11517 <=> cpd00001 + cpd11518	rxn05381	2.163	0.767366	4.2.1.0	cpd11517 <=> cpd00001 + cpd11518	none	none	cpd11517 <=> cpd00001 + cpd11518	14-methyl-3-hydroxy-hexa-decanoyl-ACP hydro-lyase	none	<=>	0	core	rxn05381	rxn05381	rxn05381	rxn05381
rxn05383	none	none	cpd01882 + cpd11493 <=> cpd00010 + cpd11520	rxn05383	0	2	2.3.1.0	cpd01882 + cpd11493 <=> cpd00010 + cpd11520	none	none	cpd01882 + cpd11493 <=> cpd00010 + cpd11520	3-methylbutanoyl-CoA:[acyl-carrier-protein] transferase	none	<=>	0	core	rxn05383	rxn05383	rxn05383	rxn05383
rxn05384	none	none	cpd00067 + cpd11492 + cpd11520 <=> cpd00011 + cpd11493 + cpd11521	rxn05384	2.156	1.19377	2.3.1.0	cpd00067 + cpd11492 + cpd11520 <=> cpd00011 + cpd11493 + cpd11521	none	none	cpd00067 + cpd11492 + cpd11520 <=> cpd00011 + cpd11493 + cpd11521	3-methylbutanoyl-ACP:malonyl-[acyl-carrier-protein] C-acyltransferase (decarboxylating)	none	=>	0	core	rxn05384	rxn05384	rxn05384	rxn05384
rxn05385	none	none	cpd00005 + cpd00067 + cpd11521 <=> cpd00006 + cpd11522	rxn05385	-3.76	1.07969	1.1.1.0	cpd00005 + cpd00067 + cpd11521 <=> cpd00006 + cpd11522	none	none	cpd00005 + cpd00067 + cpd11521 <=> cpd00006 + cpd11522	5-methyl-3-oxo-hexanoyl-ACP:NADP+ oxidoreductase	none	<=>	0	core	rxn05385	rxn05385	rxn05385	rxn05385
rxn05386	none	none	cpd11522 <=> cpd00001 + cpd11523	rxn05386	2.163	0.767366	4.2.1.0	cpd11522 <=> cpd00001 + cpd11523	none	none	cpd11522 <=> cpd00001 + cpd11523	5-methyl-3-hydroxy-hexanoyl-ACP hydro-lyase	none	<=>	0	core	rxn05386	rxn05386	rxn05386	rxn05386
rxn05388	none	none	cpd00067 + cpd11492 + cpd11524 <=> cpd00011 + cpd11493 + cpd11525	rxn05388	2.156	1.19377	2.3.1.0	cpd00067 + cpd11492 + cpd11524 <=> cpd00011 + cpd11493 + cpd11525	none	none	cpd00067 + cpd11492 + cpd11524 <=> cpd00011 + cpd11493 + cpd11525	5-methyl-hexanoyl-ACP:malonyl-[acyl-carrier-protein] C-acyltransferase (decarboxylating)	none	=>	0	core	rxn05388	rxn05388	rxn05388	rxn05388
rxn05389	none	none	cpd00005 + cpd00067 + cpd11525 <=> cpd00006 + cpd11526	rxn05389	-3.76	1.07969	1.1.1.0	cpd00005 + cpd00067 + cpd11525 <=> cpd00006 + cpd11526	none	none	cpd00005 + cpd00067 + cpd11525 <=> cpd00006 + cpd11526	7-methyl-3-oxo-octanoyl-ACP:NADP+ oxidoreductase	none	<=>	0	core	rxn05389	rxn05389	rxn05389	rxn05389
rxn05390	none	none	cpd11526 <=> cpd00001 + cpd11527	rxn05390	2.163	0.767366	4.2.1.0	cpd11526 <=> cpd00001 + cpd11527	none	none	cpd11526 <=> cpd00001 + cpd11527	7-methyl-3-hydroxy-octanoyl-ACP hydro-lyase	none	<=>	0	core	rxn05390	rxn05390	rxn05390	rxn05390
rxn05392	none	none	cpd00067 + cpd11492 + cpd11528 <=> cpd00011 + cpd11493 + cpd11529	rxn05392	2.156	1.19377	2.3.1.0	cpd00067 + cpd11492 + cpd11528 <=> cpd00011 + cpd11493 + cpd11529	none	none	cpd00067 + cpd11492 + cpd11528 <=> cpd00011 + cpd11493 + cpd11529	7-methyl-octanoyl-ACP:malonyl-[acyl-carrier-protein] C-acyltransferase (decarboxylating)	none	=>	0	core	rxn05392	rxn05392	rxn05392	rxn05392
rxn05393	none	none	cpd00005 + cpd00067 + cpd11529 <=> cpd00006 + cpd11530	rxn05393	-3.76	1.07969	1.1.1.0	cpd00005 + cpd00067 + cpd11529 <=> cpd00006 + cpd11530	none	none	cpd00005 + cpd00067 + cpd11529 <=> cpd00006 + cpd11530	9-methyl-3-oxo-decanoyl-ACP:NADP+ oxidoreductase	none	<=>	0	core	rxn05393	rxn05393	rxn05393	rxn05393
rxn05394	none	none	cpd11530 <=> cpd00001 + cpd11531	rxn05394	2.163	0.767366	4.2.1.0	cpd11530 <=> cpd00001 + cpd11531	none	none	cpd11530 <=> cpd00001 + cpd11531	9-methyl-3-hydroxy-decanoyl-ACP hydro-lyase	none	<=>	0	core	rxn05394	rxn05394	rxn05394	rxn05394
rxn05396	none	none	cpd00067 + cpd11492 + cpd11532 <=> cpd00011 + cpd11493 + cpd11533	rxn05396	2.156	1.19377	2.3.1.0	cpd00067 + cpd11492 + cpd11532 <=> cpd00011 + cpd11493 + cpd11533	none	none	cpd00067 + cpd11492 + cpd11532 <=> cpd00011 + cpd11493 + cpd11533	9-methyl-decanoyl-ACP:malonyl-[acyl-carrier-protein] C-acyltransferase (decarboxylating)	none	=>	0	core	rxn05396	rxn05396	rxn05396	rxn05396
rxn05397	none	none	cpd00005 + cpd00067 + cpd11533 <=> cpd00006 + cpd11534	rxn05397	-3.76	1.07969	1.1.1.0	cpd00005 + cpd00067 + cpd11533 <=> cpd00006 + cpd11534	none	none	cpd00005 + cpd00067 + cpd11533 <=> cpd00006 + cpd11534	11-methyl-3-oxo-dodecanoyl-ACP:NADP+ oxidoreductase	none	<=>	0	core	rxn05397	rxn05397	rxn05397	rxn05397
rxn05398	none	none	cpd11534 <=> cpd00001 + cpd11535	rxn05398	2.163	0.767366	4.2.1.0	cpd11534 <=> cpd00001 + cpd11535	none	none	cpd11534 <=> cpd00001 + cpd11535	11-methyl-3-hydroxy-dodecanoyl-ACP hydro-lyase	none	<=>	0	core	rxn05398	rxn05398	rxn05398	rxn05398
rxn05400	none	none	cpd00067 + cpd11492 + cpd11536 <=> cpd00011 + cpd11493 + cpd11537	rxn05400	2.156	1.19377	2.3.1.0	cpd00067 + cpd11492 + cpd11536 <=> cpd00011 + cpd11493 + cpd11537	none	none	cpd00067 + cpd11492 + cpd11536 <=> cpd00011 + cpd11493 + cpd11537	11-methyl-dodecanoyl-ACP:malonyl-[acyl-carrier-protein] C-acyltransferase (decarboxylating)	none	=>	0	core	rxn05400	rxn05400	rxn05400	rxn05400
rxn05401	none	none	cpd00005 + cpd00067 + cpd11537 <=> cpd00006 + cpd11538	rxn05401	-3.76	1.07969	1.1.1.0	cpd00005 + cpd00067 + cpd11537 <=> cpd00006 + cpd11538	none	none	cpd00005 + cpd00067 + cpd11537 <=> cpd00006 + cpd11538	13-methyl-3-oxo-tetra-decanoyl-ACP:NADP+ oxidoreductase	none	<=>	0	core	rxn05401	rxn05401	rxn05401	rxn05401
rxn05402	none	none	cpd11538 <=> cpd00001 + cpd11539	rxn05402	2.163	0.767366	4.2.1.0	cpd11538 <=> cpd00001 + cpd11539	none	none	cpd11538 <=> cpd00001 + cpd11539	13-methyl-3-hydroxy-tetra-decanoyl-ACP hydro-lyase	none	<=>	0	core	rxn05402	rxn05402	rxn05402	rxn05402
rxn05404	none	none	cpd00067 + cpd11492 + cpd11540 <=> cpd00011 + cpd11493 + cpd11541	rxn05404	2.156	1.19377	2.3.1.0	cpd00067 + cpd11492 + cpd11540 <=> cpd00011 + cpd11493 + cpd11541	none	none	cpd00067 + cpd11492 + cpd11540 <=> cpd00011 + cpd11493 + cpd11541	13-methyl-tetra-decanoyl-ACP:malonyl-[acyl-carrier-protein] C-acyltransferase (decarboxylating)	none	=>	0	core	rxn05404	rxn05404	rxn05404	rxn05404
rxn05405	none	none	cpd00005 + cpd00067 + cpd11541 <=> cpd00006 + cpd11542	rxn05405	-3.76	1.07969	1.1.1.0	cpd00005 + cpd00067 + cpd11541 <=> cpd00006 + cpd11542	none	none	cpd00005 + cpd00067 + cpd11541 <=> cpd00006 + cpd11542	15-methyl-3-oxo-hexa-decanoyl-ACP:NADP+ oxidoreductase	none	<=>	0	core	rxn05405	rxn05405	rxn05405	rxn05405
rxn05406	none	none	cpd11542 <=> cpd00001 + cpd11543	rxn05406	2.163	0.767366	4.2.1.0	cpd11542 <=> cpd00001 + cpd11543	none	none	cpd11542 <=> cpd00001 + cpd11543	15-methyl-3-hydroxy-hexa-decanoyl-ACP hydro-lyase	none	<=>	0	core	rxn05406	rxn05406	rxn05406	rxn05406
rxn05410	none	none	cpd00005 + cpd00067 + cpd11546 <=> cpd00006 + cpd11547	rxn05410	-3.76	1.07969	1.1.1.0	cpd00005 + cpd00067 + cpd11546 <=> cpd00006 + cpd11547	none	none	cpd00005 + cpd00067 + cpd11546 <=> cpd00006 + cpd11547	4-methyl-3-oxo-pentanoyl-ACP:NADP+ oxidoreductase	none	<=>	0	core	rxn05410	rxn05410	rxn05410	rxn05410
rxn05414	none	none	cpd00005 + cpd00067 + cpd11550 <=> cpd00006 + cpd11551	rxn05414	-3.76	1.07969	1.1.1.0	cpd00005 + cpd00067 + cpd11550 <=> cpd00006 + cpd11551	none	none	cpd00005 + cpd00067 + cpd11550 <=> cpd00006 + cpd11551	6-methyl-3-oxo-heptanoyl-ACP:NADP+ oxidoreductase	none	<=>	0	core	rxn05414	rxn05414	rxn05414	rxn05414
rxn05418	none	none	cpd00005 + cpd00067 + cpd11554 <=> cpd00006 + cpd11555	rxn05418	-3.76	1.07969	1.1.1.0	cpd00005 + cpd00067 + cpd11554 <=> cpd00006 + cpd11555	none	none	cpd00005 + cpd00067 + cpd11554 <=> cpd00006 + cpd11555	8-methyl-3-oxo-nonanoyl-ACP:NADP+ oxidoreductase	none	<=>	0	core	rxn05418	rxn05418	rxn05418	rxn05418
rxn05422	none	none	cpd00005 + cpd00067 + cpd11558 <=> cpd00006 + cpd11559	rxn05422	-3.76	1.07969	1.1.1.0	cpd00005 + cpd00067 + cpd11558 <=> cpd00006 + cpd11559	none	none	cpd00005 + cpd00067 + cpd11558 <=> cpd00006 + cpd11559	10-methyl-3-oxo-undecanoyl-ACP:NADP+ oxidoreductase	none	<=>	0	core	rxn05422	rxn05422	rxn05422	rxn05422
rxn05426	none	none	cpd00005 + cpd00067 + cpd11562 <=> cpd00006 + cpd11563	rxn05426	-3.76	1.07969	1.1.1.0	cpd00005 + cpd00067 + cpd11562 <=> cpd00006 + cpd11563	none	none	cpd00005 + cpd00067 + cpd11562 <=> cpd00006 + cpd11563	12-methyl-3-oxo-tridecanoyl-ACP:NADP+ oxidoreductase	none	<=>	0	core	rxn05426	rxn05426	rxn05426	rxn05426
rxn05430	none	none	cpd00005 + cpd00067 + cpd11566 <=> cpd00006 + cpd11567	rxn05430	-3.76	1.07969	1.1.1.0	cpd00005 + cpd00067 + cpd11566 <=> cpd00006 + cpd11567	none	none	cpd00005 + cpd00067 + cpd11566 <=> cpd00006 + cpd11567	14-methyl-3-oxo-pentadecanoyl-ACP:NADP+ oxidoreductase	none	<=>	0	core	rxn05430	rxn05430	rxn05430	rxn05430
rxn05452	none	none	cpd00010 + cpd11519 <=> cpd11434 + cpd11493	rxn05452	0	2	2.3.1.0	cpd00010 + cpd11519 <=> cpd11434 + cpd11493	none	none	cpd00010 + cpd11519 <=> cpd11434 + cpd11493	14-methyl-hexa-decanoyl-ACP:[acyl-carrier-protein] transferase	none	<=>	0	core	rxn05452	rxn05452	rxn05452	rxn05452
rxn05454	none	none	cpd00010 + cpd11544 <=> cpd11432 + cpd11493	rxn05454	0	2	2.3.1.0	cpd00010 + cpd11544 <=> cpd11432 + cpd11493	none	none	cpd00010 + cpd11544 <=> cpd11432 + cpd11493	15-methyl-hexa-decanoyl-ACP:[acyl-carrier-protein] transferase	none	<=>	0	core	rxn05454	rxn05454	rxn05454	rxn05454
rxn05461	none	none	cpd00005 + cpd00067 + cpd11570 <=> cpd00006 + cpd11571	rxn05461	-3.76	1.07969	1.1.1.0	cpd00005 + cpd00067 + cpd11570 <=> cpd00006 + cpd11571	none	none	cpd00005 + cpd00067 + cpd11570 <=> cpd00006 + cpd11571	3-Hydroxyoctodecanoyl-ACP:NADP+ oxidoreductase	none	<=>	0	core	rxn05461	rxn05461	rxn05461	rxn05461
rxn05465	2.3.1.86	none	cpd00070 + cpd11493 <=> cpd00010 + cpd11492	rxn05465	0	2	2.3.1.0	cpd00070 + cpd11493 <=> cpd00010 + cpd11492	map00061	R01626	cpd00070 + cpd11493 <=> cpd00010 + cpd11492	malonyl-ACP:[acyl-carrier-protein] transferase	Fatty acid biosynthesis	<=>	0	core	rxn05465	rxn05465	rxn05465	rxn05465	Lipid Metabolism
rxn05466	none	none	cpd00013[e] <=> cpd00013	rxn05466	0	2	none	cpd00013[e] <=> cpd00013	none	none	cpd00013[e] <=> cpd00013	Ammonia transport via diffusion	none	<=>	0	core	rxn05466	rxn05466	rxn05466	rxn05466
rxn05467	none	none	cpd00011[e] <=> cpd00011	rxn05467	0	2	none	cpd00011[e] <=> cpd00011	none	none	cpd00011[e] <=> cpd00011	CO2 transport via diffusion	none	<=>	0	core	rxn05467	rxn05467	rxn05467	rxn05467
rxn05468	none	none	cpd00007[e] <=> cpd00007	rxn05468	0	2	none	cpd00007[e] <=> cpd00007	none	none	cpd00007[e] <=> cpd00007	O2 transport via diffusion	none	<=>	0	core	rxn05468	rxn05468	rxn05468	rxn05468
rxn05485	none	none	cpd00061 + cpd00122[e] <=> cpd00020 + cpd00293	rxn05485	-9.11	0.635473	none	cpd00061 + cpd00122[e] <=> cpd00020 + cpd00293	none	none	cpd00061 + cpd00122[e] <=> cpd00020 + cpd00293	N-Acetyl-D-glucosamine transport via PEP:Pyr PTS	none	<=>	0	core	rxn05485	rxn05485	rxn05485	rxn05485
rxn05501	none	none	cpd00061 + cpd03696[e] <=> cpd00020 + cpd03697	rxn05501	-9.11	0.635473	none	cpd00061 + cpd03696[e] <=> cpd00020 + cpd03697	none	none	cpd00061 + cpd03696[e] <=> cpd00020 + cpd03697	arbutin transport via PEP:Pyr PTS	none	<=>	0	core	rxn05501	rxn05501	rxn05501	rxn05501
rxn05514	2.A.19	none	cpd00063 + cpd00067[e] <=> cpd00063[e] + cpd00067	rxn05514	0	2	TC-2.A.19	cpd00063 + cpd00067[e] <=> cpd00063[e] + cpd00067	none	none	cpd00063 + cpd00067[e] <=> cpd00063[e] + cpd00067	calcium transport in/out via proton antiporter	none	<=>	0	core	rxn05514	rxn05514	rxn05514	rxn05514
rxn05517	none	none	cpd00067[e] + cpd00205[e] + cpd01012 <=> cpd00067 + cpd00205 + cpd01012[e]	rxn05517	0	2	none	cpd00067[e] + cpd00205[e] + cpd01012 <=> cpd00067 + cpd00205 + cpd01012[e]	none	none	cpd00067[e] + cpd00205[e] + cpd01012 <=> cpd00067 + cpd00205 + cpd01012[e]	cadminum transport out via antiport	none	<=>	0	core	rxn05517	rxn05517	rxn05517	rxn05517
rxn05528	3.A.3	none	cpd00001 + cpd00002 + cpd00058 <=> cpd00008 + cpd00009 + cpd00058[e] + cpd00067	rxn05528	-6.817	0.717554	TC-3.A.3	cpd00001 + cpd00002 + cpd00058 <=> cpd00008 + cpd00009 + cpd00058[e] + cpd00067	none	none	cpd00001 + cpd00002 + cpd00058 <=> cpd00008 + cpd00009 + cpd00058[e] + cpd00067	Copper export via ATPase	none	=>	0	core	rxn05528	rxn05528	rxn05528	rxn05528
rxn05533	3.A.1.5	none	cpd00001 + cpd00002 + cpd11593[e] <=> cpd00008 + cpd00009 + cpd00067 + cpd11593	rxn05533	-6.817	0.717554	TC-3.A.1.5	cpd00001 + cpd00002 + cpd11593[e] <=> cpd00008 + cpd00009 + cpd00067 + cpd11593	none	none	cpd00001 + cpd00002 + cpd11593[e] <=> cpd00008 + cpd00009 + cpd00067 + cpd11593	Dipeptide transport via ABC system (ala-asp)	none	=>	0	core	rxn05533	rxn05533	rxn05533	rxn05533
rxn05534	3.A.1.5	none	cpd00001 + cpd00002 + cpd11592[e] <=> cpd00008 + cpd00009 + cpd00067 + cpd11592	rxn05534	-6.817	0.717554	TC-3.A.1.5	cpd00001 + cpd00002 + cpd11592[e] <=> cpd00008 + cpd00009 + cpd00067 + cpd11592	none	none	cpd00001 + cpd00002 + cpd11592[e] <=> cpd00008 + cpd00009 + cpd00067 + cpd11592	Dipeptide transport via ABC system (gly-glu)	none	=>	0	core	rxn05534	rxn05534	rxn05534	rxn05534
rxn05535	3.A.1.5	none	cpd00001 + cpd00002 + cpd11591[e] <=> cpd00008 + cpd00009 + cpd00067 + cpd11591	rxn05535	-6.817	0.717554	TC-3.A.1.5	cpd00001 + cpd00002 + cpd11591[e] <=> cpd00008 + cpd00009 + cpd00067 + cpd11591	none	none	cpd00001 + cpd00002 + cpd11591[e] <=> cpd00008 + cpd00009 + cpd00067 + cpd11591	Dipeptide transport via ABC system (gly-met)	none	=>	0	core	rxn05535	rxn05535	rxn05535	rxn05535
rxn05536	3.A.1.5	none	cpd00001 + cpd00002 + cpd11590[e] <=> cpd00008 + cpd00009 + cpd00067 + cpd11590	rxn05536	-6.817	0.717554	TC-3.A.1.5	cpd00001 + cpd00002 + cpd11590[e] <=> cpd00008 + cpd00009 + cpd00067 + cpd11590	none	none	cpd00001 + cpd00002 + cpd11590[e] <=> cpd00008 + cpd00009 + cpd00067 + cpd11590	Dipeptide transport via ABC system (met-ala)	none	=>	0	core	rxn05536	rxn05536	rxn05536	rxn05536
rxn05537	3.A.1.5	none	cpd00001 + cpd00002 + cpd11589[e] <=> cpd00008 + cpd00009 + cpd00067 + cpd11589	rxn05537	-6.817	0.717554	TC-3.A.1.5	cpd00001 + cpd00002 + cpd11589[e] <=> cpd00008 + cpd00009 + cpd00067 + cpd11589	none	none	cpd00001 + cpd00002 + cpd11589[e] <=> cpd00008 + cpd00009 + cpd00067 + cpd11589	Dipeptide transport via ABC system (gly-asp)	none	=>	0	core	rxn05537	rxn05537	rxn05537	rxn05537
rxn05538	3.A.1.5	none	cpd00001 + cpd00002 + cpd11588[e] <=> cpd00008 + cpd00009 + cpd00067 + cpd11588	rxn05538	-6.817	0.717554	TC-3.A.1.5	cpd00001 + cpd00002 + cpd11588[e] <=> cpd00008 + cpd00009 + cpd00067 + cpd11588	none	none	cpd00001 + cpd00002 + cpd11588[e] <=> cpd00008 + cpd00009 + cpd00067 + cpd11588	Dipeptide transport via ABC system (gly-pro-L)	none	=>	0	core	rxn05538	rxn05538	rxn05538	rxn05538
rxn05539	3.A.1.5	none	cpd00001 + cpd00002 + cpd01017[e] <=> cpd00008 + cpd00009 + cpd00067 + cpd01017	rxn05539	-6.817	0.717554	TC-3.A.1.5	cpd00001 + cpd00002 + cpd01017[e] <=> cpd00008 + cpd00009 + cpd00067 + cpd01017	none	none	cpd00001 + cpd00002 + cpd01017[e] <=> cpd00008 + cpd00009 + cpd00067 + cpd01017	Dipeptide transport via ABC system (cgly)	none	=>	0	core	rxn05539	rxn05539	rxn05539	rxn05539
rxn05540	3.A.1.5	none	cpd00001 + cpd00002 + cpd11587[e] <=> cpd00008 + cpd00009 + cpd00067 + cpd11587	rxn05540	-6.817	0.717554	TC-3.A.1.5	cpd00001 + cpd00002 + cpd11587[e] <=> cpd00008 + cpd00009 + cpd00067 + cpd11587	none	none	cpd00001 + cpd00002 + cpd11587[e] <=> cpd00008 + cpd00009 + cpd00067 + cpd11587	Dipeptide transport via ABC system (ala-gln)	none	=>	0	core	rxn05540	rxn05540	rxn05540	rxn05540
rxn05541	3.A.1.5	none	cpd00001 + cpd00002 + cpd11586[e] <=> cpd00008 + cpd00009 + cpd00067 + cpd11586	rxn05541	-6.817	0.717554	TC-3.A.1.5	cpd00001 + cpd00002 + cpd11586[e] <=> cpd00008 + cpd00009 + cpd00067 + cpd11586	none	none	cpd00001 + cpd00002 + cpd11586[e] <=> cpd00008 + cpd00009 + cpd00067 + cpd11586	Dipeptide transport via ABC system (ala-glu)	none	=>	0	core	rxn05541	rxn05541	rxn05541	rxn05541
rxn05542	3.A.1.5	none	cpd00001 + cpd00002 + cpd11585[e] <=> cpd00008 + cpd00009 + cpd00067 + cpd11585	rxn05542	-6.817	0.717554	TC-3.A.1.5	cpd00001 + cpd00002 + cpd11585[e] <=> cpd00008 + cpd00009 + cpd00067 + cpd11585	none	none	cpd00001 + cpd00002 + cpd11585[e] <=> cpd00008 + cpd00009 + cpd00067 + cpd11585	Dipeptide transport via ABC system (ala-gly)	none	=>	0	core	rxn05542	rxn05542	rxn05542	rxn05542
rxn05543	3.A.1.5	none	cpd00001 + cpd00002 + cpd11584[e] <=> cpd00008 + cpd00009 + cpd00067 + cpd11584	rxn05543	-6.817	0.717554	TC-3.A.1.5	cpd00001 + cpd00002 + cpd11584[e] <=> cpd00008 + cpd00009 + cpd00067 + cpd11584	none	none	cpd00001 + cpd00002 + cpd11584[e] <=> cpd00008 + cpd00009 + cpd00067 + cpd11584	Dipeptide transport via ABC system (ala-his)	none	=>	0	core	rxn05543	rxn05543	rxn05543	rxn05543
rxn05544	3.A.1.5	none	cpd00001 + cpd00002 + cpd11583[e] <=> cpd00008 + cpd00009 + cpd00067 + cpd11583	rxn05544	-6.817	0.717554	TC-3.A.1.5	cpd00001 + cpd00002 + cpd11583[e] <=> cpd00008 + cpd00009 + cpd00067 + cpd11583	none	none	cpd00001 + cpd00002 + cpd11583[e] <=> cpd00008 + cpd00009 + cpd00067 + cpd11583	Dipeptide transport via ABC system (ala-leu)	none	=>	0	core	rxn05544	rxn05544	rxn05544	rxn05544
rxn05545	3.A.1.5	none	cpd00001 + cpd00002 + cpd11582[e] <=> cpd00008 + cpd00009 + cpd00067 + cpd11582	rxn05545	-6.817	0.717554	TC-3.A.1.5	cpd00001 + cpd00002 + cpd11582[e] <=> cpd00008 + cpd00009 + cpd00067 + cpd11582	none	none	cpd00001 + cpd00002 + cpd11582[e] <=> cpd00008 + cpd00009 + cpd00067 + cpd11582	Dipeptide transport via ABC system (ala-thr)	none	=>	0	core	rxn05545	rxn05545	rxn05545	rxn05545
rxn05546	3.A.1.5	none	cpd00001 + cpd00002 + cpd11581[e] <=> cpd00008 + cpd00009 + cpd00067 + cpd11581	rxn05546	-6.817	0.717554	TC-3.A.1.5	cpd00001 + cpd00002 + cpd11581[e] <=> cpd00008 + cpd00009 + cpd00067 + cpd11581	none	none	cpd00001 + cpd00002 + cpd11581[e] <=> cpd00008 + cpd00009 + cpd00067 + cpd11581	Dipeptide transport via ABC system (gly-asn)	none	=>	0	core	rxn05546	rxn05546	rxn05546	rxn05546
rxn05547	3.A.1.5	none	cpd00001 + cpd00002 + cpd11580[e] <=> cpd00008 + cpd00009 + cpd00067 + cpd11580	rxn05547	-6.817	0.717554	TC-3.A.1.5	cpd00001 + cpd00002 + cpd11580[e] <=> cpd00008 + cpd00009 + cpd00067 + cpd11580	none	none	cpd00001 + cpd00002 + cpd11580[e] <=> cpd00008 + cpd00009 + cpd00067 + cpd11580	Dipeptide transport via ABC system (gly-gln)	none	=>	0	core	rxn05547	rxn05547	rxn05547	rxn05547
rxn05555	none	none	cpd00001 + cpd00002 + cpd10515[e] <=> cpd00008 + cpd00009 + cpd00067 + cpd10515	rxn05555	-6.817	0.717554	none	cpd00001 + cpd00002 + cpd10515[e] <=> cpd00008 + cpd00009 + cpd00067 + cpd10515	none	none	cpd00001 + cpd00002 + cpd10515[e] <=> cpd00008 + cpd00009 + cpd00067 + cpd10515	iron (II) transport via ABC system	none	=>	0	core	rxn05555	rxn05555	rxn05555	rxn05555
rxn05560	none	none	cpd00061 + cpd00082[e] <=> cpd00020 + cpd00802	rxn05560	-9.11	0.635473	none	cpd00061 + cpd00082[e] <=> cpd00020 + cpd00802	none	none	cpd00061 + cpd00082[e] <=> cpd00020 + cpd00802	D-fructose transport via PEP:Pyr PTS	none	<=>	0	core	rxn05560	rxn05560	rxn05560	rxn05560
rxn05567	none	none	cpd00061 + cpd01171[e] <=> cpd00020 + cpd03752	rxn05567	-9.11	0.635473	none	cpd00061 + cpd01171[e] <=> cpd00020 + cpd03752	none	none	cpd00061 + cpd01171[e] <=> cpd00020 + cpd03752	Galactitol transport via PEP:Pyr PTS	none	<=>	0	core	rxn05567	rxn05567	rxn05567	rxn05567
rxn05569	none	none	cpd00061 + cpd00276[e] <=> cpd00020 + cpd00288	rxn05569	-9.11	0.635473	none	cpd00061 + cpd00276[e] <=> cpd00020 + cpd00288	none	none	cpd00061 + cpd00276[e] <=> cpd00020 + cpd00288	D-glucosamine transport via PEP:Pyr PTS	none	<=>	0	core	rxn05569	rxn05569	rxn05569	rxn05569
rxn05578	none	none	cpd00067[e] + cpd00080[e] <=> cpd00067 + cpd00080	rxn05578	0	2	none	cpd00067[e] + cpd00080[e] <=> cpd00067 + cpd00080	none	none	cpd00067[e] + cpd00080[e] <=> cpd00067 + cpd00080	glycerol-3-phosphate transport in via proton symport	none	<=>	0	core	rxn05578	rxn05578	rxn05578	rxn05578
rxn05581	none	none	cpd00100 <=> cpd00100[e]	rxn05581	0	2	none	cpd00100 <=> cpd00100[e]	none	none	cpd00100 <=> cpd00100[e]	glycerol transport in/out via diffusion reversible	none	<=>	0	core	rxn05581	rxn05581	rxn05581	rxn05581
rxn05596	2.A.37	none	cpd00067[e] + cpd00205 <=> cpd00067 + cpd00205[e]	rxn05596	0	2	TC-2.A.37	cpd00067[e] + cpd00205 <=> cpd00067 + cpd00205[e]	none	none	cpd00067[e] + cpd00205 <=> cpd00067 + cpd00205[e]	potassium transport out via proton antiport	none	<=>	0	core	rxn05596	rxn05596	rxn05596	rxn05596
rxn05607	none	none	cpd00061 + cpd00179[e] <=> cpd00020 + cpd01919	rxn05607	-9.11	0.635473	none	cpd00061 + cpd00179[e] <=> cpd00020 + cpd01919	none	none	cpd00061 + cpd00179[e] <=> cpd00020 + cpd01919	maltose transport via PEP:Pyr PTS	none	<=>	0	core	rxn05607	rxn05607	rxn05607	rxn05607
rxn05610	none	none	cpd00061 + cpd00138[e] <=> cpd00020 + cpd00235	rxn05610	-9.11	0.635473	none	cpd00061 + cpd00138[e] <=> cpd00020 + cpd00235	none	none	cpd00061 + cpd00138[e] <=> cpd00020 + cpd00235	D-mannose transport via PEP:Pyr PTS	none	<=>	0	core	rxn05610	rxn05610	rxn05610	rxn05610
rxn05616	1.A.35	none	cpd00254 <=> cpd00254[e]	rxn05616	0	2	TC-1.A.35	cpd00254 <=> cpd00254[e]	none	none	cpd00254 <=> cpd00254[e]	magnesium transport in/out via permease (no H+)	none	<=>	0	core	rxn05616	rxn05616	rxn05616	rxn05616
rxn05617	none	none	cpd00061 + cpd00314[e] <=> cpd00020 + cpd00491	rxn05617	-9.11	0.635473	none	cpd00061 + cpd00314[e] <=> cpd00020 + cpd00491	none	none	cpd00061 + cpd00314[e] <=> cpd00020 + cpd00491	mannitol transport via PEP:Pyr PTS	none	<=>	0	core	rxn05617	rxn05617	rxn05617	rxn05617
rxn05647	none	none	cpd00061 + cpd01030[e] <=> cpd00020 + cpd03698	rxn05647	-9.11	0.635473	none	cpd00061 + cpd01030[e] <=> cpd00020 + cpd03698	none	none	cpd00061 + cpd01030[e] <=> cpd00020 + cpd03698	salicin transport via PEP:Pyr PTS	none	<=>	0	core	rxn05647	rxn05647	rxn05647	rxn05647
rxn05651	2.A.53	none	cpd00048[e] + cpd00067[e] <=> cpd00048 + cpd00067	rxn05651	0	2	TC-2.A.53	cpd00048[e] + cpd00067[e] <=> cpd00048 + cpd00067	none	none	cpd00048[e] + cpd00067[e] <=> cpd00048 + cpd00067	sulfate transport in via proton symport	none	<=>	0	core	rxn05651	rxn05651	rxn05651	rxn05651
rxn05655	none	none	cpd00061 + cpd00076[e] <=> cpd00020 + cpd01693	rxn05655	-9.11	0.635473	none	cpd00061 + cpd00076[e] <=> cpd00020 + cpd01693	none	none	cpd00061 + cpd00076[e] <=> cpd00020 + cpd01693	sucrose transport via PEP:Pyr PTS	none	<=>	0	core	rxn05655	rxn05655	rxn05655	rxn05655
rxn05667	none	none	cpd00073[e] <=> cpd00073	rxn05667	0	2	none	cpd00073[e] <=> cpd00073	none	none	cpd00073[e] <=> cpd00073	Urea transport via facilitate diffusion	none	<=>	0	core	rxn05667	rxn05667	rxn05667	rxn05667
rxn05733	2.5.1.49	none	cpd00268 + cpd00722 + cpd11421 <=> cpd00029 + cpd00081 + cpd00084 + cpd11420	rxn05733	-13.986	2.13524	4.2.99.8	cpd00268 + cpd00722 + cpd11421 <=> cpd00029 + cpd00081 + cpd00084 + cpd11420	map00272	R04859	cpd00268 + cpd00722 + cpd11421 <=> cpd00029 + cpd00081 + cpd00084 + cpd11420	cysteine synthase (Thiosulfate)	Cysteine metabolism	=>	0	core	rxn05733	rxn05733	rxn05733	rxn05733	Amino acid metabolism
rxn05734	none	none	cpd00001 + cpd00003 + cpd00040 <=> cpd00004 + (2) cpd00067 + cpd00180	rxn05734	-7.063	1.29103	none	cpd00001 + cpd00003 + cpd00040 <=> cpd00004 + (2) cpd00067 + cpd00180	none	none	cpd00001 + cpd00003 + cpd00040 <=> cpd00004 + (2) cpd00067 + cpd00180	aldehyde dehydrogenase (glyoxylate, NAD)	none	<=>	0	core	rxn05734	rxn05734	rxn05734	rxn05734
rxn05735	none	none	cpd00001 + cpd00003 + cpd04122 <=> cpd00004 + cpd00033 + (2) cpd00067	rxn05735	-9.803	1.17612	none	cpd00001 + cpd00003 + cpd04122 <=> cpd00004 + cpd00033 + (2) cpd00067	none	none	cpd00001 + cpd00003 + cpd04122 <=> cpd00004 + cpd00033 + (2) cpd00067	aldehyde dehydrogenase (aminoacetaldehyde, NAD)	none	=>	0	core	rxn05735	rxn05735	rxn05735	rxn05735
rxn05736	none	rxn05830	cpd00002 + cpd00010 + cpd00067 + cpd03847 <=> cpd00012 + cpd00018 + cpd01695	rxn05736	-2.486	1.23168	6.2.1.3	cpd00002 + cpd00010 + cpd00067 + cpd03847 <=> cpd00012 + cpd00018 + cpd01695	none	none	cpd00002 + cpd00010 + cpd00067 + cpd03847 <=> cpd00012 + cpd00018 + cpd01695	fatty-acid--CoA ligase (tetradecanoate)	none	=>	0	core	rxn05736	rxn05736	rxn05736	rxn05736
rxn05957	2.5.1.-	none	cpd00239 + cpd00822 <=> cpd00036 + cpd00067 + cpd00135	rxn05957	-11.414	0.919185	2.5.1.48	cpd00239 + cpd00822 <=> cpd00036 + cpd00067 + cpd00135	map00271	R01288	cpd00239 + cpd00822 <=> cpd00036 + cpd00067 + cpd00135	O-Succinyl-L-homoserine succinate-lyase (adding cysteine)	Methionine metabolism	=>	0	core	rxn05957	rxn05957	rxn05957	rxn05957	Amino acid metabolism
rxn06023	none	none	cpd00010 + cpd12370 <=> cpd00045 + cpd11493	rxn06023	-4.5	0.23673	2.7.8.7	cpd00010 + cpd12370 <=> cpd00045 + cpd11493	map00770	R01625	cpd00010 + cpd12370 <=> cpd00045 + cpd11493	CoA:apo-[acyl-carrier-protein] pantetheinephosphotransferase	Pantothenate and CoA biosynthesis	<=>	0	core	rxn06023	rxn06023	rxn06023	rxn06023	Metabolism of cofactors and vitamins
rxn06077	1.8.4.14	none	cpd00001 + cpd00060 + cpd11420 <=> cpd01914 + cpd11421	rxn06077	10000000	10000000	1.8.4.13	cpd00001 + cpd00060 + cpd11420 <=> cpd01914 + cpd11421	map00271	R02025	cpd00001 + cpd00060 + cpd11420 <=> cpd01914 + cpd11421	L-methionine:oxidized-thioredoxin S-oxidoreductase	Methionine metabolism	<=>	0	core	rxn06077	rxn06077	rxn06077	rxn06077	Amino acid metabolism
rxn06078	none	none	cpd00268 + cpd00790 + cpd11421 <=> cpd00029 + cpd00081 + cpd00135 + cpd11420	rxn06078	-13.986	2.13524	2.5.1.49	cpd00268 + cpd00790 + cpd11421 <=> cpd00029 + cpd00081 + cpd00135 + cpd11420	map00271	R02026	cpd00268 + cpd00790 + cpd11421 <=> cpd00029 + cpd00081 + cpd00135 + cpd11420	O-Acetyl-L-homoserine acetate-lyase (adding methanethiol)	Methionine metabolism	=>	0	core	rxn06078	rxn06078	rxn06078	rxn06078	Amino acid metabolism
rxn06377	none	none	cpd00033 + cpd00067 + cpd12005 <=> cpd00011 + cpd11830	rxn06377	-7.204	2.38994	1.4.4.2	cpd00033 + cpd00067 + cpd12005 <=> cpd00011 + cpd11830	map00260	R03425	cpd00033 + cpd00067 + cpd12005 <=> cpd00011 + cpd11830	glycine:lipoylprotein oxidoreductase (decarboxylating and	Glycine, serine and threonine metabolism	=>	0	core	rxn06377	rxn06377	rxn06377	rxn06377	Amino acid metabolism
rxn06493	none	none	cpd00003 + cpd12225 <=> cpd00004 + cpd00067 + cpd12005	rxn06493	12.828	2.68504	1.8.1.4	cpd00003 + cpd12225 <=> cpd00004 + cpd00067 + cpd12005	map00260	R03815	cpd00003 + cpd12225 <=> cpd00004 + cpd00067 + cpd12005	dihydrolipoylprotein:NAD+ oxidoreductase	Glycine, serine and threonine metabolism	<=>	0	core	rxn06493	rxn06493	rxn06493	rxn06493	Amino acid metabolism
rxn06510	Fatty acid metabolism	none	cpd00022 + cpd01260 <=> cpd00010 + cpd12689	rxn06510	7.056	1.08737	2.3.1.16	cpd00022 + cpd01260 <=> cpd00010 + cpd12689	map00062	R03858	cpd00022 + cpd01260 <=> cpd00010 + cpd12689	Lauroyl-CoA:acetyl-CoA C-acyltransferase	Fatty acid elongation in mitochondria	<=>	0	core	rxn06510	rxn06510	rxn06510	rxn06510	Lipid Metabolism
rxn06526	none	none	cpd00006 + cpd12072 <=> cpd00005 + cpd00067 + cpd12139	rxn06526	-4.712	2.48412	1.8.1.8	cpd00006 + cpd12072 <=> cpd00005 + cpd00067 + cpd12139	none	R03914	cpd00006 + cpd12072 <=> cpd00005 + cpd00067 + cpd12139	NADPH:protein-disulfide oxidoreductase	none	<=>	0	core	rxn06526	rxn06526	rxn06526	rxn06526
rxn06591	none	none	cpd00005 + cpd00067 + cpd12227 <=> cpd00006 + cpd02345 + cpd11912	rxn06591	7.66	1.14669	1.2.1.70	cpd00005 + cpd00067 + cpd12227 <=> cpd00006 + cpd02345 + cpd11912	map00860	R04109	cpd00005 + cpd00067 + cpd12227 <=> cpd00006 + cpd02345 + cpd11912	L-glutamate-semialdehyde: NADP+	Porphyrin and chlorophyll metabolism	<=>	0	core	rxn06591	rxn06591	rxn06591	rxn06591	Metabolism of cofactors and vitamins
rxn06600	Glycine, serine and threonine metabolism	none	cpd00087 + cpd11830 <=> cpd00013 + cpd00125 + cpd12225	rxn06600	-3.534	2.07553	2.1.2.10	cpd00087 + cpd11830 <=> cpd00013 + cpd00125 + cpd12225	map00670	R04125	cpd00087 + cpd11830 <=> cpd00013 + cpd00125 + cpd12225	S-aminomethyldihydrolipoylprotein:(6S)-tetrahydrofolate	One carbon pool by folate	=>	0	core	rxn06600	rxn06600	rxn06600	rxn06600	Metabolism of cofactors and vitamins
rxn06672	none	none	cpd00002 + cpd00242 + cpd12848 <=> cpd00008 + cpd00009 + cpd00067 + cpd12543	rxn06672	9.576	1.09129	6.3.4.14	cpd00002 + cpd00242 + cpd12848 <=> cpd00008 + cpd00009 + cpd00067 + cpd12543	map00061	R04385	cpd00002 + cpd00242 + cpd12848 <=> cpd00008 + cpd00009 + cpd00067 + cpd12543	biotin-carboxyl-carrier-protein:carbon-dioxide ligase (ADP-forming)	Fatty acid biosynthesis	<=>	0	core	rxn06672	rxn06672	rxn06672	rxn06672	Lipid Metabolism
rxn06673	none	none	cpd00022 + cpd12543 <=> cpd00070 + cpd12848	rxn06673	-10.65	0.826621	6.4.1.2	cpd00022 + cpd12543 <=> cpd00070 + cpd12848	map00061	R04386	cpd00022 + cpd12543 <=> cpd00070 + cpd12848	Acetyl-CoA:carbon-dioxide ligase (ADP-forming)	Fatty acid biosynthesis	=>	0	core	rxn06673	rxn06673	rxn06673	rxn06673	Lipid Metabolism
rxn06723	none	none	cpd00067 + cpd02835 + cpd11493 <=> cpd03584 + cpd11484	rxn06723	5.294	1.25997	2.3.1.-	cpd00067 + cpd02835 + cpd11493 <=> cpd03584 + cpd11484	map00540	R04550	cpd00067 + cpd02835 + cpd11493 <=> cpd03584 + cpd11484	UDP-3-O-(3-hydroxymyristoyl)glucosamine acyltransferase	Lipopolysaccharide biosynthesis	<=	0	core	rxn06723	rxn06723	rxn06723	rxn06723	Glycan biosynthesis and metabolism
rxn06729	none	none	cpd00037 + cpd11484 <=> cpd02886 + cpd11493	rxn06729	-3.614	1.17862	2.3.1.129	cpd00037 + cpd11484 <=> cpd02886 + cpd11493	map00540	R04567	cpd00037 + cpd11484 <=> cpd02886 + cpd11493	(R)-3-Hydroxytetradecanoly-[acyl-carrier-protein]:UDP-N-acetyl-	Lipopolysaccharide biosynthesis	=>	0	core	rxn06729	rxn06729	rxn06729	rxn06729	Glycan biosynthesis and metabolism
rxn06848	none	none	cpd03587 + cpd11493 <=> cpd03736 + cpd11466	rxn06848	3.614	1.17862	2.3.1.-	cpd03587 + cpd11493 <=> cpd03736 + cpd11466	map00540	R05075	cpd03587 + cpd11493 <=> cpd03736 + cpd11466	Endotoxin Synthesis (myristoyl transferase)	Lipopolysaccharide biosynthesis	<=	0	core	rxn06848	rxn06848	rxn06848	rxn06848	Glycan biosynthesis and metabolism
rxn06865	none	none	cpd03736 + cpd11493 <=> cpd03586 + cpd11468	rxn06865	3.614	1.17862	2.3.1.-	cpd03736 + cpd11493 <=> cpd03586 + cpd11468	map00540	R05146	cpd03736 + cpd11493 <=> cpd03586 + cpd11468	Endotoxin Synthesis (lauroyl transferase)	Lipopolysaccharide biosynthesis	<=	0	core	rxn06865	rxn06865	rxn06865	rxn06865	Glycan biosynthesis and metabolism
rxn06937	Porphyrin and chlorophyll metabolism	none	cpd00002 + cpd00023 + cpd00067 + cpd11912 <=> cpd00012 + cpd00018 + cpd12227	rxn06937	-6.1	0.718204	6.1.1.17	cpd00002 + cpd00023 + cpd00067 + cpd11912 <=> cpd00012 + cpd00018 + cpd12227	map00251	R05578	cpd00002 + cpd00023 + cpd00067 + cpd11912 <=> cpd00012 + cpd00018 + cpd12227	L-Glutamate:tRNA(Glu) ligase (AMP-forming)	Glutamate metabolism	=>	0	core	rxn06937	rxn06937	rxn06937	rxn06937	Amino acid metabolism
rxn07438	none	none	cpd00001 + cpd11420 + cpd12237 <=> cpd11421 + cpd14507	rxn07438	10000000	10000000	1.8.4.12	cpd00001 + cpd11420 + cpd12237 <=> cpd11421 + cpd14507	none	R07607	cpd00001 + cpd11420 + cpd12237 <=> cpd11421 + cpd14507	peptide-methionine:thioredoxin-disulfide S-oxidoreductase	none	<=>	0	core	rxn07438	rxn07438	rxn07438	rxn07438
rxn07441	none	none	cpd00024 + cpd00504 <=> cpd00001 + cpd00023 + cpd00067 + cpd02465	rxn07441	-16.737	1.35639	2.6.1.83	cpd00024 + cpd00504 <=> cpd00001 + cpd00023 + cpd00067 + cpd02465	map00300	R07613	cpd00024 + cpd00504 <=> cpd00001 + cpd00023 + cpd00067 + cpd02465	LL-2,6-diaminoheptanedioate:2-oxoglutarate aminotransferase	Lysine biosynthesis	=>	0	core	rxn07441	rxn07441	rxn07441	rxn07441	Amino acid metabolism
rxn07584	none	none	cpd00002 + cpd00067 + cpd00541 <=> cpd00012 + cpd14955	rxn07584	-1.6	0.693232	2.7.7.63	cpd00002 + cpd00067 + cpd00541 <=> cpd00012 + cpd14955	map00785	R07770	cpd00002 + cpd00067 + cpd00541 <=> cpd00012 + cpd14955	ATP:lipoate adenylyltransferase	Lipoic acid metabolism	<=>	0	core	rxn07584	rxn07584	rxn07584	rxn07584	Metabolism of cofactors and vitamins
rxn08180	none	none	cpd00017 + cpd00074 + cpd01311 <=> cpd00060 + cpd00067 + cpd00104 + cpd03091	rxn08180	-21.64	2.83979	2.8.1.6	cpd00017 + cpd00074 + cpd01311 <=> cpd00060 + cpd00067 + cpd00104 + cpd03091	none	none	cpd00017 + cpd00074 + cpd01311 <=> cpd00060 + cpd00067 + cpd00104 + cpd03091	Biotin synthase	none	=>	0	core	rxn08180	rxn08180	rxn08180	rxn08180
rxn08306	none	rxn06043	cpd00052 + cpd15521 <=> cpd00012 + cpd15417	rxn08306	1.07	0.746895	2.7.7.41	cpd00052 + cpd15521 <=> cpd00012 + cpd15417	none	none	cpd00052 + cpd15521 <=> cpd00012 + cpd15417	CDP-diacylglycerol synthetase (n-C12:0)	none	<=>	0	core	rxn08306	rxn08306	rxn08306	rxn08306
rxn08307	none	rxn06043	cpd00052 + cpd15522 <=> cpd00012 + cpd15423	rxn08307	1.07	0.746895	2.7.7.41	cpd00052 + cpd15522 <=> cpd00012 + cpd15423	none	none	cpd00052 + cpd15522 <=> cpd00012 + cpd15423	CDP-diacylglycerol synthetase (n-C14:0)	none	<=>	0	core	rxn08307	rxn08307	rxn08307	rxn08307
rxn08308	none	rxn06043	cpd00052 + cpd15523 <=> cpd00012 + cpd15422	rxn08308	1.07	0.746895	2.7.7.41	cpd00052 + cpd15523 <=> cpd00012 + cpd15422	none	none	cpd00052 + cpd15523 <=> cpd00012 + cpd15422	CDP-diacylglycerol synthetase (n-C14:1)	none	<=>	0	core	rxn08308	rxn08308	rxn08308	rxn08308
rxn08309	none	rxn06043	cpd00052 + cpd15524 <=> cpd00012 + cpd15419	rxn08309	1.07	0.746895	2.7.7.41	cpd00052 + cpd15524 <=> cpd00012 + cpd15419	none	none	cpd00052 + cpd15524 <=> cpd00012 + cpd15419	CDP-diacylglycerol synthetase (n-C16:0)	none	<=>	0	core	rxn08309	rxn08309	rxn08309	rxn08309
rxn08310	none	rxn06043	cpd00052 + cpd15525 <=> cpd00012 + cpd15418	rxn08310	1.07	0.746895	2.7.7.41	cpd00052 + cpd15525 <=> cpd00012 + cpd15418	none	none	cpd00052 + cpd15525 <=> cpd00012 + cpd15418	CDP-diacylglycerol synthetase (n-C16:1)	none	<=>	0	core	rxn08310	rxn08310	rxn08310	rxn08310
rxn08311	none	rxn06043	cpd00052 + cpd15526 <=> cpd00012 + cpd15421	rxn08311	1.07	0.746895	2.7.7.41	cpd00052 + cpd15526 <=> cpd00012 + cpd15421	none	none	cpd00052 + cpd15526 <=> cpd00012 + cpd15421	CDP-diacylglycerol synthetase (n-C18:0)	none	<=>	0	core	rxn08311	rxn08311	rxn08311	rxn08311
rxn08312	none	rxn06043	cpd00052 + cpd15527 <=> cpd00012 + cpd15420	rxn08312	1.07	0.746895	2.7.7.41	cpd00052 + cpd15527 <=> cpd00012 + cpd15420	none	none	cpd00052 + cpd15527 <=> cpd00012 + cpd15420	CDP-diacylglycerol synthetase (n-C18:1)	none	<=>	0	core	rxn08312	rxn08312	rxn08312	rxn08312
rxn08333	none	none	cpd00067 + cpd02295 + cpd02557 <=> cpd00011 + cpd00012 + cpd15353	rxn08333	-17.01	0.78108	none	cpd00067 + cpd02295 + cpd02557 <=> cpd00011 + cpd00012 + cpd15353	none	none	cpd00067 + cpd02295 + cpd02557 <=> cpd00011 + cpd00012 + cpd15353	1,4-dihydroxy-2-naphthoate octaprenyltransferase	none	=>	0	core	rxn08333	rxn08333	rxn08333	rxn08333
rxn08335	none	none	cpd00282 + cpd15560 <=> cpd00247 + cpd15561	rxn08335	-12.66	2.35261	1.3.3.1	cpd00282 + cpd15560 <=> cpd00247 + cpd15561	none	none	cpd00282 + cpd15560 <=> cpd00247 + cpd15561	dihydoorotic acid dehydrogenase (quinone8)	none	=>	0	core	rxn08335	rxn08335	rxn08335	rxn08335
rxn08336	none	none	cpd00282 + cpd15500 <=> cpd00247 + cpd15499	rxn08336	-16.749	2.72729	1.3.3.1	cpd00282 + cpd15500 <=> cpd00247 + cpd15499	none	none	cpd00282 + cpd15500 <=> cpd00247 + cpd15499	dihydroorotic acid (menaquinone-8)	none	=>	0	core	rxn08336	rxn08336	rxn08336	rxn08336
rxn08352	none	none	cpd00004 + cpd00067 + cpd08615 <=> cpd00001 + cpd00003 + cpd00202	rxn08352	-16.197	1.17453	none	cpd00004 + cpd00067 + cpd08615 <=> cpd00001 + cpd00003 + cpd00202	none	R08210	cpd00004 + cpd00067 + cpd08615 <=> cpd00001 + cpd00003 + cpd00202	1-hydroxy-2-methyl-2-(E)-butenyl 4-diphosphate reductase (dmpp)	none	=>	0	core	rxn08352	rxn08352	rxn08352	rxn08352
rxn08527	none	none	cpd00106 + cpd15499 <=> cpd00036 + cpd15500	rxn08527	6.529	2.8112	1.3.99.1	cpd00106 + cpd15499 <=> cpd00036 + cpd15500	none	none	cpd00106 + cpd15499 <=> cpd00036 + cpd15500	fumarate reductase	none	<=>	0	core	rxn08527	rxn08527	rxn08527	rxn08527
rxn08528	none	none	cpd00106 + cpd15353 <=> cpd00036 + cpd15352	rxn08528	5.309	2.63248	1.3.99.1	cpd00106 + cpd15353 <=> cpd00036 + cpd15352	none	none	cpd00106 + cpd15353 <=> cpd00036 + cpd15352	fumarate reductase	none	<=>	0	core	rxn08528	rxn08528	rxn08528	rxn08528
rxn08546	none	rxn14401	cpd00080 + cpd11468 <=> cpd11493 + cpd15325	rxn08546	-3.614	1.17862	2.3.1.15	cpd00080 + cpd11468 <=> cpd11493 + cpd15325	none	none	cpd00080 + cpd11468 <=> cpd11493 + cpd15325	glycerol-3-phosphate acyltransferase (C12:0)	none	=>	0	core	rxn08546	rxn08546	rxn08546	rxn08546
rxn08547	none	rxn14401	cpd00080 + cpd11466 <=> cpd11493 + cpd15331	rxn08547	-3.614	1.17862	2.3.1.15	cpd00080 + cpd11466 <=> cpd11493 + cpd15331	none	none	cpd00080 + cpd11466 <=> cpd11493 + cpd15331	glycerol-3-phosphate acyltransferase (C14:0)	none	=>	0	core	rxn08547	rxn08547	rxn08547	rxn08547
rxn08548	none	rxn14401	cpd00080 + cpd15294 <=> cpd11493 + cpd15330	rxn08548	-2.954	1.25085	2.3.1.15	cpd00080 + cpd15294 <=> cpd11493 + cpd15330	none	none	cpd00080 + cpd15294 <=> cpd11493 + cpd15330	glycerol-3-phosphate acyltransferase (C14:1)	none	=>	0	core	rxn08548	rxn08548	rxn08548	rxn08548
rxn08549	none	rxn14401	cpd00080 + cpd15277 <=> cpd11493 + cpd15327	rxn08549	-3.614	1.17862	2.3.1.15	cpd00080 + cpd15277 <=> cpd11493 + cpd15327	none	none	cpd00080 + cpd15277 <=> cpd11493 + cpd15327	glycerol-3-phosphate acyltransferase (C16:0)	none	=>	0	core	rxn08549	rxn08549	rxn08549	rxn08549
rxn08550	none	rxn14401	cpd00080 + cpd15239 <=> cpd11493 + cpd15326	rxn08550	-3.614	1.17862	2.3.1.15	cpd00080 + cpd15239 <=> cpd11493 + cpd15326	none	none	cpd00080 + cpd15239 <=> cpd11493 + cpd15326	glycerol-3-phosphate acyltransferase (C16:1)	none	=>	0	core	rxn08550	rxn08550	rxn08550	rxn08550
rxn08551	none	rxn14401	cpd00080 + cpd15268 <=> cpd11493 + cpd15329	rxn08551	-3.614	1.17862	2.3.1.15	cpd00080 + cpd15268 <=> cpd11493 + cpd15329	none	none	cpd00080 + cpd15268 <=> cpd11493 + cpd15329	glycerol-3-phosphate acyltransferase (C18:0)	none	=>	0	core	rxn08551	rxn08551	rxn08551	rxn08551
rxn08552	none	rxn14401	cpd00080 + cpd11825 <=> cpd11493 + cpd15328	rxn08552	-2.954	1.25085	2.3.1.15	cpd00080 + cpd11825 <=> cpd11493 + cpd15328	none	none	cpd00080 + cpd11825 <=> cpd11493 + cpd15328	glycerol-3-phosphate acyltransferase (C18:1)	none	=>	0	core	rxn08552	rxn08552	rxn08552	rxn08552
rxn08583	none	none	cpd00026 + cpd15479 <=> cpd00014 + cpd15469	rxn08583	-1.7	0.632032	2.4.1.-	cpd00026 + cpd15479 <=> cpd00014 + cpd15469	none	none	cpd00026 + cpd15479 <=> cpd00014 + cpd15469	galactosyltransferase I (LPS core synthesis)	none	<=>	0	core	rxn08583	rxn08583	rxn08583	rxn08583
rxn08618	none	none	cpd00026 + cpd15489 <=> cpd00014 + cpd15479	rxn08618	-1.7	0.632032	2.4.1.-	cpd00026 + cpd15489 <=> cpd00014 + cpd15479	none	none	cpd00026 + cpd15489 <=> cpd00014 + cpd15479	glucosyltransferase I (LPS core synthesis)	none	<=>	0	core	rxn08618	rxn08618	rxn08618	rxn08618
rxn08619	none	none	cpd00026 + cpd15469 <=> cpd00014 + cpd15475	rxn08619	-1.7	0.632032	2.4.1.-	cpd00026 + cpd15469 <=> cpd00014 + cpd15475	none	none	cpd00026 + cpd15469 <=> cpd00014 + cpd15475	glucosyltransferase II (LPS core synthesis)	none	<=>	0	core	rxn08619	rxn08619	rxn08619	rxn08619
rxn08620	none	none	cpd00026 + cpd15475 <=> cpd00014 + cpd15477	rxn08620	-1.7	0.632032	2.4.1.-	cpd00026 + cpd15475 <=> cpd00014 + cpd15477	none	none	cpd00026 + cpd15475 <=> cpd00014 + cpd15477	glucosyltransferase III (LPS core synthesis)	none	<=>	0	core	rxn08620	rxn08620	rxn08620	rxn08620
rxn08669	none	none	cpd00001 + cpd02090 <=> cpd00080 + cpd00100	rxn08669	-4.813	0.694983	3.1.4.46	cpd00001 + cpd02090 <=> cpd00080 + cpd00100	none	none	cpd00001 + cpd02090 <=> cpd00080 + cpd00100	Glycerophosphodiester phosphodiesterase (Glycerophosphoglycerol)	none	=>	0	core	rxn08669	rxn08669	rxn08669	rxn08669
rxn08707	none	none	cpd00001 + cpd00028 + cpd00350 <=> cpd00012 + cpd11313	rxn08707	10000000	10000000	2.5.1.-	cpd00001 + cpd00028 + cpd00350 <=> cpd00012 + cpd11313	none	none	cpd00001 + cpd00028 + cpd00350 <=> cpd00012 + cpd11313	Heme O synthase	none	<=>	0	core	rxn08707	rxn08707	rxn08707	rxn08707
rxn08708	none	none	cpd00002 + cpd15484 <=> cpd00008 + cpd15549	rxn08708	-4.5	0.23673	2.7.-.-	cpd00002 + cpd15484 <=> cpd00008 + cpd15549	none	none	cpd00002 + cpd15484 <=> cpd00008 + cpd15549	LPS heptose kinase I (LPS core synthesis)	none	<=>	0	core	rxn08708	rxn08708	rxn08708	rxn08708
rxn08709	none	none	cpd00002 + cpd15488 <=> cpd00008 + cpd15550	rxn08709	-4.5	0.23673	none	cpd00002 + cpd15488 <=> cpd00008 + cpd15550	none	none	cpd00002 + cpd15488 <=> cpd00008 + cpd15550	LPS heptose kinase II (LPS core synthesis)	none	<=>	0	core	rxn08709	rxn08709	rxn08709	rxn08709
rxn08710	none	none	cpd03587 + cpd03831 <=> cpd00008 + cpd15485	rxn08710	-1.7	0.632032	2.4.1.-	cpd03587 + cpd03831 <=> cpd00008 + cpd15485	none	none	cpd03587 + cpd03831 <=> cpd00008 + cpd15485	heptosyltransferase I (LPS core synthesis)	none	<=>	0	core	rxn08710	rxn08710	rxn08710	rxn08710
rxn08711	none	none	cpd03831 + cpd15485 <=> cpd00008 + cpd15484	rxn08711	-1.7	0.632032	2.4.1.-	cpd03831 + cpd15485 <=> cpd00008 + cpd15484	none	none	cpd03831 + cpd15485 <=> cpd00008 + cpd15484	heptosyltransferase II (LPS core synthesis)	none	<=>	0	core	rxn08711	rxn08711	rxn08711	rxn08711
rxn08712	none	none	cpd03831 + cpd15549 <=> cpd00008 + cpd15488	rxn08712	-1.7	0.632032	2.4.1.-	cpd03831 + cpd15549 <=> cpd00008 + cpd15488	none	none	cpd03831 + cpd15549 <=> cpd00008 + cpd15488	heptosyltransferase III (LPS core synthesis)	none	<=>	0	core	rxn08712	rxn08712	rxn08712	rxn08712
rxn08713	none	none	cpd03831 + cpd15477 <=> cpd00008 + cpd15432	rxn08713	-1.7	0.632032	2.4.1.56	cpd03831 + cpd15477 <=> cpd00008 + cpd15432	none	none	cpd03831 + cpd15477 <=> cpd00008 + cpd15432	heptosyltransferase IV (LPS core synthesis)	none	<=>	0	core	rxn08713	rxn08713	rxn08713	rxn08713
rxn08756	none	none	cpd00004 + cpd00067 + cpd08615 <=> cpd00001 + cpd00003 + cpd00113	rxn08756	-16.857	1.23119	none	cpd00004 + cpd00067 + cpd08615 <=> cpd00001 + cpd00003 + cpd00113	none	R08209	cpd00004 + cpd00067 + cpd08615 <=> cpd00001 + cpd00003 + cpd00113	1-hydroxy-2-methyl-2-(E)-butenyl 4-diphosphate reductase (ipdp)	none	=>	0	core	rxn08756	rxn08756	rxn08756	rxn08756
rxn08796	none	rxn08797	cpd00001 + cpd15325 <=> cpd00067 + cpd00080 + cpd01741	rxn08796	-2.143	0.675486	3.1.1.5	cpd00001 + cpd15325 <=> cpd00067 + cpd00080 + cpd01741	none	none	cpd00001 + cpd15325 <=> cpd00067 + cpd00080 + cpd01741	Lysophospholipase L1 (2-acylglycerophosphotidate, n-C12:0) (periplasm)	none	<=>	0	core	rxn08796	rxn08796	rxn08796	rxn08796
rxn08797	none	rxn08797	cpd00001 + cpd15331 <=> cpd00067 + cpd00080 + cpd03847	rxn08797	-2.143	0.675486	3.1.1.5	cpd00001 + cpd15331 <=> cpd00067 + cpd00080 + cpd03847	none	none	cpd00001 + cpd15331 <=> cpd00067 + cpd00080 + cpd03847	Lysophospholipase L1 (2-acylglycerophosphotidate, n-C14:0) (periplasm)	none	<=>	0	core	rxn08797	rxn08797	rxn08797	rxn08797
rxn08798	none	rxn08797	cpd00001 + cpd15330 <=> cpd00067 + cpd00080 + cpd15298	rxn08798	-2.803	0.794845	3.1.1.5	cpd00001 + cpd15330 <=> cpd00067 + cpd00080 + cpd15298	none	none	cpd00001 + cpd15330 <=> cpd00067 + cpd00080 + cpd15298	Lysophospholipase L1 (2-acylglycerophosphotidate, n-C14:1) (periplasm)	none	=>	0	core	rxn08798	rxn08798	rxn08798	rxn08798
rxn08799	none	rxn08797	cpd00001 + cpd15327 <=> cpd00067 + cpd00080 + cpd00214	rxn08799	-2.143	0.675486	3.1.1.5	cpd00001 + cpd15327 <=> cpd00067 + cpd00080 + cpd00214	none	none	cpd00001 + cpd15327 <=> cpd00067 + cpd00080 + cpd00214	Lysophospholipase L1 (2-acylglycerophosphotidate, n-C16:0) (periplasm)	none	<=>	0	core	rxn08799	rxn08799	rxn08799	rxn08799
rxn08800	none	rxn08797	cpd00001 + cpd15326 <=> cpd00067 + cpd00080 + cpd15237	rxn08800	-2.143	0.675486	3.1.1.5	cpd00001 + cpd15326 <=> cpd00067 + cpd00080 + cpd15237	none	none	cpd00001 + cpd15326 <=> cpd00067 + cpd00080 + cpd15237	Lysophospholipase L1 (2-acylglycerophosphotidate, n-C16:1) (periplasm)	none	<=>	0	core	rxn08800	rxn08800	rxn08800	rxn08800
rxn08801	none	rxn08797	cpd00001 + cpd15329 <=> cpd00067 + cpd00080 + cpd01080	rxn08801	-2.143	0.675486	3.1.1.5	cpd00001 + cpd15329 <=> cpd00067 + cpd00080 + cpd01080	none	none	cpd00001 + cpd15329 <=> cpd00067 + cpd00080 + cpd01080	Lysophospholipase L1 (2-acylglycerophosphotidate, n-C18:0) (periplasm)	none	<=>	0	core	rxn08801	rxn08801	rxn08801	rxn08801
rxn08802	none	rxn08797	cpd00001 + cpd15328 <=> cpd00067 + cpd00080 + cpd15269	rxn08802	-2.143	0.675486	3.1.1.5	cpd00001 + cpd15328 <=> cpd00067 + cpd00080 + cpd15269	none	none	cpd00001 + cpd15328 <=> cpd00067 + cpd00080 + cpd15269	Lysophospholipase L1 (2-acylglycerophosphotidate, n-C18:1) (periplasm)	none	<=>	0	core	rxn08802	rxn08802	rxn08802	rxn08802
rxn08803	none	rxn06375	cpd00001 + cpd15313 <=> cpd00067 + cpd00908 + cpd01741	rxn08803	-2.143	0.675486	3.1.1.5	cpd00001 + cpd15313 <=> cpd00067 + cpd00908 + cpd01741	none	none	cpd00001 + cpd15313 <=> cpd00067 + cpd00908 + cpd01741	Lysophospholipase L1 (2-acylglycerophosphoethanolamine, n-C12:0) (periplasm)	none	<=>	0	core	rxn08803	rxn08803	rxn08803	rxn08803
rxn08804	none	rxn06375	cpd00001 + cpd15314 <=> cpd00067 + cpd00908 + cpd03847	rxn08804	-2.143	0.675486	3.1.1.5	cpd00001 + cpd15314 <=> cpd00067 + cpd00908 + cpd03847	none	none	cpd00001 + cpd15314 <=> cpd00067 + cpd00908 + cpd03847	Lysophospholipase L1 (2-acylglycerophosphoethanolamine, n-C14:0) (periplasm)	none	<=>	0	core	rxn08804	rxn08804	rxn08804	rxn08804
rxn08805	none	rxn06375	cpd00001 + cpd15315 <=> cpd00067 + cpd00908 + cpd15298	rxn08805	-2.143	0.675486	3.1.1.5	cpd00001 + cpd15315 <=> cpd00067 + cpd00908 + cpd15298	none	none	cpd00001 + cpd15315 <=> cpd00067 + cpd00908 + cpd15298	Lysophospholipase L1 (2-acylglycerophosphoethanolamine, n-C14:1) (periplasm)	none	<=>	0	core	rxn08805	rxn08805	rxn08805	rxn08805
rxn08806	none	rxn06375	cpd00001 + cpd15316 <=> cpd00067 + cpd00214 + cpd00908	rxn08806	-2.143	0.675486	3.1.1.5	cpd00001 + cpd15316 <=> cpd00067 + cpd00214 + cpd00908	none	none	cpd00001 + cpd15316 <=> cpd00067 + cpd00214 + cpd00908	Lysophospholipase L1 (2-acylglycerophosphoethanolamine, n-C16:0) (periplasm)	none	<=>	0	core	rxn08806	rxn08806	rxn08806	rxn08806
rxn08807	none	rxn06375	cpd00001 + cpd15317 <=> cpd00067 + cpd00908 + cpd15237	rxn08807	-2.143	0.675486	3.1.1.5	cpd00001 + cpd15317 <=> cpd00067 + cpd00908 + cpd15237	none	none	cpd00001 + cpd15317 <=> cpd00067 + cpd00908 + cpd15237	Lysophospholipase L1 (2-acylglycerophosphoethanolamine, n-C16:1) (periplasm)	none	<=>	0	core	rxn08807	rxn08807	rxn08807	rxn08807
rxn08808	none	rxn06375	cpd00001 + cpd00067 + cpd12547 <=> cpd00908 + cpd01080	rxn08808	-5.443	0.849336	3.1.1.5	cpd00001 + cpd00067 + cpd12547 <=> cpd00908 + cpd01080	none	none	cpd00001 + cpd00067 + cpd12547 <=> cpd00908 + cpd01080	Lysophospholipase L1 (2-acylglycerophosphoethanolamine, n-C18:0) (periplasm)	none	=>	0	core	rxn08808	rxn08808	rxn08808	rxn08808
rxn08809	none	rxn06375	cpd00001 + cpd12547 <=> cpd00067 + cpd00908 + cpd15269	rxn08809	-2.143	0.675486	3.1.1.5	cpd00001 + cpd12547 <=> cpd00067 + cpd00908 + cpd15269	none	none	cpd00001 + cpd12547 <=> cpd00067 + cpd00908 + cpd15269	Lysophospholipase L1 (2-acylglycerophosphoethanolamine, n-C18:1) (periplasm)	none	<=>	0	core	rxn08809	rxn08809	rxn08809	rxn08809
rxn08810	none	rxn08811	cpd00001 + cpd15318 <=> cpd00067 + cpd01741 + cpd02090	rxn08810	-2.143	0.675486	3.1.1.5	cpd00001 + cpd15318 <=> cpd00067 + cpd01741 + cpd02090	none	none	cpd00001 + cpd15318 <=> cpd00067 + cpd01741 + cpd02090	Lysophospholipase L1 (2-acylglycerophosphoglycerol, n-C12:0) (periplasm)	none	<=>	0	core	rxn08810	rxn08810	rxn08810	rxn08810
rxn08811	none	rxn08811	cpd00001 + cpd15319 <=> cpd00067 + cpd02090 + cpd03847	rxn08811	-2.143	0.675486	3.1.1.5	cpd00001 + cpd15319 <=> cpd00067 + cpd02090 + cpd03847	none	none	cpd00001 + cpd15319 <=> cpd00067 + cpd02090 + cpd03847	Lysophospholipase L1 (2-acylglycerophosphoglycerol, n-C14:0) (periplasm)	none	<=>	0	core	rxn08811	rxn08811	rxn08811	rxn08811
rxn08812	none	rxn08811	cpd00001 + cpd15320 <=> cpd00067 + cpd02090 + cpd15298	rxn08812	-2.143	0.675486	3.1.1.5	cpd00001 + cpd15320 <=> cpd00067 + cpd02090 + cpd15298	none	none	cpd00001 + cpd15320 <=> cpd00067 + cpd02090 + cpd15298	Lysophospholipase L1 (2-acylglycerophosphoglycerol, n-C14:1) (periplasm)	none	<=>	0	core	rxn08812	rxn08812	rxn08812	rxn08812
rxn08813	none	rxn08811	cpd00001 + cpd15321 <=> cpd00067 + cpd00214 + cpd02090	rxn08813	-2.143	0.675486	3.1.1.5	cpd00001 + cpd15321 <=> cpd00067 + cpd00214 + cpd02090	none	none	cpd00001 + cpd15321 <=> cpd00067 + cpd00214 + cpd02090	Lysophospholipase L1 (2-acylglycerophosphoglycerol, n-C16:0) (periplasm)	none	<=>	0	core	rxn08813	rxn08813	rxn08813	rxn08813
rxn08814	none	rxn08811	cpd00001 + cpd15322 <=> cpd00067 + cpd02090 + cpd15237	rxn08814	-2.143	0.675486	3.1.1.5	cpd00001 + cpd15322 <=> cpd00067 + cpd02090 + cpd15237	none	none	cpd00001 + cpd15322 <=> cpd00067 + cpd02090 + cpd15237	Lysophospholipase L1 (2-acylglycerophosphoglycerol, n-C16:1) (periplasm)	none	<=>	0	core	rxn08814	rxn08814	rxn08814	rxn08814
rxn08815	none	rxn08811	cpd00001 + cpd15323 <=> cpd00067 + cpd01080 + cpd02090	rxn08815	-2.143	0.675486	3.1.1.5	cpd00001 + cpd15323 <=> cpd00067 + cpd01080 + cpd02090	none	none	cpd00001 + cpd15323 <=> cpd00067 + cpd01080 + cpd02090	Lysophospholipase L1 (2-acylglycerophosphoglycerol, n-C18:0) (periplasm)	none	<=>	0	core	rxn08815	rxn08815	rxn08815	rxn08815
rxn08816	none	rxn08811	cpd00001 + cpd15324 <=> cpd00067 + cpd02090 + cpd15269	rxn08816	-2.143	0.675486	3.1.1.5	cpd00001 + cpd15324 <=> cpd00067 + cpd02090 + cpd15269	none	none	cpd00001 + cpd15324 <=> cpd00067 + cpd02090 + cpd15269	Lysophospholipase L1 (2-acylglycerophosphoglycerol, n-C18:1) (periplasm)	none	<=>	0	core	rxn08816	rxn08816	rxn08816	rxn08816
rxn08817	none	rxn08818	cpd00001 + cpd15350 <=> cpd00067 + cpd00080 + cpd01741	rxn08817	-2.143	0.675486	3.1.1.5	cpd00001 + cpd15350 <=> cpd00067 + cpd00080 + cpd01741	none	none	cpd00001 + cpd15350 <=> cpd00067 + cpd00080 + cpd01741	Lysophospholipase L2 (2-acylglycerophosphotidate, n-C12:0)	none	<=>	0	core	rxn08817	rxn08817	rxn08817	rxn08817
rxn08818	none	rxn08818	cpd00001 + cpd15363 <=> cpd00067 + cpd00080 + cpd03847	rxn08818	-2.143	0.675486	3.1.1.5	cpd00001 + cpd15363 <=> cpd00067 + cpd00080 + cpd03847	none	none	cpd00001 + cpd15363 <=> cpd00067 + cpd00080 + cpd03847	Lysophospholipase L2 (2-acylglycerophosphotidate, n-C14:0)	none	<=>	0	core	rxn08818	rxn08818	rxn08818	rxn08818
rxn08819	none	rxn08818	cpd00001 + cpd15362 <=> cpd00067 + cpd00080 + cpd15298	rxn08819	-2.803	0.794845	3.1.1.5	cpd00001 + cpd15362 <=> cpd00067 + cpd00080 + cpd15298	none	none	cpd00001 + cpd15362 <=> cpd00067 + cpd00080 + cpd15298	Lysophospholipase L2 (2-acylglycerophosphotidate, n-C14:1)	none	=>	0	core	rxn08819	rxn08819	rxn08819	rxn08819
rxn08820	none	rxn08818	cpd00001 + cpd15355 <=> cpd00067 + cpd00080 + cpd00214	rxn08820	-2.143	0.675486	3.1.1.5	cpd00001 + cpd15355 <=> cpd00067 + cpd00080 + cpd00214	none	none	cpd00001 + cpd15355 <=> cpd00067 + cpd00080 + cpd00214	Lysophospholipase L2 (2-acylglycerophosphotidate, n-C16:0)	none	<=>	0	core	rxn08820	rxn08820	rxn08820	rxn08820
rxn08821	none	rxn08818	cpd00001 + cpd15354 <=> cpd00067 + cpd00080 + cpd15237	rxn08821	-2.143	0.675486	3.1.1.5	cpd00001 + cpd15354 <=> cpd00067 + cpd00080 + cpd15237	none	none	cpd00001 + cpd15354 <=> cpd00067 + cpd00080 + cpd15237	Lysophospholipase L2 (2-acylglycerophosphotidate, n-C16:1)	none	<=>	0	core	rxn08821	rxn08821	rxn08821	rxn08821
rxn08822	none	rxn08818	cpd00001 + cpd15358 <=> cpd00067 + cpd00080 + cpd01080	rxn08822	-2.143	0.675486	3.1.1.5	cpd00001 + cpd15358 <=> cpd00067 + cpd00080 + cpd01080	none	none	cpd00001 + cpd15358 <=> cpd00067 + cpd00080 + cpd01080	Lysophospholipase L2 (2-acylglycerophosphotidate, n-C18:0)	none	<=>	0	core	rxn08822	rxn08822	rxn08822	rxn08822
rxn08823	none	rxn08818	cpd00001 + cpd15357 <=> cpd00067 + cpd00080 + cpd15269	rxn08823	-2.143	0.675486	3.1.1.5	cpd00001 + cpd15357 <=> cpd00067 + cpd00080 + cpd15269	none	none	cpd00001 + cpd15357 <=> cpd00067 + cpd00080 + cpd15269	Lysophospholipase L2 (2-acylglycerophosphotidate, n-C18:1)	none	<=>	0	core	rxn08823	rxn08823	rxn08823	rxn08823
rxn08838	none	rxn02450	cpd00001 + cpd15336 <=> cpd00067 + cpd00908 + cpd01741	rxn08838	-2.143	0.675486	3.1.1.5	cpd00001 + cpd15336 <=> cpd00067 + cpd00908 + cpd01741	none	none	cpd00001 + cpd15336 <=> cpd00067 + cpd00908 + cpd01741	Lysophospholipase L2 (2-acylglycerophosphoethanolamine, n-C12:0)	none	<=>	0	core	rxn08838	rxn08838	rxn08838	rxn08838
rxn08839	none	rxn02450	cpd00001 + cpd15337 <=> cpd00067 + cpd00908 + cpd03847	rxn08839	-2.143	0.675486	3.1.1.5	cpd00001 + cpd15337 <=> cpd00067 + cpd00908 + cpd03847	none	none	cpd00001 + cpd15337 <=> cpd00067 + cpd00908 + cpd03847	Lysophospholipase L2 (2-acylglycerophosphoethanolamine, n-C14:0)	none	<=>	0	core	rxn08839	rxn08839	rxn08839	rxn08839
rxn08840	none	rxn02450	cpd00001 + cpd15338 <=> cpd00067 + cpd00908 + cpd15298	rxn08840	-2.803	0.794845	3.1.1.5	cpd00001 + cpd15338 <=> cpd00067 + cpd00908 + cpd15298	none	none	cpd00001 + cpd15338 <=> cpd00067 + cpd00908 + cpd15298	Lysophospholipase L2 (2-acylglycerophosphoethanolamine, n-C14:1)	none	=>	0	core	rxn08840	rxn08840	rxn08840	rxn08840
rxn08841	none	rxn02450	cpd00001 + cpd15339 <=> cpd00067 + cpd00214 + cpd00908	rxn08841	-2.143	0.675486	3.1.1.5	cpd00001 + cpd15339 <=> cpd00067 + cpd00214 + cpd00908	none	none	cpd00001 + cpd15339 <=> cpd00067 + cpd00214 + cpd00908	Lysophospholipase L2 (2-acylglycerophosphoethanolamine, n-C16:0)	none	<=>	0	core	rxn08841	rxn08841	rxn08841	rxn08841
rxn08842	none	rxn02450	cpd00001 + cpd15340 <=> cpd00067 + cpd00908 + cpd15237	rxn08842	-2.143	0.675486	3.1.1.5	cpd00001 + cpd15340 <=> cpd00067 + cpd00908 + cpd15237	none	none	cpd00001 + cpd15340 <=> cpd00067 + cpd00908 + cpd15237	Lysophospholipase L2 (2-acylglycerophosphoethanolamine, n-C16:1)	none	<=>	0	core	rxn08842	rxn08842	rxn08842	rxn08842
rxn08843	none	rxn02450	cpd00001 + cpd15341 <=> cpd00067 + cpd00908 + cpd01080	rxn08843	-2.143	0.675486	3.1.1.5	cpd00001 + cpd15341 <=> cpd00067 + cpd00908 + cpd01080	none	none	cpd00001 + cpd15341 <=> cpd00067 + cpd00908 + cpd01080	Lysophospholipase L2 (2-acylglycerophosphoethanolamine, n-C18:0)	none	<=>	0	core	rxn08843	rxn08843	rxn08843	rxn08843
rxn08844	none	rxn02450	cpd00001 + cpd15342 <=> cpd00067 + cpd00908 + cpd15269	rxn08844	-2.143	0.675486	3.1.1.5	cpd00001 + cpd15342 <=> cpd00067 + cpd00908 + cpd15269	none	none	cpd00001 + cpd15342 <=> cpd00067 + cpd00908 + cpd15269	Lysophospholipase L2 (2-acylglycerophosphoethanolamine, n-C18:1)	none	<=>	0	core	rxn08844	rxn08844	rxn08844	rxn08844
rxn08845	none	rxn08846	cpd00001 + cpd15343 <=> cpd00067 + cpd01741 + cpd02090	rxn08845	-2.143	0.675486	3.1.1.5	cpd00001 + cpd15343 <=> cpd00067 + cpd01741 + cpd02090	none	none	cpd00001 + cpd15343 <=> cpd00067 + cpd01741 + cpd02090	Lysophospholipase L2 (2-acylglycerophosphoglycerol, n-C12:0)	none	<=>	0	core	rxn08845	rxn08845	rxn08845	rxn08845
rxn08846	none	rxn08846	cpd00001 + cpd15344 <=> cpd00067 + cpd02090 + cpd03847	rxn08846	-2.143	0.675486	3.1.1.5	cpd00001 + cpd15344 <=> cpd00067 + cpd02090 + cpd03847	none	none	cpd00001 + cpd15344 <=> cpd00067 + cpd02090 + cpd03847	Lysophospholipase L2 (2-acylglycerophosphoglycerol, n-C14:0)	none	<=>	0	core	rxn08846	rxn08846	rxn08846	rxn08846
rxn08847	none	rxn08846	cpd00001 + cpd15345 <=> cpd00067 + cpd02090 + cpd15298	rxn08847	-2.803	0.794845	3.1.1.5	cpd00001 + cpd15345 <=> cpd00067 + cpd02090 + cpd15298	none	none	cpd00001 + cpd15345 <=> cpd00067 + cpd02090 + cpd15298	Lysophospholipase L2 (2-acylglycerophosphoglycerol, n-C14:1)	none	=>	0	core	rxn08847	rxn08847	rxn08847	rxn08847
rxn08848	none	rxn08846	cpd00001 + cpd15346 <=> cpd00067 + cpd00214 + cpd02090	rxn08848	-2.143	0.675486	3.1.1.5	cpd00001 + cpd15346 <=> cpd00067 + cpd00214 + cpd02090	none	none	cpd00001 + cpd15346 <=> cpd00067 + cpd00214 + cpd02090	Lysophospholipase L2 (2-acylglycerophosphoglycerol, n-C16:0)	none	<=>	0	core	rxn08848	rxn08848	rxn08848	rxn08848
rxn08849	none	rxn08846	cpd00001 + cpd15347 <=> cpd00067 + cpd02090 + cpd15237	rxn08849	-2.143	0.675486	3.1.1.5	cpd00001 + cpd15347 <=> cpd00067 + cpd02090 + cpd15237	none	none	cpd00001 + cpd15347 <=> cpd00067 + cpd02090 + cpd15237	Lysophospholipase L2 (2-acylglycerophosphoglycerol, n-C16:1)	none	<=>	0	core	rxn08849	rxn08849	rxn08849	rxn08849
rxn08850	none	rxn08846	cpd00001 + cpd15348 <=> cpd00067 + cpd01080 + cpd02090	rxn08850	-2.143	0.675486	3.1.1.5	cpd00001 + cpd15348 <=> cpd00067 + cpd01080 + cpd02090	none	none	cpd00001 + cpd15348 <=> cpd00067 + cpd01080 + cpd02090	Lysophospholipase L2 (2-acylglycerophosphoglycerol, n-C18:0)	none	<=>	0	core	rxn08850	rxn08850	rxn08850	rxn08850
rxn08851	none	rxn08846	cpd00001 + cpd15349 <=> cpd00067 + cpd02090 + cpd15269	rxn08851	-2.143	0.675486	3.1.1.5	cpd00001 + cpd15349 <=> cpd00067 + cpd02090 + cpd15269	none	none	cpd00001 + cpd15349 <=> cpd00067 + cpd02090 + cpd15269	Lysophospholipase L2 (2-acylglycerophosphoglycerol, n-C18:1)	none	<=>	0	core	rxn08851	rxn08851	rxn08851	rxn08851
rxn08954	none	none	cpd02546 + cpd15550 <=> cpd00046 + cpd15492	rxn08954	-1.7	0.632032	none	cpd02546 + cpd15550 <=> cpd00046 + cpd15492	none	none	cpd02546 + cpd15550 <=> cpd00046 + cpd15492	3-deoxy-D-manno-octulosonic acid transferase III (LPS core biosynthesis)	none	<=>	0	core	rxn08954	rxn08954	rxn08954	rxn08954
rxn08971	none	none	cpd00004 + cpd00067 + cpd15500 <=> cpd00003 + cpd15499	rxn08971	-21.529	3.06969	1.6.5.3	cpd00004 + cpd00067 + cpd15500 <=> cpd00003 + cpd15499	none	none	cpd00004 + cpd00067 + cpd15500 <=> cpd00003 + cpd15499	NADH dehydrogenase (menaquinone-8 & 0 protons)	none	=>	0	core	rxn08971	rxn08971	rxn08971	rxn08971
rxn08975	none	none	cpd00004 + cpd00067 + cpd15560 <=> cpd00003 + cpd15561	rxn08975	-17.44	2.83616	1.6.5.3	cpd00004 + cpd00067 + cpd15560 <=> cpd00003 + cpd15561	none	none	cpd00004 + cpd00067 + cpd15560 <=> cpd00003 + cpd15561	NADH dehydrogenase (ubiquinone-8 )	none	=>	0	core	rxn08975	rxn08975	rxn08975	rxn08975
rxn08976	none	none	cpd00004 + cpd00067 + cpd15352 <=> cpd00003 + cpd15353	rxn08976	-20.309	2.87722	1.6.5.3	cpd00004 + cpd00067 + cpd15352 <=> cpd00003 + cpd15353	none	none	cpd00004 + cpd00067 + cpd15352 <=> cpd00003 + cpd15353	NADH dehydrogenase (demethylmenaquinone-8 & 0 protons)	none	=>	0	core	rxn08976	rxn08976	rxn08976	rxn08976
rxn09108	none	rxn06045	cpd00080 + cpd15417 <=> cpd00046 + cpd15542	rxn09108	-4.5	0.23673	2.7.8.5	cpd00080 + cpd15417 <=> cpd00046 + cpd15542	none	none	cpd00080 + cpd15417 <=> cpd00046 + cpd15542	Phosphatidylglycerol synthase (n-C12:0)	none	<=>	0	core	rxn09108	rxn09108	rxn09108	rxn09108
rxn09109	none	rxn06045	cpd00080 + cpd15423 <=> cpd00046 + cpd15543	rxn09109	-4.5	0.23673	2.7.8.5	cpd00080 + cpd15423 <=> cpd00046 + cpd15543	none	none	cpd00080 + cpd15423 <=> cpd00046 + cpd15543	Phosphatidylglycerol synthase (n-C14:0)	none	<=>	0	core	rxn09109	rxn09109	rxn09109	rxn09109
rxn09110	none	rxn06045	cpd00080 + cpd15422 <=> cpd00046 + cpd15544	rxn09110	-4.5	0.23673	2.7.8.5	cpd00080 + cpd15422 <=> cpd00046 + cpd15544	none	none	cpd00080 + cpd15422 <=> cpd00046 + cpd15544	Phosphatidylglycerol synthase (n-C14:1)	none	<=>	0	core	rxn09110	rxn09110	rxn09110	rxn09110
rxn09111	none	rxn06045	cpd00080 + cpd15419 <=> cpd00046 + cpd15545	rxn09111	-4.5	0.23673	2.7.8.5	cpd00080 + cpd15419 <=> cpd00046 + cpd15545	none	none	cpd00080 + cpd15419 <=> cpd00046 + cpd15545	Phosphatidylglycerol synthase (n-C16:0)	none	<=>	0	core	rxn09111	rxn09111	rxn09111	rxn09111
rxn09112	none	rxn06045	cpd00080 + cpd15418 <=> cpd00046 + cpd15546	rxn09112	-4.5	0.23673	2.7.8.5	cpd00080 + cpd15418 <=> cpd00046 + cpd15546	none	none	cpd00080 + cpd15418 <=> cpd00046 + cpd15546	Phosphatidylglycerol synthase (n-C16:1)	none	<=>	0	core	rxn09112	rxn09112	rxn09112	rxn09112
rxn09113	none	rxn06045	cpd00080 + cpd15421 <=> cpd00046 + cpd15547	rxn09113	-4.5	0.23673	2.7.8.5	cpd00080 + cpd15421 <=> cpd00046 + cpd15547	none	none	cpd00080 + cpd15421 <=> cpd00046 + cpd15547	Phosphatidylglycerol synthase (n-C18:0)	none	<=>	0	core	rxn09113	rxn09113	rxn09113	rxn09113
rxn09114	none	rxn06045	cpd00080 + cpd15420 <=> cpd00046 + cpd15548	rxn09114	-4.5	0.23673	2.7.8.5	cpd00080 + cpd15420 <=> cpd00046 + cpd15548	none	none	cpd00080 + cpd15420 <=> cpd00046 + cpd15548	Phosphatidylglycerol synthase (n-C18:1)	none	<=>	0	core	rxn09114	rxn09114	rxn09114	rxn09114
rxn09177	none	none	cpd00052 + cpd00084 + cpd02201 <=> cpd00012 + cpd00046 + cpd02666	rxn09177	-7.78	0.882611	6.3.2.5	cpd00052 + cpd00084 + cpd02201 <=> cpd00012 + cpd00046 + cpd02666	map00770	R04231	cpd00052 + cpd00084 + cpd02201 <=> cpd00012 + cpd00046 + cpd02666	phosphopantothenate-cysteine ligase	Pantothenate and CoA biosynthesis	=>	0	core	rxn09177	rxn09177	rxn09177	rxn09177	Metabolism of cofactors and vitamins
rxn09205	none	rxn06044	cpd00054 + cpd15417 <=> cpd00046 + cpd00067 + cpd15552	rxn09205	-15.04	0.715475	2.7.8.8	cpd00054 + cpd15417 <=> cpd00046 + cpd00067 + cpd15552	none	none	cpd00054 + cpd15417 <=> cpd00046 + cpd00067 + cpd15552	Phosphatidylserine syntase (n-C12:0)	none	=>	0	core	rxn09205	rxn09205	rxn09205	rxn09205
rxn09206	none	rxn06044	cpd00054 + cpd15423 <=> cpd00046 + cpd00067 + cpd15553	rxn09206	-15.04	0.715475	2.7.8.8	cpd00054 + cpd15423 <=> cpd00046 + cpd00067 + cpd15553	none	none	cpd00054 + cpd15423 <=> cpd00046 + cpd00067 + cpd15553	Phosphatidylserine syntase (n-C14:0)	none	=>	0	core	rxn09206	rxn09206	rxn09206	rxn09206
rxn09207	none	rxn06044	cpd00054 + cpd15422 <=> cpd00046 + cpd00067 + cpd15554	rxn09207	-15.04	0.715475	2.7.8.8	cpd00054 + cpd15422 <=> cpd00046 + cpd00067 + cpd15554	none	none	cpd00054 + cpd15422 <=> cpd00046 + cpd00067 + cpd15554	Phosphatidylserine syntase (n-C14:1)	none	=>	0	core	rxn09207	rxn09207	rxn09207	rxn09207
rxn09208	none	rxn06044	cpd00054 + cpd15419 <=> cpd00046 + cpd00067 + cpd15555	rxn09208	-15.04	0.715475	2.7.8.8	cpd00054 + cpd15419 <=> cpd00046 + cpd00067 + cpd15555	none	none	cpd00054 + cpd15419 <=> cpd00046 + cpd00067 + cpd15555	Phosphatidylserine syntase (n-C16:0)	none	=>	0	core	rxn09208	rxn09208	rxn09208	rxn09208
rxn09209	none	rxn06044	cpd00054 + cpd15418 <=> cpd00046 + cpd00067 + cpd15556	rxn09209	-15.04	0.715475	2.7.8.8	cpd00054 + cpd15418 <=> cpd00046 + cpd00067 + cpd15556	none	none	cpd00054 + cpd15418 <=> cpd00046 + cpd00067 + cpd15556	Phosphatidylserine syntase (n-C16:1)	none	=>	0	core	rxn09209	rxn09209	rxn09209	rxn09209
rxn09210	none	rxn06044	cpd00054 + cpd15421 <=> cpd00046 + cpd00067 + cpd15557	rxn09210	-15.04	0.715475	2.7.8.8	cpd00054 + cpd15421 <=> cpd00046 + cpd00067 + cpd15557	none	none	cpd00054 + cpd15421 <=> cpd00046 + cpd00067 + cpd15557	Phosphatidylserine syntase (n-C18:0)	none	=>	0	core	rxn09210	rxn09210	rxn09210	rxn09210
rxn09211	none	rxn06044	cpd00054 + cpd15420 <=> cpd00046 + cpd00067 + cpd15558	rxn09211	-15.04	0.715475	2.7.8.8	cpd00054 + cpd15420 <=> cpd00046 + cpd00067 + cpd15558	none	none	cpd00054 + cpd15420 <=> cpd00046 + cpd00067 + cpd15558	Phosphatidylserine syntase (n-C18:1)	none	=>	0	core	rxn09211	rxn09211	rxn09211	rxn09211
rxn09225	none	none	cpd02113 + cpd15492 <=> cpd00297 + cpd15489	rxn09225	-1.7	0.632032	none	cpd02113 + cpd15492 <=> cpd00297 + cpd15489	none	none	cpd02113 + cpd15492 <=> cpd00297 + cpd15489	rhamnosyltransferase I (LPS core biosynthesis)	none	<=>	0	core	rxn09225	rxn09225	rxn09225	rxn09225
rxn09240	none	none	cpd00001 + cpd00002 + cpd00038 + cpd00048 <=> cpd00009 + cpd00012 + cpd00031 + cpd00193	rxn09240	5.753	1.2538	2.7.7.4	cpd00001 + cpd00002 + cpd00038 + cpd00048 <=> cpd00009 + cpd00012 + cpd00031 + cpd00193	none	none	cpd00001 + cpd00002 + cpd00038 + cpd00048 <=> cpd00009 + cpd00012 + cpd00031 + cpd00193	Sulfate adenyltransferase	none	<=>	0	core	rxn09240	rxn09240	rxn09240	rxn09240
rxn09272	none	none	cpd00036 + cpd15560 <=> cpd00106 + cpd15561	rxn09272	-2.44	2.55414	1.3.99.1	cpd00036 + cpd15560 <=> cpd00106 + cpd15561	none	none	cpd00036 + cpd15560 <=> cpd00106 + cpd15561	succinate dehydrogenase (irreversible)	none	<=>	0	core	rxn09272	rxn09272	rxn09272	rxn09272
rxn09296	none	none	cpd00025 + cpd11421 <=> (2) cpd00001 + cpd11420	rxn09296	-81.776	2.46633	none	cpd00025 + cpd11421 <=> (2) cpd00001 + cpd11420	none	none	cpd00025 + cpd11421 <=> (2) cpd00001 + cpd11420	hydrogen peroxide reductase (thioredoxin)	none	=>	0	core	rxn09296	rxn09296	rxn09296	rxn09296
rxn09310	none	none	cpd00002 + cpd00069 + cpd00084 + cpd08289 <=> cpd00001 + cpd00011 + cpd00012 + cpd00018 + cpd00035 + cpd02654 + cpd15378	rxn09310	-37.973	1.75675	none	cpd00002 + cpd00069 + cpd00084 + cpd08289 <=> cpd00001 + cpd00011 + cpd00012 + cpd00018 + cpd00035 + cpd02654 + cpd15378	none	none	cpd00002 + cpd00069 + cpd00084 + cpd08289 <=> cpd00001 + cpd00011 + cpd00012 + cpd00018 + cpd00035 + cpd02654 + cpd15378	thiazole phosphate synthesis	none	=>	0	core	rxn09310	rxn09310	rxn09310	rxn09310
rxn09448	none	rxn05830	cpd00002 + cpd00010 + cpd00067 + cpd15269 <=> cpd00012 + cpd00018 + cpd15274	rxn09448	-4.036	1.25484	6.2.1.3	cpd00002 + cpd00010 + cpd00067 + cpd15269 <=> cpd00012 + cpd00018 + cpd15274	none	none	cpd00002 + cpd00010 + cpd00067 + cpd15269 <=> cpd00012 + cpd00018 + cpd15274	fatty-acid--CoA ligase (octadecenoate)	none	=>	0	core	rxn09448	rxn09448	rxn09448	rxn09448
rxn09449	none	rxn05830	cpd00002 + cpd00010 + cpd00067 + cpd01080 <=> cpd00012 + cpd00018 + cpd00327	rxn09449	-2.486	1.23168	6.2.1.3	cpd00002 + cpd00010 + cpd00067 + cpd01080 <=> cpd00012 + cpd00018 + cpd00327	none	none	cpd00002 + cpd00010 + cpd00067 + cpd01080 <=> cpd00012 + cpd00018 + cpd00327	fatty-acid--CoA ligase (octadecanoate)	none	=>	0	core	rxn09449	rxn09449	rxn09449	rxn09449
rxn09450	none	rxn05830	cpd00002 + cpd00010 + cpd00067 + cpd15237 <=> cpd00012 + cpd00018 + cpd15238	rxn09450	-2.486	1.23168	6.2.1.3	cpd00002 + cpd00010 + cpd00067 + cpd15237 <=> cpd00012 + cpd00018 + cpd15238	none	none	cpd00002 + cpd00010 + cpd00067 + cpd15237 <=> cpd00012 + cpd00018 + cpd15238	fatty-acid--CoA ligase (hexadecenoate), peroxisomal	none	=>	0	core	rxn09450	rxn09450	rxn09450	rxn09450
rxn09562	none	none	cpd00115 + cpd00126 <=> cpd00031 + cpd00177	rxn09562	0	2	2.7.4.8	cpd00115 + cpd00126 <=> cpd00031 + cpd00177	none	none	cpd00115 + cpd00126 <=> cpd00031 + cpd00177	guanylate kinase (GMP:dATP)	none	<=>	0	core	rxn09562	rxn09562	rxn09562	rxn09562
rxn10042	none	none	cpd00008 + cpd00009 + (4) cpd00067[e] <=> cpd00001 + cpd00002 + (3) cpd00067	rxn10042	6.817	0.717554	3.6.3.14	cpd00008 + cpd00009 + (4) cpd00067[e] <=> cpd00001 + cpd00002 + (3) cpd00067	none	none	cpd00008 + cpd00009 + (4) cpd00067[e] <=> cpd00001 + cpd00002 + (3) cpd00067	ATP synthase (four protons for one ATP)	none	<=>	0	core	rxn10042	rxn10042	rxn10042	rxn10042
rxn10043	1.9.3.1,	none	(0.5) cpd00007 + (6) cpd00067 + (2) cpd00110 <=> cpd00001 + (4) cpd00067[e] + (2) cpd00109	rxn10043	10000000	10000000	1.9.3.1,	(0.5) cpd00007 + (6) cpd00067 + (2) cpd00110 <=> cpd00001 + (4) cpd00067[e] + (2) cpd00109	none	none	(0.5) cpd00007 + (6) cpd00067 + (2) cpd00110 <=> cpd00001 + (4) cpd00067[e] + (2) cpd00109	cytochrome-c oxidase (H+/e- = 2)	none	<=>	0	core	rxn10043	rxn10043	rxn10043	rxn10043
rxn10052	none	none	cpd00018 + cpd00067 + cpd00421 <=> cpd00008 + cpd00012	rxn10052	10000000	10000000	2.7.4.3	cpd00018 + cpd00067 + cpd00421 <=> cpd00008 + cpd00012	none	none	cpd00018 + cpd00067 + cpd00421 <=> cpd00008 + cpd00012	adenylate kinase (Inorganic triphosphate)	none	<=>	0	core	rxn10052	rxn10052	rxn10052	rxn10052
rxn10094	none	none	cpd00017 + cpd15352 <=> cpd00019 + cpd00067 + cpd15500	rxn10094	-19.42	2.22868	none	cpd00017 + cpd15352 <=> cpd00019 + cpd00067 + cpd15500	none	none	cpd00017 + cpd15352 <=> cpd00019 + cpd00067 + cpd15500	S-adenosylmethione:2-demethylmenaquinone methyltransferase	none	=>	0	core	rxn10094	rxn10094	rxn10094	rxn10094
rxn10113	none	none	(0.5) cpd00007 + (2.5) cpd00067 + cpd15561 <=> cpd00001 + (2.5) cpd00067[e] + cpd15560	rxn10113	-36.9469	2.69486	none	(0.5) cpd00007 + (2.5) cpd00067 + cpd15561 <=> cpd00001 + (2.5) cpd00067[e] + cpd15560	none	none	(0.5) cpd00007 + (2.5) cpd00067 + cpd15561 <=> cpd00001 + (2.5) cpd00067[e] + cpd15560	cytochrome oxidase bo3 (ubiquinol-8: 2.5 protons)	none	=>	0	core	rxn10113	rxn10113	rxn10113	rxn10113
rxn10118	none	none	(2) cpd00067 + cpd11640 + cpd15560 <=> (2) cpd00067[e] + cpd15561	rxn10118	-25.9065	2.68323	1.18.99.1	(2) cpd00067 + cpd11640 + cpd15560 <=> (2) cpd00067[e] + cpd15561	none	none	(2) cpd00067 + cpd11640 + cpd15560 <=> (2) cpd00067[e] + cpd15561	hydrogenase (ubiquinone-8: 2 protons)	none	=>	0	core	rxn10118	rxn10118	rxn10118	rxn10118
rxn10122	none	none	cpd00004 + (4.5) cpd00067 + cpd15560 <=> cpd00003 + (3.5) cpd00067[e] + cpd15561	rxn10122	-17.44	2.83616	1.6.5.3	cpd00004 + (4.5) cpd00067 + cpd15560 <=> cpd00003 + (3.5) cpd00067[e] + cpd15561	none	none	cpd00004 + (4.5) cpd00067 + cpd15560 <=> cpd00003 + (3.5) cpd00067[e] + cpd15561	NADH dehydrogenase (ubiquinone-8 & 3.5 protons)	none	<=>	0	core	rxn10122	rxn10122	rxn10122	rxn10122
rxn10125	none	none	cpd00004 + cpd00006 + (2) cpd00067[e] <=> cpd00003 + cpd00005 + (2) cpd00067	rxn10125	-9.53	2	1.6.1.1	cpd00004 + cpd00006 + (2) cpd00067[e] <=> cpd00003 + cpd00005 + (2) cpd00067	none	none	cpd00004 + cpd00006 + (2) cpd00067[e] <=> cpd00003 + cpd00005 + (2) cpd00067	NAD(P) transhydrogenase	none	<=>	0	core	rxn10125	rxn10125	rxn10125	rxn10125
rxn10126	none	none	cpd00982 + cpd15560 <=> cpd00015 + cpd15561	rxn10126	-12.89	3.22006	Undetermined	cpd00982 + cpd15560 <=> cpd00015 + cpd15561	none	none	cpd00982 + cpd15560 <=> cpd00015 + cpd15561	succinate dehyrdogenase	none	=>	0	core	rxn10126	rxn10126	rxn10126	rxn10126
rxn10184	none	none	cpd00061 + cpd00588[e] <=> cpd00020 + cpd00804	rxn10184	-9.11	0.635473	none	cpd00061 + cpd00588[e] <=> cpd00020 + cpd00804	none	none	cpd00061 + cpd00588[e] <=> cpd00020 + cpd00804	D-sorbitol transport via PEP:Pyr PTS	none	<=>	0	core	rxn10184	rxn10184	rxn10184	rxn10184
rxn10199	none	none	cpd03495 + cpd15666 <=> cpd02229 + cpd15665	rxn10199	-1.7	0.632032	none	cpd03495 + cpd15666 <=> cpd02229 + cpd15665	none	none	cpd03495 + cpd15666 <=> cpd02229 + cpd15665	Peptidoglycan subunit synthesis	none	<=>	0	core	rxn10199	rxn10199	rxn10199	rxn10199
rxn10202	none	rxn05901	cpd00080 + cpd00134 <=> cpd00010 + cpd15327	rxn10202	-3.614	1.17862	2.3.1.15	cpd00080 + cpd00134 <=> cpd00010 + cpd15327	none	none	cpd00080 + cpd00134 <=> cpd00010 + cpd15327	palmitoyl-glycerol-3-phosphate O-acyltransferase	none	=>	0	core	rxn10202	rxn10202	rxn10202	rxn10202
rxn10203	none	rxn05901	cpd00080 + cpd01695 <=> cpd00010 + cpd15331	rxn10203	-3.614	1.17862	2.3.1.15	cpd00080 + cpd01695 <=> cpd00010 + cpd15331	none	none	cpd00080 + cpd01695 <=> cpd00010 + cpd15331	myristoyl-glycerol-3-phosphate O-acyltransferase	none	=>	0	core	rxn10203	rxn10203	rxn10203	rxn10203
rxn10204	none	rxn05901	cpd00080 + cpd00327 <=> cpd00010 + cpd15329	rxn10204	-3.614	1.17862	2.3.1.15	cpd00080 + cpd00327 <=> cpd00010 + cpd15329	none	none	cpd00080 + cpd00327 <=> cpd00010 + cpd15329	stearoyl-glycerol-3-phosphate O-acyltransferase	none	=>	0	core	rxn10204	rxn10204	rxn10204	rxn10204
rxn10205	none	rxn05901	cpd00080 + cpd11432 <=> cpd00010 + cpd15671	rxn10205	-3.614	1.17862	2.3.1.15	cpd00080 + cpd11432 <=> cpd00010 + cpd15671	none	none	cpd00080 + cpd11432 <=> cpd00010 + cpd15671	isoheptadecanoyl-glycerol-3-phosphate O-acyltransferase	none	=>	0	core	rxn10205	rxn10205	rxn10205	rxn10205
rxn10206	none	rxn05901	cpd00080 + cpd11434 <=> cpd00010 + cpd15672	rxn10206	-3.614	1.17862	2.3.1.15	cpd00080 + cpd11434 <=> cpd00010 + cpd15672	none	none	cpd00080 + cpd11434 <=> cpd00010 + cpd15672	anteisoheptadecanoyl-glycerol-3-phosphate O-acyltransferase	none	=>	0	core	rxn10206	rxn10206	rxn10206	rxn10206
rxn10207	none	rxn05901	cpd00080 + cpd11435 <=> cpd00010 + cpd15673	rxn10207	-3.614	1.17862	2.3.1.15	cpd00080 + cpd11435 <=> cpd00010 + cpd15673	none	none	cpd00080 + cpd11435 <=> cpd00010 + cpd15673	isotetradecanoyl-glycerol-3-phosphate O-acyltransferase	none	=>	0	core	rxn10207	rxn10207	rxn10207	rxn10207
rxn10208	none	rxn05901	cpd00080 + cpd11437 <=> cpd00010 + cpd15674	rxn10208	-3.614	1.17862	2.3.1.15	cpd00080 + cpd11437 <=> cpd00010 + cpd15674	none	none	cpd00080 + cpd11437 <=> cpd00010 + cpd15674	isopentadecanoyl-glycerol-3-phosphate O-acyltransferase	none	=>	0	core	rxn10208	rxn10208	rxn10208	rxn10208
rxn10209	none	rxn05901	cpd00080 + cpd11439 <=> cpd00010 + cpd15675	rxn10209	-3.614	1.17862	2.3.1.15	cpd00080 + cpd11439 <=> cpd00010 + cpd15675	none	none	cpd00080 + cpd11439 <=> cpd00010 + cpd15675	anteisopentadecanoyl-glycerol-3-phosphate O-acyltransferase	none	=>	0	core	rxn10209	rxn10209	rxn10209	rxn10209
rxn10210	none	rxn05901	cpd00080 + cpd11441 <=> cpd00010 + cpd15676	rxn10210	-3.614	1.17862	2.3.1.15	cpd00080 + cpd11441 <=> cpd00010 + cpd15676	none	none	cpd00080 + cpd11441 <=> cpd00010 + cpd15676	isohexadecanoyl-glycerol-3-phosphate O-acyltransferase	none	=>	0	core	rxn10210	rxn10210	rxn10210	rxn10210
rxn10214	none	rxn06140	cpd11432 + cpd15671 <=> cpd00010 + cpd15677	rxn10214	-3.614	1.17862	2.3.1.51	cpd11432 + cpd15671 <=> cpd00010 + cpd15677	none	none	cpd11432 + cpd15671 <=> cpd00010 + cpd15677	isoheptadecanoyl-1-acylglycerol-3-phosphate O-acyltransferase	none	=>	0	core	rxn10214	rxn10214	rxn10214	rxn10214
rxn10215	none	rxn06140	cpd11434 + cpd15672 <=> cpd00010 + cpd15678	rxn10215	-3.614	1.17862	2.3.1.51	cpd11434 + cpd15672 <=> cpd00010 + cpd15678	none	none	cpd11434 + cpd15672 <=> cpd00010 + cpd15678	anteisoheptadecanoyl-1-acylglycerol-3-phosphate O-acyltransferase	none	=>	0	core	rxn10215	rxn10215	rxn10215	rxn10215
rxn10220	none	rxn06043	cpd00052 + cpd15677 <=> cpd00012 + cpd15683	rxn10220	1.07	0.746895	2.7.7.41	cpd00052 + cpd15677 <=> cpd00012 + cpd15683	none	none	cpd00052 + cpd15677 <=> cpd00012 + cpd15683	isoheptadecanoyl-phosphatidate cytidylyltransferase	none	<=>	0	core	rxn10220	rxn10220	rxn10220	rxn10220
rxn10221	none	rxn06043	cpd00052 + cpd15678 <=> cpd00012 + cpd15684	rxn10221	1.07	0.746895	2.7.7.41	cpd00052 + cpd15678 <=> cpd00012 + cpd15684	none	none	cpd00052 + cpd15678 <=> cpd00012 + cpd15684	anteisoheptadecanoyl-phosphatidate cytidylyltransferase	none	<=>	0	core	rxn10221	rxn10221	rxn10221	rxn10221
rxn10222	none	rxn06043	cpd00052 + cpd15679 <=> cpd00012 + cpd15685	rxn10222	1.07	0.746895	2.7.7.41	cpd00052 + cpd15679 <=> cpd00012 + cpd15685	none	none	cpd00052 + cpd15679 <=> cpd00012 + cpd15685	isotetradecanoyl-phosphatidate cytidylyltransferase	none	<=>	0	core	rxn10222	rxn10222	rxn10222	rxn10222
rxn10223	none	rxn06043	cpd00052 + cpd15680 <=> cpd00012 + cpd15686	rxn10223	1.07	0.746895	2.7.7.41	cpd00052 + cpd15680 <=> cpd00012 + cpd15686	none	none	cpd00052 + cpd15680 <=> cpd00012 + cpd15686	isopentadecanoyl-phosphatidate cytidylyltransferase	none	<=>	0	core	rxn10223	rxn10223	rxn10223	rxn10223
rxn10224	none	rxn06043	cpd00052 + cpd15681 <=> cpd00012 + cpd15687	rxn10224	1.07	0.746895	2.7.7.41	cpd00052 + cpd15681 <=> cpd00012 + cpd15687	none	none	cpd00052 + cpd15681 <=> cpd00012 + cpd15687	anteisopentadecanoyl-phosphatidate cytidylyltransferase	none	<=>	0	core	rxn10224	rxn10224	rxn10224	rxn10224
rxn10225	none	rxn06043	cpd00052 + cpd15682 <=> cpd00012 + cpd15688	rxn10225	1.07	0.746895	2.7.7.41	cpd00052 + cpd15682 <=> cpd00012 + cpd15688	none	none	cpd00052 + cpd15682 <=> cpd00012 + cpd15688	isohexadecanoyl-phosphatidate cytidylyltransferase	none	<=>	0	core	rxn10225	rxn10225	rxn10225	rxn10225
rxn10226	none	rxn06044	cpd00054 + cpd15683 <=> cpd00046 + cpd00067 + cpd15689	rxn10226	-15.04	0.715475	2.7.8.8	cpd00054 + cpd15683 <=> cpd00046 + cpd00067 + cpd15689	none	none	cpd00054 + cpd15683 <=> cpd00046 + cpd00067 + cpd15689	isoheptadecanoyl-CDPdiacylglycerol-serine O-phosphatidyltransferase	none	=>	0	core	rxn10226	rxn10226	rxn10226	rxn10226
rxn10227	none	rxn06044	cpd00054 + cpd15684 <=> cpd00046 + cpd00067 + cpd15690	rxn10227	-15.04	0.715475	2.7.8.8	cpd00054 + cpd15684 <=> cpd00046 + cpd00067 + cpd15690	none	none	cpd00054 + cpd15684 <=> cpd00046 + cpd00067 + cpd15690	anteisoheptadecanoyl-CDPdiacylglycerol-serine O-phosphatidyltransferase	none	=>	0	core	rxn10227	rxn10227	rxn10227	rxn10227
rxn10228	none	rxn06044	cpd00054 + cpd15685 <=> cpd00046 + cpd00067 + cpd15691	rxn10228	-15.04	0.715475	2.7.8.8	cpd00054 + cpd15685 <=> cpd00046 + cpd00067 + cpd15691	none	none	cpd00054 + cpd15685 <=> cpd00046 + cpd00067 + cpd15691	isotetradecanoyl-CDPdiacylglycerol-serine O-phosphatidyltransferase	none	=>	0	core	rxn10228	rxn10228	rxn10228	rxn10228
rxn10229	none	rxn06044	cpd00054 + cpd15686 <=> cpd00046 + cpd00067 + cpd15692	rxn10229	-15.04	0.715475	2.7.8.8	cpd00054 + cpd15686 <=> cpd00046 + cpd00067 + cpd15692	none	none	cpd00054 + cpd15686 <=> cpd00046 + cpd00067 + cpd15692	isopentadecanoyl-CDPdiacylglycerol-serine O-phosphatidyltransferase	none	=>	0	core	rxn10229	rxn10229	rxn10229	rxn10229
rxn10230	none	rxn06044	cpd00054 + cpd15687 <=> cpd00046 + cpd00067 + cpd15693	rxn10230	-15.04	0.715475	2.7.8.8	cpd00054 + cpd15687 <=> cpd00046 + cpd00067 + cpd15693	none	none	cpd00054 + cpd15687 <=> cpd00046 + cpd00067 + cpd15693	anteisopentadecanoyl-CDPdiacylglycerol-serine O-phosphatidyltransferase	none	=>	0	core	rxn10230	rxn10230	rxn10230	rxn10230
rxn10231	none	rxn06044	cpd00054 + cpd15688 <=> cpd00046 + cpd00067 + cpd15694	rxn10231	-15.04	0.715475	2.7.8.8	cpd00054 + cpd15688 <=> cpd00046 + cpd00067 + cpd15694	none	none	cpd00054 + cpd15688 <=> cpd00046 + cpd00067 + cpd15694	isohexadecanoyl-CDPdiacylglycerol-serine O-phosphatidyltransferase	none	=>	0	core	rxn10231	rxn10231	rxn10231	rxn10231
rxn10232	none	rxn06090	(2) cpd00067 + cpd15689 <=> cpd00011 + cpd15695	rxn10232	7.45	0.828894	4.1.1.65	(2) cpd00067 + cpd15689 <=> cpd00011 + cpd15695	none	none	(2) cpd00067 + cpd15689 <=> cpd00011 + cpd15695	isoheptadecanoyl-phosphatidylserine decarboxylase	none	<=>	0	core	rxn10232	rxn10232	rxn10232	rxn10232
rxn10233	none	rxn06090	(2) cpd00067 + cpd15690 <=> cpd00011 + cpd15696	rxn10233	7.45	0.828894	4.1.1.65	(2) cpd00067 + cpd15690 <=> cpd00011 + cpd15696	none	none	(2) cpd00067 + cpd15690 <=> cpd00011 + cpd15696	anteisoheptadecanoyl-phosphatidylserine decarboxylase	none	<=>	0	core	rxn10233	rxn10233	rxn10233	rxn10233
rxn10259	none	rxn06045	cpd00080 + cpd15683 <=> cpd00046 + cpd15716	rxn10259	-4.5	0.23673	2.7.8.5	cpd00080 + cpd15683 <=> cpd00046 + cpd15716	none	none	cpd00080 + cpd15683 <=> cpd00046 + cpd15716	isoheptadecanoyl-CDPdiacylglycerol:sn-glycerol-3-phosphate 3-phosphatidyltransferase	none	<=>	0	core	rxn10259	rxn10259	rxn10259	rxn10259
rxn10260	none	rxn06045	cpd00080 + cpd15684 <=> cpd00046 + cpd15717	rxn10260	-4.5	0.23673	2.7.8.5	cpd00080 + cpd15684 <=> cpd00046 + cpd15717	none	none	cpd00080 + cpd15684 <=> cpd00046 + cpd15717	anteisoheptadecanoyl-CDPdiacylglycerol:sn-glycerol-3-phosphate 3-phosphatidyltransferase	none	<=>	0	core	rxn10260	rxn10260	rxn10260	rxn10260
rxn10261	none	rxn06045	cpd00080 + cpd15685 <=> cpd00046 + cpd15718	rxn10261	-4.5	0.23673	2.7.8.5	cpd00080 + cpd15685 <=> cpd00046 + cpd15718	none	none	cpd00080 + cpd15685 <=> cpd00046 + cpd15718	isotetradecanoyl-CDPdiacylglycerol:sn-glycerol-3-phosphate 3-phosphatidyltransferase	none	<=>	0	core	rxn10261	rxn10261	rxn10261	rxn10261
rxn10262	none	rxn06045	cpd00080 + cpd15686 <=> cpd00046 + cpd15719	rxn10262	-4.5	0.23673	2.7.8.5	cpd00080 + cpd15686 <=> cpd00046 + cpd15719	none	none	cpd00080 + cpd15686 <=> cpd00046 + cpd15719	isopentadecanoyl-CDPdiacylglycerol:sn-glycerol-3-phosphate 3-phosphatidyltransferase	none	<=>	0	core	rxn10262	rxn10262	rxn10262	rxn10262
rxn10263	none	rxn06045	cpd00080 + cpd15687 <=> cpd00046 + cpd15720	rxn10263	-4.5	0.23673	2.7.8.5	cpd00080 + cpd15687 <=> cpd00046 + cpd15720	none	none	cpd00080 + cpd15687 <=> cpd00046 + cpd15720	anteisopentadecanoyl-CDPdiacylglycerol:sn-glycerol-3-phosphate 3-phosphatidyltransferase	none	<=>	0	core	rxn10263	rxn10263	rxn10263	rxn10263
rxn10264	none	rxn06045	cpd00080 + cpd15688 <=> cpd00046 + cpd15721	rxn10264	-4.5	0.23673	2.7.8.5	cpd00080 + cpd15688 <=> cpd00046 + cpd15721	none	none	cpd00080 + cpd15688 <=> cpd00046 + cpd15721	isohexadecanoyl-CDPdiacylglycerol:sn-glycerol-3-phosphate 3-phosphatidyltransferase	none	<=>	0	core	rxn10264	rxn10264	rxn10264	rxn10264
rxn10265	none	rxn06080	cpd00001 + cpd15716 <=> cpd00009 + cpd00067 + cpd15722	rxn10265	-2.317	0.735634	3.1.3.27	cpd00001 + cpd15716 <=> cpd00009 + cpd00067 + cpd15722	none	none	cpd00001 + cpd15716 <=> cpd00009 + cpd00067 + cpd15722	isoheptadecanoyl-Phosphatidylglycerophosphate phosphohydrolase	none	=>	0	core	rxn10265	rxn10265	rxn10265	rxn10265
rxn10266	none	rxn06080	cpd00001 + cpd15717 <=> cpd00009 + cpd00067 + cpd15723	rxn10266	-2.317	0.735634	3.1.3.27	cpd00001 + cpd15717 <=> cpd00009 + cpd00067 + cpd15723	none	none	cpd00001 + cpd15717 <=> cpd00009 + cpd00067 + cpd15723	anteisoheptadecanoyl-Phosphatidylglycerophosphate phosphohydrolase	none	=>	0	core	rxn10266	rxn10266	rxn10266	rxn10266
rxn10336	none	rxn07267	(2) cpd15540 <=> cpd00100 + cpd15793	rxn10336	0	2	none	(2) cpd15540 <=> cpd00100 + cpd15793	none	none	(2) cpd15540 <=> cpd00100 + cpd15793	stearoyl-cardiolipin synthase	none	<=>	0	core	rxn10336	rxn10336	rxn10336	rxn10336
rxn10337	none	rxn07267	(2) cpd15722 <=> cpd00100 + cpd15794	rxn10337	0	2	none	(2) cpd15722 <=> cpd00100 + cpd15794	none	none	(2) cpd15722 <=> cpd00100 + cpd15794	isoheptadecanoyl-cardiolipin synthase	none	<=>	0	core	rxn10337	rxn10337	rxn10337	rxn10337
rxn10338	none	rxn07267	(2) cpd15723 <=> cpd00100 + cpd15795	rxn10338	0	2	none	(2) cpd15723 <=> cpd00100 + cpd15795	none	none	(2) cpd15723 <=> cpd00100 + cpd15795	anteisoheptadecanoyl-cardiolipin synthase	none	<=>	0	core	rxn10338	rxn10338	rxn10338	rxn10338
rxn10473	none	none	cpd00099[e] <=> cpd00099	rxn10473	0	2	none	cpd00099[e] <=> cpd00099	none	none	cpd00099[e] <=> cpd00099	chlorideion transport out via diffusion	none	<=>	0	core	rxn10473	rxn10473	rxn10473	rxn10473
rxn10474	none	none	cpd00149 <=> cpd00149[e]	rxn10474	0	2	none	cpd00149 <=> cpd00149[e]	none	none	cpd00149 <=> cpd00149[e]	cobalt transport in/out via permease (no H+)	none	<=>	0	core	rxn10474	rxn10474	rxn10474	rxn10474
rxn10571	none	none	cpd00001 + cpd00002 + cpd00254[e] <=> cpd00008 + cpd00009 + cpd00067 + cpd00254	rxn10571	-6.817	0.717554	none	cpd00001 + cpd00002 + cpd00254[e] <=> cpd00008 + cpd00009 + cpd00067 + cpd00254	none	none	cpd00001 + cpd00002 + cpd00254[e] <=> cpd00008 + cpd00009 + cpd00067 + cpd00254	magnesium transport via ABC system	none	=>	0	core	rxn10571	rxn10571	rxn10571	rxn10571
rxn10806	none	none	(0.5) cpd00007 + (2) cpd00067 + cpd15499 <=> cpd00001 + (2) cpd00067[e] + cpd15500	rxn10806	-32.8579	2.93963	none	(0.5) cpd00007 + (2) cpd00067 + cpd15499 <=> cpd00001 + (2) cpd00067[e] + cpd15500	none	none	(0.5) cpd00007 + (2) cpd00067 + cpd15499 <=> cpd00001 + (2) cpd00067[e] + cpd15500	cytochrome oxidase bd (menaquinol-8: 2 protons)	none	=>	0	core	rxn10806	rxn10806	rxn10806	rxn10806
rxn11946	none	none	cpd00017 + cpd03449 <=> cpd00019 + cpd15560	rxn11946	-3.53	2.40602	2.1.1.64	cpd00017 + cpd03449 <=> cpd00019 + cpd15560	none	R05614	cpd00017 + cpd03449 <=> cpd00019 + cpd15560	3-demethylubiquinone-9 3-o-methyltransferase	none	<=>	0	core	rxn11946	rxn11946	rxn11946	rxn11946
rxn12008	none	none	cpd00012 + cpd02557 <=> cpd00113 + cpd02590	rxn12008	13	0.667887	none	cpd00012 + cpd02557 <=> cpd00113 + cpd02590	map00100	R05611	cpd00012 + cpd02557 <=> cpd00113 + cpd02590	rxn12008	Biosynthesis of steroids	<=	0	core	rxn12008	rxn12008	rxn12008	rxn12008	Lipid Metabolism
rxn12224	none	none	cpd00007 + cpd03446 <=> cpd00001 + cpd03447	rxn12224	-80.8267	1.92595	none	cpd00007 + cpd03446 <=> cpd00001 + cpd03447	none	none	cpd00007 + cpd03446 <=> cpd00001 + cpd03447	2-octaprenyl-6-methoxyphenol hydroxylase	none	=>	0	core	rxn12224	rxn12224	rxn12224	rxn12224
rxn12510	none	none	cpd00002 + cpd00644 <=> cpd00008 + cpd02201	rxn12510	-4.5	0.23673	2.7.1.33	cpd00002 + cpd00644 <=> cpd00008 + cpd02201	map00770	R03018	cpd00002 + cpd00644 <=> cpd00008 + cpd02201	ATP:pantothenate 4'-phosphotransferase	Pantothenate and CoA biosynthesis	<=>	0	core	rxn12510	rxn12510	rxn12510	rxn12510	Metabolism of cofactors and vitamins
rxn12512	none	none	cpd00002 + cpd00084 + cpd02201 <=> cpd00012 + cpd00018 + cpd02666	rxn12512	-7.78	0.882611	6.3.2.5	cpd00002 + cpd00084 + cpd02201 <=> cpd00012 + cpd00018 + cpd02666	map00770	R04230	cpd00002 + cpd00084 + cpd02201 <=> cpd00012 + cpd00018 + cpd02666	(R)-4'-Phosphopantothenate:L-cysteine ligase	Pantothenate and CoA biosynthesis	=>	0	core	rxn12512	rxn12512	rxn12512	rxn12512	Metabolism of cofactors and vitamins
rxn12633	none	none	cpd00001 + cpd11593 <=> cpd00035 + cpd00041	rxn12633	-0.463	0.848213	none	cpd00001 + cpd11593 <=> cpd00035 + cpd00041	none	none	cpd00001 + cpd11593 <=> cpd00035 + cpd00041	aminopeptidase	none	<=>	0	core	rxn12633	rxn12633	rxn12633	rxn12633
rxn12634	none	none	cpd00001 + cpd11592 <=> cpd00023 + cpd00033	rxn12634	-0.463	0.848213	none	cpd00001 + cpd11592 <=> cpd00023 + cpd00033	none	none	cpd00001 + cpd11592 <=> cpd00023 + cpd00033	aminopeptidase	none	<=>	0	core	rxn12634	rxn12634	rxn12634	rxn12634
rxn12635	none	none	cpd00001 + cpd11591 <=> cpd00033 + cpd00060	rxn12635	-0.463	0.848213	none	cpd00001 + cpd11591 <=> cpd00033 + cpd00060	none	none	cpd00001 + cpd11591 <=> cpd00033 + cpd00060	aminopeptidase	none	<=>	0	core	rxn12635	rxn12635	rxn12635	rxn12635
rxn12636	none	none	cpd00001 + cpd00067 + cpd11590 <=> cpd00035 + cpd00060	rxn12636	0.777	0.971738	none	cpd00001 + cpd00067 + cpd11590 <=> cpd00035 + cpd00060	none	none	cpd00001 + cpd00067 + cpd11590 <=> cpd00035 + cpd00060	aminopeptidase	none	<=>	0	core	rxn12636	rxn12636	rxn12636	rxn12636
rxn12637	none	none	cpd00001 + cpd11589 <=> cpd00033 + cpd00041	rxn12637	-0.463	0.848213	none	cpd00001 + cpd11589 <=> cpd00033 + cpd00041	none	none	cpd00001 + cpd11589 <=> cpd00033 + cpd00041	aminopeptidase	none	<=>	0	core	rxn12637	rxn12637	rxn12637	rxn12637
rxn12638	none	none	cpd00001 + cpd11588 <=> cpd00033 + cpd00067 + cpd00129	rxn12638	-9.163	1.03901	none	cpd00001 + cpd11588 <=> cpd00033 + cpd00067 + cpd00129	none	none	cpd00001 + cpd11588 <=> cpd00033 + cpd00067 + cpd00129	aminopeptidase	none	=>	0	core	rxn12638	rxn12638	rxn12638	rxn12638
rxn12639	none	none	cpd00001 + cpd11587 <=> cpd00035 + cpd00053	rxn12639	-0.463	0.848213	none	cpd00001 + cpd11587 <=> cpd00035 + cpd00053	none	none	cpd00001 + cpd11587 <=> cpd00035 + cpd00053	aminopeptidase	none	<=>	0	core	rxn12639	rxn12639	rxn12639	rxn12639
rxn12640	none	none	cpd00001 + cpd11586 <=> cpd00023 + cpd00035	rxn12640	-0.463	0.848213	none	cpd00001 + cpd11586 <=> cpd00023 + cpd00035	none	none	cpd00001 + cpd11586 <=> cpd00023 + cpd00035	aminopeptidase	none	<=>	0	core	rxn12640	rxn12640	rxn12640	rxn12640
rxn12641	none	none	cpd00001 + cpd11585 <=> cpd00033 + cpd00035	rxn12641	-0.463	0.848213	none	cpd00001 + cpd11585 <=> cpd00033 + cpd00035	none	none	cpd00001 + cpd11585 <=> cpd00033 + cpd00035	aminopeptidase	none	<=>	0	core	rxn12641	rxn12641	rxn12641	rxn12641
rxn12642	none	none	cpd00001 + cpd11584 <=> cpd00035 + cpd00119	rxn12642	-0.463	0.848213	none	cpd00001 + cpd11584 <=> cpd00035 + cpd00119	none	none	cpd00001 + cpd11584 <=> cpd00035 + cpd00119	aminopeptidase	none	<=>	0	core	rxn12642	rxn12642	rxn12642	rxn12642
rxn12643	none	none	cpd00001 + cpd11583 <=> cpd00035 + cpd00107	rxn12643	-2.273	0.886336	none	cpd00001 + cpd11583 <=> cpd00035 + cpd00107	none	none	cpd00001 + cpd11583 <=> cpd00035 + cpd00107	aminopeptidase	none	=>	0	core	rxn12643	rxn12643	rxn12643	rxn12643
rxn12644	none	none	cpd00001 + cpd11582 <=> cpd00035 + cpd00161	rxn12644	-0.463	0.848213	none	cpd00001 + cpd11582 <=> cpd00035 + cpd00161	none	none	cpd00001 + cpd11582 <=> cpd00035 + cpd00161	aminopeptidase	none	<=>	0	core	rxn12644	rxn12644	rxn12644	rxn12644
rxn12645	none	none	cpd00001 + cpd11581 <=> cpd00033 + cpd00132	rxn12645	-0.463	0.848213	none	cpd00001 + cpd11581 <=> cpd00033 + cpd00132	none	none	cpd00001 + cpd11581 <=> cpd00033 + cpd00132	aminopeptidase	none	<=>	0	core	rxn12645	rxn12645	rxn12645	rxn12645
rxn12646	none	none	cpd00001 + cpd11580 <=> cpd00033 + cpd00053	rxn12646	-0.463	0.848213	none	cpd00001 + cpd11580 <=> cpd00033 + cpd00053	none	none	cpd00001 + cpd11580 <=> cpd00033 + cpd00053	aminopeptidase	none	<=>	0	core	rxn12646	rxn12646	rxn12646	rxn12646
rxn12664	none	none	cpd11606[e] <=> cpd11606	rxn12664	0	2	none	cpd11606[e] <=> cpd11606	none	none	cpd11606[e] <=> cpd11606	Menaquinone transport	none	<=>	0	core	rxn12664	rxn12664	rxn12664	rxn12664
rxn12822	none	none	(2) cpd00023 + (2) cpd11621 <=> cpd00024 + cpd00053 + (2) cpd00067 + (2) cpd11620	rxn12822	10000000	10000000	1.4.7.1	(2) cpd00023 + (2) cpd11621 <=> cpd00024 + cpd00053 + (2) cpd00067 + (2) cpd11620	map00910	R00021	(2) cpd00023 + (2) cpd11621 <=> cpd00024 + cpd00053 + (2) cpd00067 + (2) cpd11620	L-Glutamate:ferredoxin oxidoreductase (transaminating)	Nitrogen metabolism	<=>	0	core	rxn12822	rxn12822	rxn12822	rxn12822	Energy metabolism
rxn12844	none	none	cpd00001 + cpd15603 <=> cpd00033 + cpd00084	rxn12844	10000000	10000000	3.4.11.2	cpd00001 + cpd15603 <=> cpd00033 + cpd00084	none	none	cpd00001 + cpd15603 <=> cpd00033 + cpd00084	Gly-Cys aminopeptidase	none	<=>	0	core	rxn12844	rxn12844	rxn12844	rxn12844
rxn12845	none	none	cpd00001 + cpd15604 <=> cpd00033 + cpd00107	rxn12845	10000000	10000000	3.4.11.2	cpd00001 + cpd15604 <=> cpd00033 + cpd00107	none	none	cpd00001 + cpd15604 <=> cpd00033 + cpd00107	Gly-Leu aminopeptidase	none	<=>	0	core	rxn12845	rxn12845	rxn12845	rxn12845
rxn12846	none	none	cpd00001 + cpd15605 <=> cpd00033 + cpd00066	rxn12846	10000000	10000000	3.4.11.2	cpd00001 + cpd15605 <=> cpd00033 + cpd00066	none	none	cpd00001 + cpd15605 <=> cpd00033 + cpd00066	Gly-Phe aminopeptidase	none	<=>	0	core	rxn12846	rxn12846	rxn12846	rxn12846
rxn12847	none	none	cpd00001 + cpd15606 <=> cpd00033 + cpd00069	rxn12847	10000000	10000000	3.4.11.2	cpd00001 + cpd15606 <=> cpd00033 + cpd00069	none	none	cpd00001 + cpd15606 <=> cpd00033 + cpd00069	Gly-Try aminopeptidase	none	<=>	0	core	rxn12847	rxn12847	rxn12847	rxn12847
rxn12848	none	none	cpd00001 + cpd00002 + cpd15603[e] <=> cpd00008 + cpd00009 + cpd15603	rxn12848	2.713	0.717554	3.A.1.5	cpd00001 + cpd00002 + cpd15603[e] <=> cpd00008 + cpd00009 + cpd15603	none	none	cpd00001 + cpd00002 + cpd15603[e] <=> cpd00008 + cpd00009 + cpd15603	Gly-Cys ABC transporters	none	=>	0	core	rxn12848	rxn12848	rxn12848	rxn12848
rxn12849	none	none	cpd00001 + cpd00002 + cpd15604[e] <=> cpd00008 + cpd00009 + cpd15604	rxn12849	2.713	0.717554	3.A.1.5	cpd00001 + cpd00002 + cpd15604[e] <=> cpd00008 + cpd00009 + cpd15604	none	none	cpd00001 + cpd00002 + cpd15604[e] <=> cpd00008 + cpd00009 + cpd15604	Gly-Leu ABC transporters	none	=>	0	core	rxn12849	rxn12849	rxn12849	rxn12849
rxn12850	none	none	cpd00001 + cpd00002 + cpd15605[e] <=> cpd00008 + cpd00009 + cpd15605	rxn12850	2.713	0.717554	3.A.1.5	cpd00001 + cpd00002 + cpd15605[e] <=> cpd00008 + cpd00009 + cpd15605	none	none	cpd00001 + cpd00002 + cpd15605[e] <=> cpd00008 + cpd00009 + cpd15605	Gly-Phe ABC transporters	none	=>	0	core	rxn12850	rxn12850	rxn12850	rxn12850
rxn12851	none	none	cpd00001 + cpd00002 + cpd15606[e] <=> cpd00008 + cpd00009 + cpd15606	rxn12851	2.713	0.717554	3.A.1.5	cpd00001 + cpd00002 + cpd15606[e] <=> cpd00008 + cpd00009 + cpd15606	none	none	cpd00001 + cpd00002 + cpd15606[e] <=> cpd00008 + cpd00009 + cpd15606	Gly-Try ABC transporters	none	=>	0	core	rxn12851	rxn12851	rxn12851	rxn12851
rxn13782	none	none	=> cpd17041	rxn13782	10000000	10000000	none	=> cpd17041	none	none	=> cpd17041	Protein biosynthesis	none	=>	0	core	rxn13782	rxn13782	rxn13782	rxn13782
rxn13783	none	none	=> cpd17042	rxn13783	10000000	10000000	none	=> cpd17042	none	none	=> cpd17042	DNA replication	none	=>	0	core	rxn13783	rxn13783	rxn13783	rxn13783
rxn13784	none	none	=> cpd17043	rxn13784	10000000	10000000	none	=> cpd17043	none	none	=> cpd17043	RNA transcription	none	=>	0	core	rxn13784	rxn13784	rxn13784	rxn13784
rxn00006	none	none	(2) cpd00025 <=> (2) cpd00001 + cpd00007	rxn00006	-45.3543	1.5	1.11.1.6	(2) cpd00025 <=> (2) cpd00001 + cpd00007	none	R00009	(2) cpd00025 <=> (2) cpd00001 + cpd00007	hydrogen-peroxide:hydrogen-peroxide oxidoreductase	none	=>	1	pan	rxn00006	none	rxn00006	rxn00006
rxn00119	2.7.4.-	none	cpd00002 + cpd00091 <=> cpd00008 + cpd00014	rxn00119	0	2	2.7.4.4	cpd00002 + cpd00091 <=> cpd00008 + cpd00014	map00240	R00158	cpd00002 + cpd00091 <=> cpd00008 + cpd00014	ATP:nucleoside-phosphate phosphotransferase	Pyrimidine metabolism	<=>	1	pan	rxn00119	rxn00119	none	rxn00119	Biosynthesis of other secondary metabolites
rxn00134	2.7.1.74	none	cpd00002 + cpd00182 <=> cpd00008 + cpd00018	rxn00134	-4.5	0.23673	2.7.1.20	cpd00002 + cpd00182 <=> cpd00008 + cpd00018	map00230	R00185	cpd00002 + cpd00182 <=> cpd00008 + cpd00018	ATP:adenosine 5'-phosphotransferase	Purine metabolism	<=>	1	pan	rxn00134	rxn00134	none	rxn00134	Biosynthesis of other secondary metabolites
rxn00213	Pentose and glucuronate interconversions	none	cpd00001 + (2) cpd00003 + cpd00026 <=> (2) cpd00004 + (3) cpd00067 + cpd00144	rxn00211	-4.583	2.15919	1.1.1.22	cpd00001 + (2) cpd00003 + cpd00026 <=> (2) cpd00004 + (3) cpd00067 + cpd00144	map00500	R00286	cpd00001 + (2) cpd00003 + cpd00026 <=> (2) cpd00004 + (3) cpd00067 + cpd00144	UDPglucose:NAD+ oxidoreductase	Starch and sucrose metabolism	<=>	1	pan	rxn00211	rxn00211	none	rxn00211	Carbohydrate Metabolism
rxn00216	R01786	none	cpd00002 + cpd00027 <=> cpd00008 + cpd00079	rxn00216	-4.5	0.23673	2.7.1.1	cpd00002 + cpd00027 <=> cpd00008 + cpd00079	map00521	R00299	cpd00002 + cpd00027 <=> cpd00008 + cpd00079	ATP:D-glucose 6-phosphotransferase	Streptomycin biosynthesis	<=>	1	pan	none	rxn00216	rxn00216	rxn00216	Biosynthesis of other secondary metabolites
rxn00222	3.2.1.21	none	cpd00026 + cpd00079 <=> cpd00014 + cpd00523	rxn00605	-1.7	0.632032	2.4.1.15	cpd00026 + cpd00079 <=> cpd00014 + cpd00523	map00500	R02737	cpd00026 + cpd00079 <=> cpd00014 + cpd00523	UDPglucose:D-glucose-6-phosphate 1-alpha-D-glucosyltransferase	Starch and sucrose metabolism	<=>	1	pan	rxn00605	rxn00605	none	rxn00605	Carbohydrate Metabolism
rxn00509	Tyrosine metabolism	none	cpd00001 + cpd00006 + cpd00199 <=> cpd00005 + cpd00036 + (2) cpd00067	rxn00509	-9.803	1.17612	1.2.1.16	cpd00001 + cpd00006 + cpd00199 <=> cpd00005 + cpd00036 + (2) cpd00067	map00650	R00714	cpd00001 + cpd00006 + cpd00199 <=> cpd00005 + cpd00036 + (2) cpd00067	Succinate-semialdehyde:NADP+ oxidoreductase	Butanoate metabolism	=>	1	pan	rxn00509	rxn00509	none	rxn00509	Carbohydrate Metabolism
rxn00539	none	none	cpd00162 <=> cpd00013 + cpd00071	rxn00539	-7.86	0.764936	4.3.1.7	cpd00162 <=> cpd00013 + cpd00071	map00564	R00749	cpd00162 <=> cpd00013 + cpd00071	Ethanolamine ammonia-lyase	Glycerophospholipid metabolism	=>	1	pan	rxn00539	rxn00539	none	rxn00539	Lipid Metabolism
rxn00545	R04779	none	cpd00002 + cpd00072 <=> cpd00008 + cpd00290	rxn00545	-4.5	0.23673	2.7.1.11	cpd00002 + cpd00072 <=> cpd00008 + cpd00290	map00030	R00756	cpd00002 + cpd00072 <=> cpd00008 + cpd00290	ATP:D-fructose-6-phosphate 1-phosphotransferase	Pentose phosphate pathway	<=>	1	pan	rxn00545	rxn00545	rxn00545	none	Carbohydrate Metabolism
rxn00640	none	none	cpd00031 + cpd00485 <=> cpd00009 + cpd00067 + cpd00083	rxn00640	2.496	0.736864	2.7.7.22	cpd00031 + cpd00485 <=> cpd00009 + cpd00067 + cpd00083	map00051	R00883	cpd00031 + cpd00485 <=> cpd00009 + cpd00067 + cpd00083	GDP:D-mannose-1-phosphate guanylyltransferase	Fructose and mannose metabolism	<=>	1	pan	none	rxn00640	rxn00640	rxn00640	Carbohydrate Metabolism
rxn00642	none	none	cpd00083 <=> cpd00001 + cpd00900	rxn00642	-13.897	0.681919	4.2.1.47	cpd00083 <=> cpd00001 + cpd00900	map00051	R00888	cpd00083 <=> cpd00001 + cpd00900	GDPmannose 4,6-hydro-lyase	Fructose and mannose metabolism	=>	1	pan	rxn00642	rxn00642	rxn00642	none	Carbohydrate Metabolism
rxn00740	4.2.99.9	none	cpd00001 + cpd00822 <=> cpd00013 + cpd00036 + cpd00067 + cpd00094	rxn00740	-9.653	0.915264	2.5.1.48	cpd00001 + cpd00822 <=> cpd00013 + cpd00036 + cpd00067 + cpd00094	map00271	R00999	cpd00001 + cpd00822 <=> cpd00013 + cpd00036 + cpd00067 + cpd00094	O-Succinyl-L-homoserine succinate-lyase (adding cysteine)	Methionine metabolism	=>	1	pan	none	rxn00740	rxn00740	rxn00740	Amino acid metabolism
rxn00743	none	none	cpd00001 + cpd00095 <=> cpd00009 + cpd00067 + cpd00157	rxn00743	-2.317	0.735634	3.1.3.1	cpd00001 + cpd00095 <=> cpd00009 + cpd00067 + cpd00157	none	R01010	cpd00001 + cpd00095 <=> cpd00009 + cpd00067 + cpd00157	Glycerone phosphate phosphohydrolase (alkaline optimum)	none	=>	1	pan	none	rxn00743	rxn00743	rxn00743
rxn00966	none	none	cpd00020 + cpd00136 <=> cpd00216	rxn00966	35.73	1.5921	4.1.3.40	cpd00020 + cpd00136 <=> cpd00216	map00130	R01302	cpd00020 + cpd00136 <=> cpd00216	chorismate pyruvate-lyase (4-hydroxybenzoate-forming)	Ubiquinone biosynthesis	<=	1	pan	rxn00966	rxn00966	none	rxn00966	Metabolism of cofactors and vitamins
rxn01169	2.7.1.2	none	cpd00002 + cpd00190 <=> cpd00008 + cpd00863	rxn01169	-4.5	0.23673	2.7.1.1	cpd00002 + cpd00190 <=> cpd00008 + cpd00863	map00010	R01600	cpd00002 + cpd00190 <=> cpd00008 + cpd00863	ATP:D-glucose 6-phosphotransferase	Glycolysis / Gluconeogenesis	<=>	1	pan	none	rxn01169	rxn01169	rxn01169	Carbohydrate Metabolism
rxn01270	2.6.1.78	none	cpd00032 + cpd00616 <=> cpd00041 + cpd00219	rxn01270	0	2	2.6.1.57	cpd00032 + cpd00616 <=> cpd00041 + cpd00219	map00400	R01731	cpd00032 + cpd00616 <=> cpd00041 + cpd00219	L-Aspartate:2-oxoglutarate aminotransferase	Phenylalanine, tyrosine and tryptophan biosynthesis	<=>	1	pan	none	rxn01270	rxn01270	rxn01270	Amino acid metabolism
rxn01343	none	none	cpd00002 + cpd00238 <=> cpd00008 + cpd00349	rxn01343	-4.5	0.23673	2.7.1.11	cpd00002 + cpd00238 <=> cpd00008 + cpd00349	none	R01843	cpd00002 + cpd00238 <=> cpd00008 + cpd00349	ATP:Sedoheptulose 7-phosphate 1-phosphotransferase	none	<=>	1	pan	rxn01343	rxn01343	rxn01343	none
rxn01352	none	none	cpd00001 + cpd00241 <=> cpd00067 + cpd00277 + cpd00421	rxn01352	10000000	10000000	3.1.5.1	cpd00001 + cpd00241 <=> cpd00067 + cpd00277 + cpd00421	map00230	R01856	cpd00001 + cpd00241 <=> cpd00067 + cpd00277 + cpd00421	dGTP triphosphohydrolase	Purine metabolism	<=>	1	pan	rxn01352	rxn01352	none	rxn01352	Biosynthesis of other secondary metabolites
rxn01486	Biosynthesis of steroids	none	cpd00113 + cpd00350 <=> cpd00012 + cpd00289	rxn01486	-13	0.667887	2.5.1.29	cpd00113 + cpd00350 <=> cpd00012 + cpd00289	map00900	R02061	cpd00113 + cpd00350 <=> cpd00012 + cpd00289	trans,trans-Farnesyl-diphosphate:isopentenyl-diphosphate	Terpenoid biosynthesis	=>	1	pan	rxn01486	rxn01486	rxn01486	none	Metabolism of terpenoids and polyketides
rxn01504	none	none	cpd00292 <=> cpd00001 + cpd02068	rxn01504	3.023	0.796109	4.2.1.18	cpd00292 <=> cpd00001 + cpd02068	map00280	R02085	cpd00292 <=> cpd00001 + cpd02068	(S)-3-Hydroxy-3-methylglutaryl-CoA hydro-lyase	Valine, leucine and isoleucine degradation	<=>	1	pan	rxn01504	rxn01504	none	rxn01504	Amino acid metabolism
rxn01816	R03260	none	cpd00036 + cpd00424 <=> cpd00084 + cpd00822	rxn01816	-1.714	1.06888	2.5.1.48	cpd00036 + cpd00424 <=> cpd00084 + cpd00822	map00271	R02508	cpd00036 + cpd00424 <=> cpd00084 + cpd00822	O-Succinyl-L-homoserine succinate-lyase (adding cysteine)	Methionine metabolism	<=>	1	pan	none	rxn01816	rxn01816	rxn01816	Amino acid metabolism
rxn02166	3.1.3.41	none	cpd00001 + cpd02135 <=> cpd00009 + cpd00067 + cpd00646	rxn02166	-2.317	0.735634	3.1.3.1	cpd00001 + cpd02135 <=> cpd00009 + cpd00067 + cpd00646	map00361	R03024	cpd00001 + cpd02135 <=> cpd00009 + cpd00067 + cpd00646	4-Nitrophenyl phosphate phosphohydrolase	gamma-Hexachlorocyclohexane degradation	=>	1	pan	none	rxn02166	rxn02166	rxn02166	Amino acid metabolism
rxn02302	4.2.99.9	none	cpd00084 + cpd00790 <=> cpd00029 + cpd00424	rxn02302	0.174	1.17986	2.5.1.49	cpd00084 + cpd00790 <=> cpd00029 + cpd00424	map00271	R03217	cpd00084 + cpd00790 <=> cpd00029 + cpd00424	O-Acetyl-L-homoserine succinate-lyase (adding cysteine)	Methionine metabolism	<=>	1	pan	none	rxn02302	rxn02302	rxn02302	Amino acid metabolism
rxn02314	2.7.1.56	none	cpd00002 + cpd00805 <=> cpd00008 + cpd02371	rxn02314	-4.5	0.23673	2.7.1.11	cpd00002 + cpd00805 <=> cpd00008 + cpd02371	map00052	R03236	cpd00002 + cpd00805 <=> cpd00008 + cpd02371	ATP:D-tagatose-6-phosphate 1-phosphotransferase	Galactose metabolism	<=>	1	pan	rxn02314	rxn02314	rxn02314	none	Carbohydrate Metabolism
rxn02775	none	none	cpd00017 + cpd00067 + cpd01620 <=> cpd00019 + cpd03420	rxn02775	10000000	10000000	2.1.1.130	cpd00017 + cpd00067 + cpd01620 <=> cpd00019 + cpd03420	map00860	R03948	cpd00017 + cpd00067 + cpd01620 <=> cpd00019 + cpd03420	S-Adenosyl-L-methionine:precorrin-4 C20-methyltransferase	Porphyrin and chlorophyll metabolism	<=>	1	pan	none	rxn02775	rxn02775	rxn02775	Metabolism of cofactors and vitamins
rxn03167	none	none	(3) cpd00001 + cpd02978 <=> (3) cpd00009 + (3) cpd00067 + cpd02961	rxn03167	-15.951	2.14492	3.1.3.1	(3) cpd00001 + cpd02978 <=> (3) cpd00009 + (3) cpd00067 + cpd02961	map00790	R04620	(3) cpd00001 + cpd02978 <=> (3) cpd00009 + (3) cpd00067 + cpd02961	2-Amino-4-hydroxy-6-(erythro-1,2,3-trihydroxypropyl)	Folate biosynthesis	=>	1	pan	none	rxn03167	rxn03167	rxn03167	Metabolism of cofactors and vitamins
rxn03236	none	none	cpd03897 <=> cpd00001 + cpd00231	rxn03236	0.373	3.34508	4.2.1.96	cpd03897 <=> cpd00001 + cpd00231	none	R04734	cpd03897 <=> cpd00001 + cpd00231	4a-hydroxytetrahydrobiopterin hydro-lyase	none	<=>	1	pan	rxn03236	none	rxn03236	rxn03236
rxn03491	none	none	(2) cpd00017 + cpd03760 <=> cpd00011 + (2) cpd00019 + (2) cpd00067 + cpd03835	rxn03491	10000000	10000000	2.1.1.132	(2) cpd00017 + cpd03760 <=> cpd00011 + (2) cpd00019 + (2) cpd00067 + cpd03835	map00860	R05149	(2) cpd00017 + cpd03760 <=> cpd00011 + (2) cpd00019 + (2) cpd00067 + cpd03835	S-Adenosyl-L-methionine:1-precorrin-6Y C5,15-methyltransferase	Porphyrin and chlorophyll metabolism	<=>	1	pan	none	rxn03491	rxn03491	rxn03491	Metabolism of cofactors and vitamins
rxn03512	none	none	cpd00067 + cpd03835 <=> cpd03832	rxn03512	10000000	10000000	5.4.1.2	cpd00067 + cpd03835 <=> cpd03832	map00860	R05177	cpd00067 + cpd03835 <=> cpd03832	Precorrin 8X 11,12-methylmutase	Porphyrin and chlorophyll metabolism	<=>	1	pan	none	rxn03512	rxn03512	rxn03512	Metabolism of cofactors and vitamins
rxn03513	none	none	cpd00017 + cpd03833 <=> cpd00019 + (2) cpd00067 + cpd03834	rxn03513	10000000	10000000	2.1.1.131	cpd00017 + cpd03833 <=> cpd00019 + (2) cpd00067 + cpd03834	map00860	R05180	cpd00017 + cpd03833 <=> cpd00019 + (2) cpd00067 + cpd03834	S-Adenosyl-L-methionine:precorrin-3B C17-methyltransferase	Porphyrin and chlorophyll metabolism	<=>	1	pan	none	rxn03513	rxn03513	rxn03513	Metabolism of cofactors and vitamins
rxn03514	none	none	cpd00017 + cpd03834 <=> cpd00019 + cpd00067 + cpd03839	rxn03514	10000000	10000000	2.1.1.133	cpd00017 + cpd03834 <=> cpd00019 + cpd00067 + cpd03839	map00860	R05181	cpd00017 + cpd03834 <=> cpd00019 + cpd00067 + cpd03839	S-adenosyl-L-methionine:precorrin-4 C11 methyltransferase	Porphyrin and chlorophyll metabolism	<=>	1	pan	none	rxn03514	rxn03514	rxn03514	Metabolism of cofactors and vitamins
rxn03535	none	none	cpd00002 + cpd03915 <=> cpd00421 + cpd03916	rxn03535	10000000	10000000	2.5.1.17	cpd00002 + cpd03915 <=> cpd00421 + cpd03916	map00860	R05220	cpd00002 + cpd03915 <=> cpd00421 + cpd03916	ATP:cob(I)yrinic acid-a,c-diamide Cobeta-adenosyltransferase	Porphyrin and chlorophyll metabolism	<=>	1	pan	none	rxn03535	rxn03535	rxn03535	Metabolism of cofactors and vitamins
rxn03536	none	none	cpd00002 + cpd03918 <=> cpd00008 + cpd00067 + cpd03919	rxn03536	10000000	10000000	2.7.1.156	cpd00002 + cpd03918 <=> cpd00008 + cpd00067 + cpd03919	map00860	R05221	cpd00002 + cpd03918 <=> cpd00008 + cpd00067 + cpd03919	Adenosyl cobinamide kinase	Porphyrin and chlorophyll metabolism	<=>	1	pan	none	rxn03536	rxn03536	rxn03536	Metabolism of cofactors and vitamins
rxn03843	none	none	cpd00113 + cpd00350 <=> cpd00012 + cpd08211	rxn03843	-13	0.667887	2.5.1.-	cpd00113 + cpd00350 <=> cpd00012 + cpd08211	map00900	R05555	cpd00113 + cpd00350 <=> cpd00012 + cpd08211	Farnesyl diphosphate:Isopentenyl diphosphate farnesyl transferase	Terpenoid biosynthesis	=>	1	pan	rxn03843	rxn03843	rxn03843	none	Metabolism of terpenoids and polyketides
rxn03892	none	none	cpd00113 + cpd02591 <=> cpd00012 + cpd00906	rxn03892	-13	0.667887	2.5.1.33	cpd00113 + cpd02591 <=> cpd00012 + cpd00906	map00100	R05613	cpd00113 + cpd02591 <=> cpd00012 + cpd00906	PPTT	Biosynthesis of steroids	=>	1	pan	rxn03892	rxn03892	rxn03892	none	Lipid Metabolism
rxn03962	none	none	cpd00006 + cpd00272 <=> cpd00005 + cpd00067 + cpd00900	rxn03962	2.3	1.11438	1.1.1.271	cpd00006 + cpd00272 <=> cpd00005 + cpd00067 + cpd00900	map00051	R05692	cpd00006 + cpd00272 <=> cpd00005 + cpd00067 + cpd00900	GDP-L-fucose:NADP+ 4-oxidoreductase (3,5-epimerizing)	Fructose and mannose metabolism	<=>	1	pan	rxn03962	none	rxn03962	rxn03962	Carbohydrate Metabolism
rxn04045	none	none	(2) cpd00067 + cpd00149 + cpd03426 <=> cpd08368	rxn04045	10000000	10000000	4.99.1.3	(2) cpd00067 + cpd00149 + cpd03426 <=> cpd08368	map00860	R05807	(2) cpd00067 + cpd00149 + cpd03426 <=> cpd08368	sirohydrochlorin cobalt-lyase	Porphyrin and chlorophyll metabolism	<=>	1	pan	none	rxn04045	rxn04045	rxn04045	Metabolism of cofactors and vitamins
rxn04046	none	none	cpd00017 + cpd08368 <=> cpd00019 + cpd00067 + cpd08369	rxn04046	10000000	10000000	2.1.1.151	cpd00017 + cpd08368 <=> cpd00019 + cpd00067 + cpd08369	map00860	none	cpd00017 + cpd08368 <=> cpd00019 + cpd00067 + cpd08369	S-adenosyl-L-methionine:cobalt-factor-II C20-methyltransferase	Porphyrin and chlorophyll metabolism	<=>	1	pan	none	rxn04046	rxn04046	rxn04046	Metabolism of cofactors and vitamins
rxn04047	none	none	cpd00017 + cpd08369 <=> cpd00019 + cpd00067 + cpd08370	rxn04047	10000000	10000000	2.1.1.131	cpd00017 + cpd08369 <=> cpd00019 + cpd00067 + cpd08370	map00860	R05809	cpd00017 + cpd08369 <=> cpd00019 + cpd00067 + cpd08370	precorrin-3B C17-methyltransferase	Porphyrin and chlorophyll metabolism	<=>	1	pan	none	rxn04047	rxn04047	rxn04047	Metabolism of cofactors and vitamins
rxn04048	none	none	cpd00017 + cpd08370 <=> cpd00019 + cpd08371	rxn04048	10000000	10000000	2.1.1.133	cpd00017 + cpd08370 <=> cpd00019 + cpd08371	map00860	R05810	cpd00017 + cpd08370 <=> cpd00019 + cpd08371	cobalt-precorrin-4 methyltransferase	Porphyrin and chlorophyll metabolism	<=>	1	pan	none	rxn04048	rxn04048	rxn04048	Metabolism of cofactors and vitamins
rxn04052	none	none	cpd08375 <=> cpd03421	rxn04052	10000000	10000000	5.4.1.2	cpd08375 <=> cpd03421	map00860	R05814	cpd08375 <=> cpd03421	precorrin-8X methylmutase	Porphyrin and chlorophyll metabolism	<=>	1	pan	none	rxn04052	rxn04052	rxn04052	Metabolism of cofactors and vitamins
rxn04308	none	none	(7) cpd00113 + cpd08211 <=> (7) cpd00012 + cpd02229	rxn04308	-91	4.67521	2.5.1.31	(7) cpd00113 + cpd08211 <=> (7) cpd00012 + cpd02229	map00900	R06447	(7) cpd00113 + cpd08211 <=> (7) cpd00012 + cpd02229	di-trans,poly-cis-Decaprenyl-diphosphate:isopentenyl-diphosphate	Terpenoid biosynthesis	=>	1	pan	rxn04308	rxn04308	rxn04308	none	Metabolism of terpenoids and polyketides
rxn04454	none	none	cpd00658 <=> cpd00020 + cpd00599	rxn04454	-35.73	1.5921	4.1.99.-	cpd00658 <=> cpd00020 + cpd00599	map01053	R06602	cpd00658 <=> cpd00020 + cpd00599	rxn04454	Biosynthesis of siderophore group nonribosomal peptides	=>	1	pan	rxn04454	none	rxn04454	rxn04454	Metabolism of terpenoids and polyketides
rxn04712	none	none	cpd00106 + cpd09801 <=> cpd09818	rxn04712	-14.21	1.13093	4.1.99.-	cpd00106 + cpd09801 <=> cpd09818	map00624	R06903	cpd00106 + cpd09801 <=> cpd09818	rxn04712	1- and 2-Methylnaphthalene degradation	=>	1	pan	rxn04712	none	rxn04712	rxn04712	Carbohydrate Metabolism
rxn05175	none	none	cpd00001 + cpd00002 + cpd00264[e] <=> cpd00008 + cpd00009 + cpd00067 + cpd00264	rxn05175	-6.817	0.717554	none	cpd00001 + cpd00002 + cpd00264[e] <=> cpd00008 + cpd00009 + cpd00067 + cpd00264	none	none	cpd00001 + cpd00002 + cpd00264[e] <=> cpd00008 + cpd00009 + cpd00067 + cpd00264	Spermidine-ABC transport	none	=>	1	pan	rxn05175	rxn05175	none	rxn05175
rxn05232	none	none	cpd00002 + cpd11421 <=> cpd00001 + cpd00115 + cpd11420	rxn05232	-17.299	2.29428	1.17.4.2	cpd00002 + cpd11421 <=> cpd00001 + cpd00115 + cpd11420	map00230	R02014	cpd00002 + cpd11421 <=> cpd00001 + cpd00115 + cpd11420	Ribonucleotide reductase: ATP	Purine metabolism	=>	1	pan	rxn05232	none	rxn05232	rxn05232	Biosynthesis of other secondary metabolites
rxn05234	none	none	cpd00038 + cpd11421 <=> cpd00001 + cpd00241 + cpd11420	rxn05234	-17.299	2.29428	1.17.4.2	cpd00038 + cpd11421 <=> cpd00001 + cpd00241 + cpd11420	map00230	R02020	cpd00038 + cpd11421 <=> cpd00001 + cpd00241 + cpd11420	Ribonucleotide reductase: GTP	Purine metabolism	=>	1	pan	rxn05234	rxn05234	rxn05234	none	Biosynthesis of other secondary metabolites
rxn05255	none	none	cpd00067[e] + cpd00393[e] <=> cpd00067 + cpd00393	rxn05255	0	2	none	cpd00067[e] + cpd00393[e] <=> cpd00067 + cpd00393	none	none	cpd00067[e] + cpd00393[e] <=> cpd00067 + cpd00393	FOLt	none	<=>	1	pan	rxn05255	rxn05255	none	rxn05255
rxn05287	none	none	cpd00113 + cpd00289 <=> cpd00012 + cpd02591	rxn05287	-13	0.667887	none	cpd00113 + cpd00289 <=> cpd00012 + cpd02591	none	R07475	cpd00113 + cpd00289 <=> cpd00012 + cpd02591	GGTT	none	=>	1	pan	rxn05287	rxn05287	rxn05287	none
rxn05362	none	none	cpd00005 + cpd00067 + cpd11498 <=> cpd00006 + cpd11499	rxn05362	-16.55	1.19027	1.3.1.0	cpd00005 + cpd00067 + cpd11498 <=> cpd00006 + cpd11499	none	none	cpd00005 + cpd00067 + cpd11498 <=> cpd00006 + cpd11499	4-methyl-trans-hex-2-enoyl-ACP:NADP+ oxidoreductase (A-specific)	none	=>	1	pan	none	rxn05362	rxn05362	rxn05362
rxn05366	none	none	cpd00005 + cpd00067 + cpd11502 <=> cpd00006 + cpd11503	rxn05366	-16.55	1.19027	1.3.1.0	cpd00005 + cpd00067 + cpd11502 <=> cpd00006 + cpd11503	none	none	cpd00005 + cpd00067 + cpd11502 <=> cpd00006 + cpd11503	6-methyl-trans-oct-2-enoyl-ACP:NADP+ oxidoreductase (A-specific)	none	=>	1	pan	none	rxn05366	rxn05366	rxn05366
rxn05387	none	none	cpd00005 + cpd00067 + cpd11523 <=> cpd00006 + cpd11524	rxn05387	-16.55	1.19027	1.3.1.0	cpd00005 + cpd00067 + cpd11523 <=> cpd00006 + cpd11524	none	none	cpd00005 + cpd00067 + cpd11523 <=> cpd00006 + cpd11524	5-methyl-trans-hex-2-enoyl-ACP:NADP+ oxidoreductase (A-specific)	none	=>	1	pan	none	rxn05387	rxn05387	rxn05387
rxn05395	none	none	cpd00005 + cpd00067 + cpd11531 <=> cpd00006 + cpd11532	rxn05395	-16.55	1.19027	1.3.1.0	cpd00005 + cpd00067 + cpd11531 <=> cpd00006 + cpd11532	none	none	cpd00005 + cpd00067 + cpd11531 <=> cpd00006 + cpd11532	9-methyl-trans-dec-2-enoyl-ACP:NADP+ oxidoreductase (A-specific)	none	=>	1	pan	none	rxn05395	rxn05395	rxn05395
rxn05435	none	none	cpd00004 + cpd00067 + cpd11506 <=> cpd00003 + cpd11507	rxn05435	-16.55	1.19027	1.3.1.0	cpd00004 + cpd00067 + cpd11506 <=> cpd00003 + cpd11507	none	none	cpd00004 + cpd00067 + cpd11506 <=> cpd00003 + cpd11507	8-methyl-trans-dec-2-enoyl-ACP:NAD+ oxidoreductase (A-specific)	none	=>	1	pan	rxn05435	none	rxn05435	rxn05435
rxn05438	none	none	cpd00004 + cpd00067 + cpd11518 <=> cpd00003 + cpd11519	rxn05438	-16.55	1.19027	1.3.1.0	cpd00004 + cpd00067 + cpd11518 <=> cpd00003 + cpd11519	none	none	cpd00004 + cpd00067 + cpd11518 <=> cpd00003 + cpd11519	14-methyl-trans-hexa-dec-2-enoyl-ACP:NAD+ oxidoreductase (A-specific)	none	=>	1	pan	rxn05438	none	rxn05438	rxn05438
rxn05444	none	none	cpd00004 + cpd00067 + cpd11543 <=> cpd00003 + cpd11544	rxn05444	-16.55	1.19027	1.3.1.0	cpd00004 + cpd00067 + cpd11543 <=> cpd00003 + cpd11544	none	none	cpd00004 + cpd00067 + cpd11543 <=> cpd00003 + cpd11544	15-methyl-trans-hexa-dec-2-enoyl-ACP:NAD+ oxidoreductase (A-specific)	none	=>	1	pan	rxn05444	rxn05444	rxn05444	none
rxn05516	3.A.3	none	cpd00001 + cpd00002 + cpd01012 <=> cpd00008 + cpd00009 + cpd00067 + cpd01012[e]	rxn05516	-6.817	0.717554	TC-3.A.3	cpd00001 + cpd00002 + cpd01012 <=> cpd00008 + cpd00009 + cpd00067 + cpd01012[e]	none	none	cpd00001 + cpd00002 + cpd01012 <=> cpd00008 + cpd00009 + cpd00067 + cpd01012[e]	cadmium transport out via ABC system	none	=>	1	pan	rxn05516	rxn05516	none	rxn05516
rxn05551	2.A.3.5	none	cpd00067[e] + cpd00162[e] <=> cpd00067 + cpd00162	rxn05551	0	2	TC-2.A.3.5	cpd00067[e] + cpd00162[e] <=> cpd00067 + cpd00162	none	none	cpd00067[e] + cpd00162[e] <=> cpd00067 + cpd00162	ethanolamine transport in/out via proton symport	none	<=>	1	pan	rxn05551	rxn05551	none	rxn05551
rxn05618	2.A.55	none	cpd00030[e] + cpd00067[e] <=> cpd00030 + cpd00067	rxn05618	0	2	TC-2.A.55	cpd00030[e] + cpd00067[e] <=> cpd00030 + cpd00067	none	none	cpd00030[e] + cpd00067[e] <=> cpd00030 + cpd00067	manganese transport in via proton symport	none	=>	1	pan	none	rxn05618	rxn05618	rxn05618
rxn05722	none	none	cpd00067[e] + cpd00793[e] <=> cpd00067 + cpd00793	rxn05722	0	2	none	cpd00067[e] + cpd00793[e] <=> cpd00067 + cpd00793	none	none	cpd00067[e] + cpd00793[e] <=> cpd00067 + cpd00793	Trimetaphosphate transport in via proton symport	none	<=>	1	pan	rxn05722	rxn05722	none	rxn05722
rxn05902	none	none	(3) cpd00001 + cpd00239 + (3) cpd11621 <=> (7) cpd00067 + cpd00081 + (3) cpd11620	rxn05902	10000000	10000000	1.8.7.1	(3) cpd00001 + cpd00239 + (3) cpd11621 <=> (7) cpd00067 + cpd00081 + (3) cpd11620	map00920	none	(3) cpd00001 + cpd00239 + (3) cpd11621 <=> (7) cpd00067 + cpd00081 + (3) cpd11620	Hydrogen-sulfide:ferredoxin oxidoreductase	Sulfur metabolism	<=>	1	pan	none	rxn05902	rxn05902	rxn05902	Energy metabolism
rxn06979	none	none	(2) cpd00001 + (2) cpd00002 + (2) cpd00053 + cpd03421 <=> (2) cpd00008 + (2) cpd00009 + (2) cpd00023 + (2) cpd00067 + cpd03914	rxn06979	10000000	10000000	6.3.1.-	(2) cpd00001 + (2) cpd00002 + (2) cpd00053 + cpd03421 <=> (2) cpd00008 + (2) cpd00009 + (2) cpd00023 + (2) cpd00067 + cpd03914	map00860	R05815	(2) cpd00001 + (2) cpd00002 + (2) cpd00053 + cpd03421 <=> (2) cpd00008 + (2) cpd00009 + (2) cpd00023 + (2) cpd00067 + cpd03914	rxn06979	Porphyrin and chlorophyll metabolism	<=>	1	pan	none	rxn06979	rxn06979	rxn06979	Metabolism of cofactors and vitamins
rxn07586	none	none	cpd00001 + cpd08371 <=> cpd00067 + cpd00071 + cpd14960	rxn07586	10000000	10000000	none	cpd00001 + cpd08371 <=> cpd00067 + cpd00071 + cpd14960	map00860	R07772	cpd00001 + cpd08371 <=> cpd00067 + cpd00071 + cpd14960	rxn07586	Porphyrin and chlorophyll metabolism	<=>	1	pan	none	rxn07586	rxn07586	rxn07586	Metabolism of cofactors and vitamins
rxn07587	none	none	cpd00017 + cpd14960 <=> cpd00019 + cpd00067 + cpd08372	rxn07587	10000000	10000000	none	cpd00017 + cpd14960 <=> cpd00019 + cpd00067 + cpd08372	map00860	R07773	cpd00017 + cpd14960 <=> cpd00019 + cpd00067 + cpd08372	rxn07587	Porphyrin and chlorophyll metabolism	<=>	1	pan	none	rxn07587	rxn07587	rxn07587	Metabolism of cofactors and vitamins
rxn07588	none	none	cpd00017 + cpd08373 <=> cpd00019 + cpd00067 + cpd14961	rxn07588	10000000	10000000	none	cpd00017 + cpd08373 <=> cpd00019 + cpd00067 + cpd14961	map00860	R07774	cpd00017 + cpd08373 <=> cpd00019 + cpd00067 + cpd14961	rxn07588	Porphyrin and chlorophyll metabolism	<=>	1	pan	none	rxn07588	rxn07588	rxn07588	Metabolism of cofactors and vitamins
rxn07589	none	none	cpd00017 + cpd14961 <=> cpd00011 + cpd00019 + cpd08375	rxn07589	10000000	10000000	none	cpd00017 + cpd14961 <=> cpd00011 + cpd00019 + cpd08375	map00860	R07775	cpd00017 + cpd14961 <=> cpd00011 + cpd00019 + cpd08375	rxn07589	Porphyrin and chlorophyll metabolism	<=>	1	pan	none	rxn07589	rxn07589	rxn07589	Metabolism of cofactors and vitamins
rxn08194	none	none	cpd00002 + cpd00635 <=> cpd00166 + cpd00421	rxn08194	10000000	10000000	2.5.1.17	cpd00002 + cpd00635 <=> cpd00166 + cpd00421	map00860	R01492	cpd00002 + cpd00635 <=> cpd00166 + cpd00421	cob(I)alamin adenosyltransferase	Porphyrin and chlorophyll metabolism	<=>	1	pan	none	rxn08194	rxn08194	rxn08194	Metabolism of cofactors and vitamins
rxn09135	none	rxn06089	cpd00001 + cpd15533 <=> cpd00067 + cpd01080 + cpd15341	rxn09135	-2.143	0.675486	3.1.1.32	cpd00001 + cpd15533 <=> cpd00067 + cpd01080 + cpd15341	none	none	cpd00001 + cpd15533 <=> cpd00067 + cpd01080 + cpd15341	Phospholipase A1 (phosphatidylethanolamine, n-C18:0) (periplasm)	none	<=>	1	pan	rxn09135	rxn09135	rxn09135	none
rxn09436	none	none	(2) cpd00005 + (3) cpd00067 + cpd11468 + cpd11492 <=> cpd00001 + (2) cpd00006 + cpd00011 + cpd11466 + cpd11493	rxn09436	-15.991	2.46808	none	(2) cpd00005 + (3) cpd00067 + cpd11468 + cpd11492 <=> cpd00001 + (2) cpd00006 + cpd00011 + cpd11466 + cpd11493	none	none	(2) cpd00005 + (3) cpd00067 + cpd11468 + cpd11492 <=> cpd00001 + (2) cpd00006 + cpd00011 + cpd11466 + cpd11493	fatty-acyl-ACP synthase (n-C14:0ACP), mitochondrial	none	=>	1	pan	none	rxn09436	rxn09436	rxn09436
rxn10145	none	none	cpd00001 + cpd00002 + cpd00516[e] <=> cpd00008 + cpd00009 + cpd00067 + cpd00516	rxn10145	-6.817	0.717554	none	cpd00001 + cpd00002 + cpd00516[e] <=> cpd00008 + cpd00009 + cpd00067 + cpd00516	none	none	cpd00001 + cpd00002 + cpd00516[e] <=> cpd00008 + cpd00009 + cpd00067 + cpd00516	M-diaminopimelic acid ABC transport	none	=>	1	pan	rxn10145	rxn10145	rxn10145	none
rxn10161	none	none	cpd00067[e] + cpd01080[e] <=> cpd00067 + cpd01080	rxn10161	0	2	none	cpd00067[e] + cpd01080[e] <=> cpd00067 + cpd01080	none	none	cpd00067[e] + cpd01080[e] <=> cpd00067 + cpd01080	Octadecanoate transport via proton symport	none	<=>	1	pan	rxn10161	rxn10161	none	rxn10161
rxn10168	none	none	cpd00001 + cpd00002 + cpd00205[e] <=> cpd00008 + cpd00009 + cpd00067 + cpd00205	rxn10168	-6.817	0.717554	none	cpd00001 + cpd00002 + cpd00205[e] <=> cpd00008 + cpd00009 + cpd00067 + cpd00205	none	none	cpd00001 + cpd00002 + cpd00205[e] <=> cpd00008 + cpd00009 + cpd00067 + cpd00205	Potassium ABC transporter	none	=>	1	pan	none	rxn10168	rxn10168	rxn10168
rxn10343	none	none	cpd00001 + cpd00002 + cpd00531 <=> cpd00008 + cpd00009 + cpd00067 + cpd00531[e]	rxn10343	-6.817	0.717554	none	cpd00001 + cpd00002 + cpd00531 <=> cpd00008 + cpd00009 + cpd00067 + cpd00531[e]	none	none	cpd00001 + cpd00002 + cpd00531 <=> cpd00008 + cpd00009 + cpd00067 + cpd00531[e]	Mercury (Hg+2) ABC transporter	none	=>	1	pan	rxn10343	rxn10343	none	rxn10343
rxn10344	none	none	cpd00001 + cpd00002 + cpd04097 <=> cpd00008 + cpd00009 + cpd00067 + cpd04097[e]	rxn10344	-6.817	0.717554	none	cpd00001 + cpd00002 + cpd04097 <=> cpd00008 + cpd00009 + cpd00067 + cpd04097[e]	none	none	cpd00001 + cpd00002 + cpd04097 <=> cpd00008 + cpd00009 + cpd00067 + cpd04097[e]	Lead (Pb+2) ABC transporter	none	=>	1	pan	rxn10344	rxn10344	none	rxn10344
rxn10481	none	none	cpd00001 + cpd00002 + cpd00058[e] <=> cpd00008 + cpd00009 + cpd00058 + cpd00067	rxn10481	-6.817	0.717554	none	cpd00001 + cpd00002 + cpd00058[e] <=> cpd00008 + cpd00009 + cpd00058 + cpd00067	none	none	cpd00001 + cpd00002 + cpd00058[e] <=> cpd00008 + cpd00009 + cpd00058 + cpd00067	Copper transport via ABC system	none	=>	1	pan	rxn10481	rxn10481	none	rxn10481
rxn11544	none	none	cpd00001 + (2) cpd00002 + (2) cpd00053 + cpd03832 <=> (2) cpd00008 + cpd00012 + (2) cpd00023 + cpd03913	rxn11544	10000000	10000000	none	cpd00001 + (2) cpd00002 + (2) cpd00053 + cpd03832 <=> (2) cpd00008 + cpd00012 + (2) cpd00023 + cpd03913	none	none	cpd00001 + (2) cpd00002 + (2) cpd00053 + cpd03832 <=> (2) cpd00008 + cpd00012 + (2) cpd00023 + cpd03913	Hydrogenobyrinate <=> Hydrogenobyrinate a,c diamide	none	<=>	1	pan	none	rxn11544	rxn11544	rxn11544
rxn13160	none	none	cpd01741[e] <=> cpd01741	rxn13160		2	none	cpd01741[e] <=> cpd01741	none	none	cpd01741[e] <=> cpd01741	Fatty acid permease	none	<=>	1	pan	rxn13160	rxn13160	none	rxn13160
rxn13661	none	none	cpd00017 + cpd11425 <=> cpd00019 + cpd00067 + cpd11606	rxn13661	-19.42	2.22868	none	cpd00017 + cpd11425 <=> cpd00019 + cpd00067 + cpd11606	none	none	cpd00017 + cpd11425 <=> cpd00019 + cpd00067 + cpd11606	S-adenosylmethione:2-demthylmenaquinone methyltransferase (menaquinone 7)	none	=>	1	pan	rxn13661	rxn13661	none	rxn13661
rxn00077	none	none	cpd00002 + cpd00003 <=> cpd00006 + cpd00008	rxn00077	-4.5	0.23673	2.7.1.23	cpd00002 + cpd00003 <=> cpd00006 + cpd00008	map00760	R00104	cpd00002 + cpd00003 <=> cpd00006 + cpd00008	ATP:NAD+ 2'-phosphotransferase	Nicotinate and nicotinamide metabolism	<=>	2	pan	rxn00077	none	none	rxn00077	Metabolism of cofactors and vitamins
rxn00127	Urea cycle and metabolism of amino groups	none	cpd00017 + cpd00067 <=> cpd00011 + cpd00837	rxn00127	-3.09	0.5417	4.1.1.50	cpd00017 + cpd00067 <=> cpd00011 + cpd00837	map00271	R00178	cpd00017 + cpd00067 <=> cpd00011 + cpd00837	S-Adenosyl-L-methionine carboxy-lyase	Methionine metabolism	=>	2	pan	rxn00127	none	rxn00127	none	Amino acid metabolism
rxn00183	none	none	cpd00001 + cpd00003 + cpd00858 <=> cpd00004 + cpd00023 + (2) cpd00067	rxn00183	-9.803	1.17612	1.5.1.12	cpd00001 + cpd00003 + cpd00858 <=> cpd00004 + cpd00023 + (2) cpd00067	map00330	R00245	cpd00001 + cpd00003 + cpd00858 <=> cpd00004 + cpd00023 + (2) cpd00067	L-Glutamate 5-semialdehyde:NAD+ oxidoreductase	Arginine and proline metabolism	=>	2	pan	none	rxn00183	none	rxn00183	Amino acid metabolism
rxn00292	none	none	cpd00001 + cpd00037 <=> cpd00014 + cpd00492	rxn00292	-4.813	0.694983	5.1.3.14	cpd00001 + cpd00037 <=> cpd00014 + cpd00492	map00530	R00414	cpd00001 + cpd00037 <=> cpd00014 + cpd00492	UDP-N-acetyl-D-glucosamine 2-epimerase	Aminosugars metabolism	=>	2	pan	none	none	rxn00292	rxn00292	Glycan biosynthesis and metabolism
rxn00297	none	none	cpd00037 <=> cpd00861	rxn00297	0	2	5.1.3.14	cpd00037 <=> cpd00861	map00530	R00420	cpd00037 <=> cpd00861	UDP-N-acetyl-D-glucosamine 2-epimerase	Aminosugars metabolism	<=>	2	pan	none	none	rxn00297	rxn00297	Glycan biosynthesis and metabolism
rxn00467	none	none	cpd00024 + cpd00064 <=> cpd00023 + cpd00858	rxn00467	-1	0.351998	2.6.1.13	cpd00024 + cpd00064 <=> cpd00023 + cpd00858	map00330	R00667	cpd00024 + cpd00064 <=> cpd00023 + cpd00858	L-Ornithine:2-oxo-acid aminotransferase	Arginine and proline metabolism	<=>	2	pan	none	rxn00467	none	rxn00467	Amino acid metabolism
rxn00503	Arginine and proline metabolism	none	(2) cpd00001 + cpd00003 + cpd02431 <=> cpd00004 + cpd00023 + cpd00067	rxn00503	4.254	1.68239	1.5.1.12	(2) cpd00001 + cpd00003 + cpd02431 <=> cpd00004 + cpd00023 + cpd00067	map00251	R00707	(2) cpd00001 + cpd00003 + cpd02431 <=> cpd00004 + cpd00023 + cpd00067	L-1-Pyrroline-5-carboxylate:NAD+ oxidoreductase	Glutamate metabolism	<=>	2	pan	none	rxn00503	none	rxn00503	Amino acid metabolism
rxn00547	R03920	none	cpd00001 + cpd00179 <=> (2) cpd00027	rxn00022	-3.113	0.692797	3.2.1.20	cpd00001 + cpd00179 <=> (2) cpd00027	map00500	R00028	cpd00001 + cpd00179 <=> (2) cpd00027	alpha-D-Glucoside glucohydrolase	Starch and sucrose metabolism	=>	2	pan	rxn00022	rxn00022	none	none	Carbohydrate Metabolism
rxn00558	R00771	none	cpd00052 + cpd00089 <=> cpd00012 + cpd00390	rxn00702	1.07	0.746895	2.7.7.33	cpd00052 + cpd00089 <=> cpd00012 + cpd00390	map00500	R00956	cpd00052 + cpd00089 <=> cpd00012 + cpd00390	CTP:D-glucose-1-phosphate cytidylyltransferase	Starch and sucrose metabolism	<=>	2	pan	none	none	rxn00702	rxn00702	Carbohydrate Metabolism
rxn00568	none	none	(2) cpd00001 + (3) cpd00003 + cpd00013 <=> (3) cpd00004 + (5) cpd00067 + cpd00075	rxn00568	91.604	3.36845	1.7.1.4	(2) cpd00001 + (3) cpd00003 + cpd00013 <=> (3) cpd00004 + (5) cpd00067 + cpd00075	map00910	none	(2) cpd00001 + (3) cpd00003 + cpd00013 <=> (3) cpd00004 + (5) cpd00067 + cpd00075	ammonium-hydroxide:NADP+ oxidoreductase	Nitrogen metabolism	<=	2	pan	rxn00568	rxn00568	none	none	Energy metabolism
rxn00569	none	none	(2) cpd00001 + (3) cpd00006 + cpd00013 <=> (3) cpd00005 + (5) cpd00067 + cpd00075	rxn00569	91.604	3.36845	1.7.1.4	(2) cpd00001 + (3) cpd00006 + cpd00013 <=> (3) cpd00005 + (5) cpd00067 + cpd00075	map00910	none	(2) cpd00001 + (3) cpd00006 + cpd00013 <=> (3) cpd00005 + (5) cpd00067 + cpd00075	ammonium-hydroxide:NAD(P)+ oxidoreductase	Nitrogen metabolism	<=	2	pan	rxn00569	rxn00569	none	none	Energy metabolism
rxn00605	R00836	none	cpd00001 + cpd00523 <=> cpd00009 + cpd00067 + cpd00794	rxn02004	-2.317	0.735634	3.1.3.12	cpd00001 + cpd00523 <=> cpd00009 + cpd00067 + cpd00794	map00500	R02778	cpd00001 + cpd00523 <=> cpd00009 + cpd00067 + cpd00794	Trehalose-6-phosphate phosphohydrolase	Starch and sucrose metabolism	=>	2	pan	rxn02004	rxn02004	none	none	Carbohydrate Metabolism
rxn00641	none	none	cpd00038 + cpd00485 <=> cpd00012 + cpd00083	rxn00641	1.07	0.746895	2.7.7.13	cpd00038 + cpd00485 <=> cpd00012 + cpd00083	map00051	R00885	cpd00038 + cpd00485 <=> cpd00012 + cpd00083	GTP:alpha-D-mannose-1-phosphate guanylyltransferase	Fructose and mannose metabolism	<=>	2	pan	rxn00641	none	rxn00641	none	Carbohydrate Metabolism
rxn00737	Glycine, serine and threonine metabolism	none	cpd00161 <=> cpd00013 + cpd00094	rxn00737	-5.7	0.686677	4.3.1.19	cpd00161 <=> cpd00013 + cpd00094	map00290	R00996	cpd00161 <=> cpd00013 + cpd00094	L-threonine ammonia-lyase	Valine, leucine and isoleucine biosynthesis	=>	2	pan	rxn00737	rxn00737	none	none	Amino acid metabolism
rxn00775	none	none	cpd00001 + cpd00251 <=> cpd00018 + cpd00101	rxn00775	-9.313	0.746895	3.6.1.13	cpd00001 + cpd00251 <=> cpd00018 + cpd00101	map00230	none	cpd00001 + cpd00251 <=> cpd00018 + cpd00101	ADPribose ribophosphohydrolase	Purine metabolism	=>	2	pan	rxn00775	none	rxn00775	none	Biosynthesis of other secondary metabolites
rxn01301	Glycine, serine and threonine metabolism	none	cpd00039 <=> cpd00840	rxn00321	0	2	5.4.3.2	cpd00039 <=> cpd00840	map00310	R00461	cpd00039 <=> cpd00840	L-Lysine 2,3-aminomutase	Lysine degradation	<=>	2	pan	none	rxn00321	none	rxn00321	Amino acid metabolism
rxn01302	Glycine, serine and threonine metabolism	none	cpd00001 + cpd02685 <=> cpd00029 + cpd00504	rxn01972	-2.003	0.984391	3.5.1.47	cpd00001 + cpd02685 <=> cpd00029 + cpd00504	map00300	R02733	cpd00001 + cpd02685 <=> cpd00029 + cpd00504	N6-Acetyl-LL-2,6-diaminoheptanedioate amidohydrolase	Lysine biosynthesis	<=>	2	pan	none	rxn01972	rxn01972	none	Amino acid metabolism
rxn01329	none	none	cpd00235 <=> cpd00485	rxn01329	0	2	5.4.2.8	cpd00235 <=> cpd00485	map00051	R01818	cpd00235 <=> cpd00485	D-Mannose 6-phosphate 1,6-phosphomutase	Fructose and mannose metabolism	<=>	2	pan	rxn01329	rxn01329	none	none	Carbohydrate Metabolism
rxn01517	2.7.4.9	none	cpd00002 + cpd00299 <=> cpd00008 + cpd00978	rxn01517	0	2	2.7.4.4	cpd00002 + cpd00299 <=> cpd00008 + cpd00978	map00240	R02098	cpd00002 + cpd00299 <=> cpd00008 + cpd00978	ATP:dTMP phosphotransferase	Pyrimidine metabolism	<=>	2	pan	none	rxn01517	none	rxn01517	Biosynthesis of other secondary metabolites
rxn01520	Pyrimidine metabolism	none	cpd00125 + cpd00299 <=> cpd00298 + cpd00330	rxn01520	-15.88	1.91405	2.1.1.45	cpd00125 + cpd00299 <=> cpd00298 + cpd00330	map00670	R02101	cpd00125 + cpd00299 <=> cpd00298 + cpd00330	5,10-Methylenetetrahydrofolate:dUMP C-methyltransferase	One carbon pool by folate	=>	2	pan	rxn01520	none	rxn01520	none	Metabolism of cofactors and vitamins
rxn01806	none	none	cpd00004 + (2) cpd00067 + (2) cpd00418 <=> cpd00001 + cpd00003 + cpd00659	rxn01806	10000000	2.39408	1.7.99.7	cpd00004 + (2) cpd00067 + (2) cpd00418 <=> cpd00001 + cpd00003 + cpd00659	map00910	R02492	cpd00004 + (2) cpd00067 + (2) cpd00418 <=> cpd00001 + cpd00003 + cpd00659	Nitrous-oxide:(acceptor) oxidoreductase (NO-forming)	Nitrogen metabolism	<=>	2	pan	rxn01806	rxn01806	none	none	Energy metabolism
rxn02359	1.5.-.-	none	cpd00015 + cpd00851 <=> cpd00982 + cpd02625	rxn02359	-5.54	1.12893	1.5.1.12	cpd00015 + cpd00851 <=> cpd00982 + cpd02625	map00330	R03295	cpd00015 + cpd00851 <=> cpd00982 + cpd02625	trans-4-Hydroxy-L-proline:NAD+ oxidoreductase	Arginine and proline metabolism	<=>	2	pan	none	rxn02359	none	rxn02359	Amino acid metabolism
rxn02788	Benzoate degradation via hydroxylation	none	cpd01644 <=> cpd02183	rxn02788	-4.95	0.732417	5.3.2.-	cpd01644 <=> cpd02183	map00628	R03966	cpd01644 <=> cpd02183	4-oxalocrotonate tautomerase	Fluorene degradation	=>	2	pan	none	rxn02788	none	rxn02788	Carbohydrate Metabolism
rxn02939	none	none	cpd00003 + cpd02147 <=> cpd00004 + cpd00067 + cpd03606	rxn02939	6.22	1.09509	1.1.1.290	cpd00003 + cpd02147 <=> cpd00004 + cpd00067 + cpd03606	map00750	R04210	cpd00003 + cpd02147 <=> cpd00004 + cpd00067 + cpd03606	4-phospho-D-erythronate:NAD+ 2-oxidoreductase	Vitamin B6 metabolism	<=>	2	pan	none	rxn02939	rxn02939	none	Metabolism of cofactors and vitamins
rxn04385	none	none	cpd00067 + cpd08928 <=> cpd00011 + cpd02547	rxn04385	-3.09	0.5417	4.1.1.81	cpd00067 + cpd08928 <=> cpd00011 + cpd02547	map00860	R06530	cpd00067 + cpd08928 <=> cpd00011 + cpd02547	L-threonine-O-3-phosphate carboxy-lyase	Porphyrin and chlorophyll metabolism	=>	2	pan	none	none	rxn04385	rxn04385	Metabolism of cofactors and vitamins
rxn04464	Pyrimidine metabolism	none	cpd00125 + cpd00299 + cpd00982 <=> cpd00015 + cpd00087 + cpd00298	rxn04464	-11.92	2.25812	2.1.1.148	cpd00125 + cpd00299 + cpd00982 <=> cpd00015 + cpd00087 + cpd00298	map00670	R06613	cpd00125 + cpd00299 + cpd00982 <=> cpd00015 + cpd00087 + cpd00298	5,10-methylenetetrahydrofolate,FADH2:dUMP C-methyltransferase	One carbon pool by folate	<=>	2	pan	none	rxn04464	none	rxn04464	Metabolism of cofactors and vitamins
rxn05144	none	none	cpd00053 + cpd00102 + cpd00171 <=> (3) cpd00001 + cpd00009 + cpd00016 + cpd00023 + (2) cpd00067	rxn05144	-52.835	2.44467	none	cpd00053 + cpd00102 + cpd00171 <=> (3) cpd00001 + cpd00009 + cpd00016 + cpd00023 + (2) cpd00067	map00750	none	cpd00053 + cpd00102 + cpd00171 <=> (3) cpd00001 + cpd00009 + cpd00016 + cpd00023 + (2) cpd00067	rxn05144	Vitamin B6 metabolism	=>	2	pan	rxn05144	none	none	rxn05144	Metabolism of cofactors and vitamins
rxn05235	none	none	cpd00052 + cpd11421 <=> cpd00001 + cpd00356 + cpd11420	rxn05235	-17.299	2.29428	1.17.4.2	cpd00052 + cpd11421 <=> cpd00001 + cpd00356 + cpd11420	map00240	R02022	cpd00052 + cpd11421 <=> cpd00001 + cpd00356 + cpd11420	Ribonucleotide reductase: CTP	Pyrimidine metabolism	=>	2	pan	rxn05235	rxn05235	none	none	Biosynthesis of other secondary metabolites
rxn05374	none	none	cpd00005 + cpd00067 + cpd11510 <=> cpd00006 + cpd11511	rxn05374	-16.55	1.19027	1.3.1.0	cpd00005 + cpd00067 + cpd11510 <=> cpd00006 + cpd11511	none	none	cpd00005 + cpd00067 + cpd11510 <=> cpd00006 + cpd11511	10-methyl-trans-dodec-2-enoyl-ACP:NADP+ oxidoreductase (A-specific)	none	=>	2	pan	none	rxn05374	none	rxn05374
rxn05378	none	none	cpd00005 + cpd00067 + cpd11514 <=> cpd00006 + cpd11515	rxn05378	-16.55	1.19027	1.3.1.0	cpd00005 + cpd00067 + cpd11514 <=> cpd00006 + cpd11515	none	none	cpd00005 + cpd00067 + cpd11514 <=> cpd00006 + cpd11515	12-methyl-trans-tetra-dec-2-enoyl-ACP:NADP+ oxidoreductase (A-specific)	none	=>	2	pan	none	rxn05378	none	rxn05378
rxn05391	none	none	cpd00005 + cpd00067 + cpd11527 <=> cpd00006 + cpd11528	rxn05391	-16.55	1.19027	1.3.1.0	cpd00005 + cpd00067 + cpd11527 <=> cpd00006 + cpd11528	none	none	cpd00005 + cpd00067 + cpd11527 <=> cpd00006 + cpd11528	7-methyl-trans-oct-2-enoyl-ACP:NADP+ oxidoreductase (A-specific)	none	=>	2	pan	none	rxn05391	none	rxn05391
rxn05399	none	none	cpd00005 + cpd00067 + cpd11535 <=> cpd00006 + cpd11536	rxn05399	-16.55	1.19027	1.3.1.0	cpd00005 + cpd00067 + cpd11535 <=> cpd00006 + cpd11536	none	none	cpd00005 + cpd00067 + cpd11535 <=> cpd00006 + cpd11536	11-methyl-trans-dodec-2-enoyl-ACP:NADP+ oxidoreductase (A-specific)	none	=>	2	pan	none	rxn05399	none	rxn05399
rxn05403	none	none	none	none	none	none	none	none	none	none	none	none	none	none	2	pan	none	none	rxn05403	rxn05403
rxn05436	none	none	cpd00004 + cpd00067 + cpd11510 <=> cpd00003 + cpd11511	rxn05436	-16.55	1.19027	1.3.1.0	cpd00004 + cpd00067 + cpd11510 <=> cpd00003 + cpd11511	none	none	cpd00004 + cpd00067 + cpd11510 <=> cpd00003 + cpd11511	10-methyl-trans-dodec-2-enoyl-ACP:NAD+ oxidoreductase (A-specific)	none	=>	2	pan	rxn05436	none	rxn05436	none
rxn05437	none	none	cpd00004 + cpd00067 + cpd11514 <=> cpd00003 + cpd11515	rxn05437	-16.55	1.19027	1.3.1.0	cpd00004 + cpd00067 + cpd11514 <=> cpd00003 + cpd11515	none	none	cpd00004 + cpd00067 + cpd11514 <=> cpd00003 + cpd11515	12-methyl-trans-tetra-dec-2-enoyl-ACP:NAD+ oxidoreductase (A-specific)	none	=>	2	pan	rxn05437	none	rxn05437	none
rxn05440	none	none	cpd00004 + cpd00067 + cpd11527 <=> cpd00003 + cpd11528	rxn05440	-16.55	1.19027	1.3.1.0	cpd00004 + cpd00067 + cpd11527 <=> cpd00003 + cpd11528	none	none	cpd00004 + cpd00067 + cpd11527 <=> cpd00003 + cpd11528	7-methyl-trans-oct-2-enoyl-ACP:NAD+ oxidoreductase (A-specific)	none	=>	2	pan	rxn05440	none	rxn05440	none
rxn05442	none	none	cpd00004 + cpd00067 + cpd11535 <=> cpd00003 + cpd11536	rxn05442	-16.55	1.19027	1.3.1.0	cpd00004 + cpd00067 + cpd11535 <=> cpd00003 + cpd11536	none	none	cpd00004 + cpd00067 + cpd11535 <=> cpd00003 + cpd11536	11-methyl-trans-dodec-2-enoyl-ACP:NAD+ oxidoreductase (A-specific)	none	=>	2	pan	rxn05442	none	rxn05442	none
rxn05443	none	none	cpd00004 + cpd00067 + cpd11539 <=> cpd00003 + cpd11540	rxn05443	-16.55	1.19027	1.3.1.0	cpd00004 + cpd00067 + cpd11539 <=> cpd00003 + cpd11540	none	none	cpd00004 + cpd00067 + cpd11539 <=> cpd00003 + cpd11540	13-methyl-trans-tetra-dec-2-enoyl-ACP:NAD+ oxidoreductase (A-specific)	none	=>	2	pan	rxn05443	rxn05443	none	none
rxn05625	none	none	cpd00067[e] + cpd00075[e] <=> cpd00067 + cpd00075	rxn05625	0	2	none	cpd00067[e] + cpd00075[e] <=> cpd00067 + cpd00075	none	none	cpd00067[e] + cpd00075[e] <=> cpd00067 + cpd00075	nitrite transport in via proton symport	none	<=>	2	pan	rxn05625	rxn05625	none	none
rxn05627	none	none	cpd00067[e] + cpd00209[e] <=> cpd00067 + cpd00209	rxn05627	0	2	none	cpd00067[e] + cpd00209[e] <=> cpd00067 + cpd00209	none	none	cpd00067[e] + cpd00209[e] <=> cpd00067 + cpd00209	nitrate transport in via proton symport	none	<=>	2	pan	rxn05627	rxn05627	none	none
rxn05740	none	none	cpd00009 + cpd00067 + cpd00155 <=> cpd00089 + cpd15302	rxn05740	-0.796	0.676477	2.4.1.1	cpd00009 + cpd00067 + cpd00155 <=> cpd00089 + cpd15302	none	none	cpd00009 + cpd00067 + cpd00155 <=> cpd00089 + cpd15302	cpd00155 phosphorylase	none	<=>	2	pan	rxn05740	rxn05740	none	none
rxn08040	none	none	cpd00037 + cpd00286 <=> cpd00091 + cpd00946	rxn08040	0	2	none	cpd00037 + cpd00286 <=> cpd00091 + cpd00946	none	R08856	cpd00037 + cpd00286 <=> cpd00091 + cpd00946	UDP-N-acetylglucosamine:undecaprenylphosphate N-acetylglucosamine -1-phosphate transferase	none	<=>	2	pan	none	none	rxn08040	rxn08040
rxn08126	none	none	cpd00179 + cpd01262 <=> cpd00027 + cpd01399	rxn08126	0	2	2.4.1.25	cpd00179 + cpd01262 <=> cpd00027 + cpd01399	none	none	cpd00179 + cpd01262 <=> cpd00027 + cpd01399	Amylomaltase (maltotriose)	none	<=>	2	pan	rxn08126	rxn08126	none	none
rxn08127	none	none	cpd00179 + cpd01399 <=> cpd00027 + cpd15495	rxn08127	0	2	2.4.1.25	cpd00179 + cpd01399 <=> cpd00027 + cpd15495	none	none	cpd00179 + cpd01399 <=> cpd00027 + cpd15495	Amylomaltase (maltotetraose)	none	<=>	2	pan	rxn08127	rxn08127	none	none
rxn08128	none	none	cpd00179 + cpd15495 <=> cpd00027 + cpd01329	rxn08128	0	2	2.4.1.25	cpd00179 + cpd15495 <=> cpd00027 + cpd01329	none	none	cpd00179 + cpd15495 <=> cpd00027 + cpd01329	Amylomaltase (maltopentaose)	none	<=>	2	pan	rxn08128	rxn08128	none	none
rxn08129	none	none	cpd00179 + cpd01329 <=> cpd00027 + cpd15494	rxn08129	0	2	2.4.1.25	cpd00179 + cpd01329 <=> cpd00027 + cpd15494	none	none	cpd00179 + cpd01329 <=> cpd00027 + cpd15494	Amylomaltase (maltohexaose)	none	<=>	2	pan	rxn08129	rxn08129	none	none
rxn09163	none	rxn09159	cpd00001 + cpd15540 <=> cpd00067 + cpd01080 + cpd15323	rxn09163	-2.143	0.675486	3.1.1.4	cpd00001 + cpd15540 <=> cpd00067 + cpd01080 + cpd15323	none	none	cpd00001 + cpd15540 <=> cpd00067 + cpd01080 + cpd15323	Phospholipase A2 (phosphatidylglycerol, n-C18:0) (periplasm)	none	<=>	2	pan	rxn09163	none	rxn09163	none
rxn09188	none	none	cpd00015 + cpd00129 <=> cpd00982 + cpd02431	rxn09188	-5.54	1.12893	1.5.99.8	cpd00015 + cpd00129 <=> cpd00982 + cpd02431	map00330	none	cpd00015 + cpd00129 <=> cpd00982 + cpd02431	Proline dehydrogenase	Arginine and proline metabolism	<=>	2	pan	none	rxn09188	none	rxn09188	Amino acid metabolism
rxn09997	none	none	cpd00001 + cpd02140 <=> (0.5) cpd00007 + cpd00009 + (2) cpd00067 + cpd00229 + cpd00939	rxn09997	13.2329	2.36123	none	cpd00001 + cpd02140 <=> (0.5) cpd00007 + cpd00009 + (2) cpd00067 + cpd00229 + cpd00939	none	none	cpd00001 + cpd02140 <=> (0.5) cpd00007 + cpd00009 + (2) cpd00067 + cpd00229 + cpd00939	4-amino-5-hydroxymethyl-2-methylpyrimidine synthetase	none	<=>	2	pan	none	none	rxn09997	rxn09997
rxn10060	none	none	cpd00003 + cpd00357 <=> cpd00006 + cpd00297	rxn10060	-4.5	0.23673	2.7.1.23	cpd00003 + cpd00357 <=> cpd00006 + cpd00297	none	none	cpd00003 + cpd00357 <=> cpd00006 + cpd00297	NAD kinase (dTTP)	none	<=>	2	pan	none	rxn10060	rxn10060	none
rxn10120	none	none	(2) cpd00067 + cpd00209 + cpd15561 <=> cpd00001 + (2) cpd00067[e] + cpd00075 + cpd15560	rxn10120	-17.277	2.77484	1.7.99.4	(2) cpd00067 + cpd00209 + cpd15561 <=> cpd00001 + (2) cpd00067[e] + cpd00075 + cpd15560	none	none	(2) cpd00067 + cpd00209 + cpd15561 <=> cpd00001 + (2) cpd00067[e] + cpd00075 + cpd15560	Nitrate reductase (Ubiquinol-8)	none	=>	2	pan	rxn10120	rxn10120	none	none
rxn10121	none	none	(2) cpd00067 + cpd00209 + cpd15499 <=> cpd00001 + (2) cpd00067[e] + cpd00075 + cpd15500	rxn10121	-13.188	3.01313	none	(2) cpd00067 + cpd00209 + cpd15499 <=> cpd00001 + (2) cpd00067[e] + cpd00075 + cpd15500	none	none	(2) cpd00067 + cpd00209 + cpd15499 <=> cpd00001 + (2) cpd00067[e] + cpd00075 + cpd15500	Nitrate reductase (Menaquinol-8)	none	<=>	2	pan	rxn10121	rxn10121	none	none
rxn10307	none	rxn10309	(24) cpd00037 + cpd15746 <=> (24) cpd00014 + cpd15764	rxn10307	-40.8	15.1688	2.7.8.-	(24) cpd00037 + cpd15746 <=> (24) cpd00014 + cpd15764	none	none	(24) cpd00037 + cpd15746 <=> (24) cpd00014 + cpd15764	palmitoyl-lipoteichoic acid synthesis (n=24), linked, N-acetylglucosamine substituted	none	<=>	2	pan	none	none	rxn10307	rxn10307
rxn10308	none	rxn10309	(24) cpd00037 + cpd15747 <=> (24) cpd00014 + cpd15765	rxn10308	-40.8	15.1688	2.7.8.-	(24) cpd00037 + cpd15747 <=> (24) cpd00014 + cpd15765	none	none	(24) cpd00037 + cpd15747 <=> (24) cpd00014 + cpd15765	myristoyl-lipoteichoic acid synthesis (n=24), linked, N-acetylglucosamine substituted	none	<=>	2	pan	none	none	rxn10308	rxn10308
rxn10309	none	rxn10309	(24) cpd00037 + cpd15748 <=> (24) cpd00014 + cpd15766	rxn10309	-40.8	15.1688	2.7.8.-	(24) cpd00037 + cpd15748 <=> (24) cpd00014 + cpd15766	none	none	(24) cpd00037 + cpd15748 <=> (24) cpd00014 + cpd15766	stearoyl-lipoteichoic acid synthesis (n=24), linked, N-acetylglucosamine substituted	none	<=>	2	pan	none	none	rxn10309	rxn10309
rxn10310	none	rxn10309	(24) cpd00037 + cpd15749 <=> (24) cpd00014 + cpd15767	rxn10310	-40.8	15.1688	2.7.8.-	(24) cpd00037 + cpd15749 <=> (24) cpd00014 + cpd15767	none	none	(24) cpd00037 + cpd15749 <=> (24) cpd00014 + cpd15767	isoheptadecanoyl-lipoteichoic acid synthesis (n=24), linked, N-acetylglucosamine substituted	none	<=>	2	pan	none	none	rxn10310	rxn10310
rxn10311	none	rxn10309	(24) cpd00037 + cpd15750 <=> (24) cpd00014 + cpd15768	rxn10311	-40.8	15.1688	2.7.8.-	(24) cpd00037 + cpd15750 <=> (24) cpd00014 + cpd15768	none	none	(24) cpd00037 + cpd15750 <=> (24) cpd00014 + cpd15768	anteisoheptadecanoyl-lipoteichoic acid synthesis (n=24), linked, N-acetylglucosamine substituted	none	<=>	2	pan	none	none	rxn10311	rxn10311
rxn10312	none	rxn10309	(24) cpd00037 + cpd15751 <=> (24) cpd00014 + cpd15769	rxn10312	-40.8	15.1688	2.7.8.-	(24) cpd00037 + cpd15751 <=> (24) cpd00014 + cpd15769	none	none	(24) cpd00037 + cpd15751 <=> (24) cpd00014 + cpd15769	isotetradecanoyl-lipoteichoic acid synthesis (n=24), linked, N-acetylglucosamine substituted	none	<=>	2	pan	none	none	rxn10312	rxn10312
rxn10313	none	rxn10309	(24) cpd00037 + cpd15752 <=> (24) cpd00014 + cpd15770	rxn10313	-40.8	15.1688	2.7.8.-	(24) cpd00037 + cpd15752 <=> (24) cpd00014 + cpd15770	none	none	(24) cpd00037 + cpd15752 <=> (24) cpd00014 + cpd15770	isopentadecanoyl-lipoteichoic acid synthesis (n=24), linked, N-acetylglucosamine substituted	none	<=>	2	pan	none	none	rxn10313	rxn10313
rxn10314	none	rxn10309	(24) cpd00037 + cpd15753 <=> (24) cpd00014 + cpd15771	rxn10314	-40.8	15.1688	2.7.8.-	(24) cpd00037 + cpd15753 <=> (24) cpd00014 + cpd15771	none	none	(24) cpd00037 + cpd15753 <=> (24) cpd00014 + cpd15771	anteisopentadecanoyl-lipoteichoic acid synthesis (n=24), linked, N-acetylglucosamine substituted	none	<=>	2	pan	none	none	rxn10314	rxn10314
rxn10315	none	rxn10309	(24) cpd00037 + cpd15754 <=> (24) cpd00014 + cpd15772	rxn10315	-40.8	15.1688	2.7.8.-	(24) cpd00037 + cpd15754 <=> (24) cpd00014 + cpd15772	none	none	(24) cpd00037 + cpd15754 <=> (24) cpd00014 + cpd15772	isohexadecanoyl-lipoteichoic acid synthesis (n=24), linked, N-acetylglucosamine substituted	none	<=>	2	pan	none	none	rxn10315	rxn10315
rxn11937	none	none	cpd00001 + cpd00003 + cpd00528 <=> cpd00004 + cpd00659	rxn11937	75.7428	1.97912	1.7.99.6	cpd00001 + cpd00003 + cpd00528 <=> cpd00004 + cpd00659	none	none	cpd00001 + cpd00003 + cpd00528 <=> cpd00004 + cpd00659	Nitrogen:(NAD) oxidoreductase (N2O-forming)	none	<=	2	pan	rxn11937	rxn11937	none	none
bio41503	none	none	none	none	none	none	none	none	none	none	none	none	none	none	3	pan	none	bio41503	none	none
bio41512	none	none	none	none	none	none	none	none	none	none	none	none	none	none	3	pan	bio41512	none	none	none
bio42119	none	none	none	none	none	none	none	none	none	none	none	none	none	none	3	pan	none	none	bio42119	none
bio42385	none	none	none	none	none	none	none	none	none	none	none	none	none	none	3	pan	none	none	none	bio42385
rxn00105	2.7.7.18	none	cpd00002 + cpd00355 <=> cpd00003 + cpd00012	rxn00105	1.07	0.746895	2.7.7.1	cpd00002 + cpd00355 <=> cpd00003 + cpd00012	map00760	R00137	cpd00002 + cpd00355 <=> cpd00003 + cpd00012	ATP:nicotinamide-nucleotide adenylyltransferase	Nicotinate and nicotinamide metabolism	<=>	3	pan	rxn00105	none	none	none	Metabolism of cofactors and vitamins
rxn00205	none	none	cpd00025 + (2) cpd00042 <=> (2) cpd00001 + cpd00111	rxn00205	-74.146	2.07557	1.11.1.9	cpd00025 + (2) cpd00042 <=> (2) cpd00001 + cpd00111	map00480	R00274	cpd00025 + (2) cpd00042 <=> (2) cpd00001 + cpd00111	Glutathione:hydrogen-peroxide oxidoreductase	Glutathione metabolism	=>	3	pan	none	rxn00205	none	none	Amino acid metabolism
rxn00206	none	none	(2) cpd00532 <=> cpd00007 + cpd00025	rxn00206	-35.9697	0.707107	1.15.1.1	(2) cpd00532 <=> cpd00007 + cpd00025	none	R00275	(2) cpd00532 <=> cpd00007 + cpd00025	Superoxide:superoxide oxidoreductase	none	=>	3	pan	rxn00206	none	none	none
rxn00212	none	none	none	none	none	none	none	none	none	none	none	none	none	none	3	pan	none	none	rxn00212	none
rxn00313	none	none	cpd00039 + cpd00067 <=> cpd00011 + cpd01155	rxn00322	-3.09	0.5417	4.1.1.18	cpd00039 + cpd00067 <=> cpd00011 + cpd01155	map00310	R00462	cpd00039 + cpd00067 <=> cpd00011 + cpd01155	L-Lysine carboxy-lyase	Lysine degradation	=>	3	pan	rxn00322	none	none	none	Amino acid metabolism
rxn00321	none	none	cpd00020 + cpd00346 <=> (2) cpd00001 + cpd00067 + cpd02120	rxn01644	-30.864	1.71356	4.2.1.52	cpd00020 + cpd00346 <=> (2) cpd00001 + cpd00067 + cpd02120	map00300	R02292	cpd00020 + cpd00346 <=> (2) cpd00001 + cpd00067 + cpd02120	L-Aspartate-4-semialdehyde hydro-lyase (adding pyruvate and	Lysine biosynthesis	=>	3	pan	none	none	none	rxn01644	Amino acid metabolism
rxn00322	Alkaloid biosynthesis II	none	cpd00006 + cpd02465 <=> cpd00005 + cpd00067 + cpd02120	rxn02929	1.01	1.26812	1.3.1.26	cpd00006 + cpd02465 <=> cpd00005 + cpd00067 + cpd02120	map00300	R04199	cpd00006 + cpd02465 <=> cpd00005 + cpd00067 + cpd02120	2,3,4,5-Tetrahydrodipicolinate:NADP+ oxidoreductase	Lysine biosynthesis	<=>	3	pan	none	none	none	rxn02929	Amino acid metabolism
rxn00337	Glycine, serine and threonine metabolism	none	cpd00024 + cpd02698 <=> cpd00023 + cpd02724	rxn03087	0	2	2.6.1.17	cpd00024 + cpd02698 <=> cpd00023 + cpd02724	map00300	R04475	cpd00024 + cpd02698 <=> cpd00023 + cpd02724	N-Succinyl-L-2,6-diaminoheptanedioate:2-ocoglytarate	Lysine biosynthesis	<=>	3	pan	none	rxn03087	none	none	Amino acid metabolism
rxn00347	Alanine and aspartate metabolism	none	cpd00041 <=> cpd00013 + cpd00106	rxn00347	3.08	0.885545	3.5.1.38	cpd00041 <=> cpd00013 + cpd00106	map00910	R00490	cpd00041 <=> cpd00013 + cpd00106	L-Aspartate ammonia-lyase	Nitrogen metabolism	<=>	3	pan	rxn00347	none	none	none	Energy metabolism
rxn00358	none	none	cpd00043 <=> cpd02338	rxn00358	0.24	0.264698	5.4.99.9	cpd00043 <=> cpd02338	none	R00505	cpd00043 <=> cpd02338	UDP-D-galactopyranose furanomutase	none	<=>	3	pan	rxn00358	none	none	none
rxn00405	none	none	cpd00051 + cpd00067 <=> cpd00011 + cpd00152	rxn00405	-3.09	0.5417	4.1.1.19	cpd00051 + cpd00067 <=> cpd00011 + cpd00152	map00220	R00566	cpd00051 + cpd00067 <=> cpd00011 + cpd00152	L-Arginine carboxy-lyase	Urea cycle and metabolism of amino groups	=>	3	pan	rxn00405	none	none	none	Biosynthesis of other secondary metabolites
rxn00540	none	none	none	none	none	none	none	none	none	none	none	none	none	none	3	pan	none	none	none	rxn00540
rxn00551	R00764	none	cpd00012 + cpd00072 <=> cpd00009 + cpd00067 + cpd00290	rxn00551	-3.074	0.735634	2.7.1.90	cpd00012 + cpd00072 <=> cpd00009 + cpd00067 + cpd00290	map00051	R02073	cpd00012 + cpd00072 <=> cpd00009 + cpd00067 + cpd00290	Pyrophosphate:D-fructose-6-phosphate 1-phosphotransferase	Fructose and mannose metabolism	<=>	3	pan	none	none	none	rxn00551	Carbohydrate Metabolism
rxn00623	1.8.2.2	none	(3) cpd00001 + (3) cpd00006 + cpd00239 <=> (3) cpd00005 + (4) cpd00067 + cpd00081	rxn00623	28.261	3.54915	1.8.1.2	(3) cpd00001 + (3) cpd00006 + cpd00239 <=> (3) cpd00005 + (4) cpd00067 + cpd00081	map00920	R00858	(3) cpd00001 + (3) cpd00006 + cpd00239 <=> (3) cpd00005 + (4) cpd00067 + cpd00081	hydrogen-sulfide:NADP+ oxidoreductase	Sulfur metabolism	<=>	3	pan	rxn00623	none	none	none	Energy metabolism
rxn00691	One carbon pool by folate	none	cpd00001 + cpd00201 <=> cpd00047 + cpd00067 + cpd00087	rxn00691	-5.943	1.48756	3.5.1.10	cpd00001 + cpd00201 <=> cpd00047 + cpd00067 + cpd00087	map00630	R00944	cpd00001 + cpd00201 <=> cpd00047 + cpd00067 + cpd00087	10-Formyltetrahydrofolate amidohydrolase	Glyoxylate and dicarboxylate metabolism	=>	3	pan	none	rxn00691	none	none	Carbohydrate Metabolism
rxn00695	none	none	cpd00001 + cpd00158 <=> (2) cpd00190	rxn00020	-3.113	0.692797	3.2.1.21	cpd00001 + cpd00158 <=> (2) cpd00190	map00500	R00026	cpd00001 + cpd00158 <=> (2) cpd00190	beta-D-Glucoside glucohydrolase	Starch and sucrose metabolism	=>	3	pan	none	rxn00020	none	none	Carbohydrate Metabolism
rxn00702	none	none	cpd00001 + cpd00158 <=> (2) cpd00027	rxn00222	-3.113	0.692797	3.2.1.74	cpd00001 + cpd00158 <=> (2) cpd00027	map00500	R00306	cpd00001 + cpd00158 <=> (2) cpd00027	1,4-beta-D-Glucan glucohydrolase	Starch and sucrose metabolism	=>	3	pan	none	rxn00222	none	none	Carbohydrate Metabolism
rxn00704	R08639	none	cpd00089 <=> cpd00079	rxn00704	0	2	5.4.2.2	cpd00089 <=> cpd00079	map00521	R00959	cpd00089 <=> cpd00079	alpha-D-Glucose 1-phosphate 1,6-phosphomutase	Streptomycin biosynthesis	<=>	3	pan	none	none	rxn00704	none	Biosynthesis of other secondary metabolites
rxn00711	none	none	none	none	none	none	none	none	none	none	none	none	none	none	3	pan	none	none	rxn00711	none
rxn00714	none	none	cpd00001 + cpd03706 <=> cpd00062 + cpd00091	rxn00714	-9.313	0.746895	3.6.1.17	cpd00001 + cpd03706 <=> cpd00062 + cpd00091	map00240	R00969	cpd00001 + cpd03706 <=> cpd00062 + cpd00091	P1,P4-Bis(5'-nucleosyl)-tetraphosphate nucleotidohydrolase	Pyrimidine metabolism	=>	3	pan	none	rxn00714	none	none	Biosynthesis of other secondary metabolites
rxn00792	6.3.4.15	none	cpd00002 + cpd00067 + cpd00104 <=> cpd00012 + cpd03517	rxn00792	22.1	0.708061	6.2.1.11	cpd00002 + cpd00067 + cpd00104 <=> cpd00012 + cpd03517	map00780	R01074	cpd00002 + cpd00067 + cpd00104 <=> cpd00012 + cpd03517	Biotin:CoA ligase (AMP-forming)	Biotin metabolism	<=	3	pan	none	none	none	rxn00792	Metabolism of cofactors and vitamins
rxn00817	3.2.1.22	none	cpd00001 + cpd03198 <=> cpd00027 + cpd00108	rxn00817	-3.113	0.692797	3.2.1.20	cpd00001 + cpd03198 <=> cpd00027 + cpd00108	map00052	R01101	cpd00001 + cpd03198 <=> cpd00027 + cpd00108	alpha-D-Glucoside glucohydrolase	Galactose metabolism	<=>	3	pan	none	rxn00817	none	none	Carbohydrate Metabolism
rxn00818	none	none	cpd00001 + cpd00382 <=> cpd00076 + cpd00108	rxn00818	-3.113	0.692797	3.2.1.22	cpd00001 + cpd00382 <=> cpd00076 + cpd00108	map00052	R01103	cpd00001 + cpd00382 <=> cpd00076 + cpd00108	Raffinose galactohydrolase	Galactose metabolism	=>	3	pan	none	rxn00818	none	none	Carbohydrate Metabolism
rxn00827	none	none	cpd00052 + cpd00232 <=> cpd00012 + cpd00112	rxn00827	-3.43	0.736571	2.7.7.43	cpd00052 + cpd00232 <=> cpd00012 + cpd00112	map00530	R01117	cpd00052 + cpd00232 <=> cpd00012 + cpd00112	CTP:N-acylneuraminate cytidylyltransferase	Aminosugars metabolism	=>	3	pan	none	none	none	rxn00827	Glycan biosynthesis and metabolism
rxn00835	none	none	none	none	none	none	none	none	none	none	none	none	none	none	3	pan	none	none	rxn00835	none
rxn00867	Histidine metabolism	none	cpd00119 <=> cpd00013 + cpd00581	rxn00867	-0.19	0.887102	4.3.1.3	cpd00119 <=> cpd00013 + cpd00581	map00910	R01168	cpd00119 <=> cpd00013 + cpd00581	L-Histidine ammonia-lyase	Nitrogen metabolism	=>	3	pan	rxn00867	none	none	none	Energy metabolism
rxn00935	none	none	cpd00015 + cpd00130 <=> cpd00032 + cpd00982	rxn00935	1.67	1.75027	1.1.99.16	cpd00015 + cpd00130 <=> cpd00032 + cpd00982	map00620	R01257	cpd00015 + cpd00130 <=> cpd00032 + cpd00982	(S)-Malate:(acceptor) oxidoreductase	Pyruvate metabolism	<=>	3	pan	rxn00935	none	none	none	Carbohydrate Metabolism
rxn00959	none	none	none	none	none	none	none	none	none	none	none	none	none	none	3	pan	none	none	rxn00959	none
rxn01039	none	none	none	none	none	none	none	none	none	none	none	none	none	none	3	pan	none	none	rxn01039	none
rxn01146	none	none	cpd00009 + cpd00067 + cpd00184 <=> cpd00151 + cpd00509	rxn01146	1.584	0.969017	2.4.2.4	cpd00009 + cpd00067 + cpd00184 <=> cpd00151 + cpd00509	map00240	R01570	cpd00009 + cpd00067 + cpd00184 <=> cpd00151 + cpd00509	Thymidine:orthophosphate deoxyribosyltransferase	Pyrimidine metabolism	<=>	3	pan	none	none	none	rxn01146	Biosynthesis of other secondary metabolites
rxn01204	Glutamate metabolism	none	cpd00024 + cpd00281 <=> cpd00023 + cpd00199	rxn01204	-1	0.351998	2.6.1.19	cpd00024 + cpd00281 <=> cpd00023 + cpd00199	map00650	R01648	cpd00024 + cpd00281 <=> cpd00023 + cpd00199	4-Aminobutanoate:2-oxoglutarate aminotransferase	Butanoate metabolism	<=>	3	pan	rxn01204	none	none	none	Carbohydrate Metabolism
rxn01207	none	none	none	none	none	none	none	none	none	none	none	none	none	none	3	pan	none	none	rxn01207	none
rxn01313	none	none	none	none	none	none	none	none	none	none	none	none	none	none	3	pan	none	none	none	rxn01313
rxn01314	none	none	none	none	none	none	none	none	none	none	none	none	none	none	3	pan	none	none	none	rxn01314
rxn01452	Butanoate metabolism	none	cpd00006 + cpd00842 <=> cpd00005 + cpd00067 + cpd00279	rxn01452	3.76	1.07969	1.1.1.157	cpd00006 + cpd00842 <=> cpd00005 + cpd00067 + cpd00279	map00632	R01976	cpd00006 + cpd00842 <=> cpd00005 + cpd00067 + cpd00279	(S)-3-Hydroxybutanoyl-CoA:NADP+ oxidoreductase	Benzoate degradation via CoA ligation	<=>	3	pan	none	none	none	rxn01452	Carbohydrate Metabolism
rxn01476	none	none	cpd00001 + cpd00911 <=> cpd00067 + cpd00284	rxn01476	-5.483	1.42078	3.1.1.31	cpd00001 + cpd00911 <=> cpd00067 + cpd00284	map00030	R02035	cpd00001 + cpd00911 <=> cpd00067 + cpd00284	6-Phospho-D-glucono-1,5-lactone lactonohydrolase	Pentose phosphate pathway	=>	3	pan	none	none	rxn01476	none	Carbohydrate Metabolism
rxn01539	none	none	none	none	none	none	none	none	none	none	none	none	none	none	3	pan	none	none	rxn01539	none
rxn01671	none	none	cpd00002 + cpd02016 <=> cpd00008 + cpd00355	rxn01671	-4.5	0.23673	2.7.1.22	cpd00002 + cpd02016 <=> cpd00008 + cpd00355	map00760	R02324	cpd00002 + cpd02016 <=> cpd00008 + cpd00355	ATP:N-ribosylnicotinamide 5'-phosphotransferase	Nicotinate and nicotinamide metabolism	<=>	3	pan	rxn01671	none	none	none	Metabolism of cofactors and vitamins
rxn01750	none	none	cpd00002 + cpd00089 <=> cpd00012 + cpd00387	rxn00695	1.07	0.746895	2.7.7.27	cpd00002 + cpd00089 <=> cpd00012 + cpd00387	map00500	R00948	cpd00002 + cpd00089 <=> cpd00012 + cpd00387	ATP:alpha-D-glucose-1-phosphate adenyltransferase	Starch and sucrose metabolism	<=>	3	pan	rxn00695	none	none	none	Carbohydrate Metabolism
rxn01967	none	none	cpd00390 <=> cpd00001 + cpd00897	rxn01750	-13.897	0.681919	4.2.1.45	cpd00390 <=> cpd00001 + cpd00897	map00500	R02426	cpd00390 <=> cpd00001 + cpd00897	CDPglucose 4,6-hydro-lyase	Starch and sucrose metabolism	=>	3	pan	none	none	rxn01750	none	Carbohydrate Metabolism
rxn02004	none	none	cpd00501 <=> cpd00863	rxn01967	0	2	5.4.2.6	cpd00501 <=> cpd00863	map00500	R02728	cpd00501 <=> cpd00863	beta-D-Glucose 1-phosphate 1,6-phosphomutase	Starch and sucrose metabolism	<=>	3	pan	rxn01967	none	none	none	Carbohydrate Metabolism
rxn02168	none	none	cpd02234 <=> cpd00001 + cpd00650	rxn02168	2.163	0.767366	4.2.1.55	cpd02234 <=> cpd00001 + cpd00650	map00650	R03027	cpd02234 <=> cpd00001 + cpd00650	(3R)-3-Hydroxybutanoyl-CoA hydro-lyase	Butanoate metabolism	<=>	3	pan	none	rxn02168	none	none	Carbohydrate Metabolism
rxn02504	none	none	cpd02961 <=> cpd00229 + cpd00954	rxn02504	2.56	0.379627	4.1.2.25	cpd02961 <=> cpd00229 + cpd00954	map00790	R03504	cpd02961 <=> cpd00229 + cpd00954	2-Amino-4-hydroxy-6-(D-erythro-1,2,3-trihydroxypropyl)-7,8-	Folate biosynthesis	<=>	3	pan	none	none	rxn02504	none	Metabolism of cofactors and vitamins
rxn02596	none	none	cpd00001 + cpd01133 <=> cpd00108 + cpd00382	rxn02596	-3.113	0.692797	3.2.1.22	cpd00001 + cpd01133 <=> cpd00108 + cpd00382	map00052	R03634	cpd00001 + cpd01133 <=> cpd00108 + cpd00382	a-galactosidase (stachyose)	Galactose metabolism	=>	3	pan	none	rxn02596	none	none	Carbohydrate Metabolism
rxn02875	none	none	cpd00001 + cpd01923 <=> cpd00035 + cpd03485	rxn02875	-0.463	0.848213	3.5.1.28	cpd00001 + cpd01923 <=> cpd00035 + cpd03485	map00550	none	cpd00001 + cpd01923 <=> cpd00035 + cpd03485	N-Acetylmuramoyl-Ala amidohydrolase	Peptidoglycan biosynthesis	<=>	3	pan	none	none	rxn02875	none	Glycan biosynthesis and metabolism
rxn02944	none	none	cpd00024 + cpd02160 <=> cpd00023 + cpd03526	rxn02944	-1	0.351998	2.6.1.81	cpd00024 + cpd02160 <=> cpd00023 + cpd03526	map00330	R04217	cpd00024 + cpd02160 <=> cpd00023 + cpd03526	N2-succinyl-L-ornithine:2-oxoglutarate 5-aminotransferase	Arginine and proline metabolism	<=>	3	pan	none	rxn02944	none	none	Amino acid metabolism
rxn03540	none	none	(4) cpd00001 + (4) cpd00002 + (4) cpd00053 + cpd03916 <=> (4) cpd00008 + (4) cpd00009 + (4) cpd00023 + (4) cpd00067 + cpd03917	rxn03540	10000000	10000000	6.3.5.10	(4) cpd00001 + (4) cpd00002 + (4) cpd00053 + cpd03916 <=> (4) cpd00008 + (4) cpd00009 + (4) cpd00023 + (4) cpd00067 + cpd03917	map00860	R05225	(4) cpd00001 + (4) cpd00002 + (4) cpd00053 + cpd03916 <=> (4) cpd00008 + (4) cpd00009 + (4) cpd00023 + (4) cpd00067 + cpd03917	adenosylcobyric acid synthase (glutamine-hydrolysing)	Porphyrin and chlorophyll metabolism	<=>	3	pan	none	none	none	rxn03540	Metabolism of cofactors and vitamins
rxn03838	none	none	cpd00001 + cpd03200 <=> cpd00108 + cpd03198	rxn03838	-3.113	0.692797	3.2.1.22	cpd00001 + cpd03200 <=> cpd00108 + cpd03198	map00052	R05549	cpd00001 + cpd03200 <=> cpd00108 + cpd03198	rxn03838	Galactose metabolism	=>	3	pan	none	rxn03838	none	none	Carbohydrate Metabolism
rxn04016	none	none	cpd00017 + cpd01563 <=> cpd00019 + cpd08353	rxn04016	-5.33	2.22272	2.1.1.144	cpd00017 + cpd01563 <=> cpd00019 + cpd08353	none	R05763	cpd00017 + cpd01563 <=> cpd00019 + cpd08353	S-adenosyl-L-methionine:(E)-prop-1-ene-1,2,3-tricarboxylate	none	<=>	3	pan	rxn04016	none	none	none
rxn04384	none	none	cpd00002 + cpd02547 + cpd03917 <=> cpd00008 + cpd00009 + (2) cpd00067 + cpd03919	rxn04384	10000000	10000000	6.3.1.10	cpd00002 + cpd02547 + cpd03917 <=> cpd00008 + cpd00009 + (2) cpd00067 + cpd03919	map00860	R06529	cpd00002 + cpd02547 + cpd03917 <=> cpd00008 + cpd00009 + (2) cpd00067 + cpd03919	adenosylcobyric acid:(R)-1-aminopropan-2-yl phosphate ligase	Porphyrin and chlorophyll metabolism	<=>	3	pan	none	none	none	rxn04384	Metabolism of cofactors and vitamins
rxn04598	none	none	none	none	none	none	none	none	none	none	none	none	none	none	3	pan	none	none	rxn04598	none
rxn04600	none	none	none	none	none	none	none	none	none	none	none	none	none	none	3	pan	none	none	rxn04600	none
rxn04602	none	none	none	none	none	none	none	none	none	none	none	none	none	none	3	pan	none	none	rxn04602	none
rxn05054	none	none	cpd00002 + cpd02039 + cpd03917 <=> cpd00008 + cpd00009 + cpd00067 + cpd03918	rxn05054	10000000	10000000	6.3.1.10	cpd00002 + cpd02039 + cpd03917 <=> cpd00008 + cpd00009 + cpd00067 + cpd03918	map00860	R07302	cpd00002 + cpd02039 + cpd03917 <=> cpd00008 + cpd00009 + cpd00067 + cpd03918	adenosylcobyric acid:(R)-1-aminopropan-2-ol ligase (ADP-forming)	Porphyrin and chlorophyll metabolism	<=>	3	pan	none	none	none	rxn05054	Metabolism of cofactors and vitamins
rxn05108	none	none	none	none	none	none	none	none	none	none	none	none	none	none	3	pan	none	none	rxn05108	none
rxn05149	none	none	cpd00001 + cpd00002 + cpd00030[e] <=> cpd00008 + cpd00009 + cpd00030 + cpd00067	rxn05149	-6.817	0.717554	3.A.1.15	cpd00001 + cpd00002 + cpd00030[e] <=> cpd00008 + cpd00009 + cpd00030 + cpd00067	none	none	cpd00001 + cpd00002 + cpd00030[e] <=> cpd00008 + cpd00009 + cpd00030 + cpd00067	Manganese-ABC transport	none	=>	3	pan	rxn05149	none	none	none
rxn05150	3.A.1.15	none	cpd00001 + cpd00002 + cpd00034[e] <=> cpd00008 + cpd00009 + cpd00034 + cpd00067	rxn05150	-6.817	0.717554	TC-3.A.1.15	cpd00001 + cpd00002 + cpd00034[e] <=> cpd00008 + cpd00009 + cpd00034 + cpd00067	none	none	cpd00001 + cpd00002 + cpd00034[e] <=> cpd00008 + cpd00009 + cpd00034 + cpd00067	Zinc-ABC transport	none	=>	3	pan	rxn05150	none	none	none
rxn05163	none	none	cpd00001 + cpd00002 + cpd00118[e] <=> cpd00008 + cpd00009 + cpd00067 + cpd00118	rxn05163	-6.817	0.717554	none	cpd00001 + cpd00002 + cpd00118[e] <=> cpd00008 + cpd00009 + cpd00067 + cpd00118	none	none	cpd00001 + cpd00002 + cpd00118[e] <=> cpd00008 + cpd00009 + cpd00067 + cpd00118	Putrescine-ABC transport	none	=>	3	pan	rxn05163	none	none	none
rxn05183	none	none	cpd00001 + cpd00002 + cpd00637[e] <=> cpd00008 + cpd00009 + cpd00067 + cpd00637	rxn05183	-6.817	0.717554	none	cpd00001 + cpd00002 + cpd00637[e] <=> cpd00008 + cpd00009 + cpd00067 + cpd00637	none	none	cpd00001 + cpd00002 + cpd00637[e] <=> cpd00008 + cpd00009 + cpd00067 + cpd00637	D-Methionine-ABC transport	none	=>	3	pan	none	none	none	rxn05183
rxn05219	none	none	cpd00001 + cpd00002 + cpd00060[e] <=> cpd00008 + cpd00009 + cpd00060 + cpd00067	rxn05219	-6.817	0.717554	none	cpd00001 + cpd00002 + cpd00060[e] <=> cpd00008 + cpd00009 + cpd00060 + cpd00067	none	none	cpd00001 + cpd00002 + cpd00060[e] <=> cpd00008 + cpd00009 + cpd00060 + cpd00067	L-Methionine ABC transport	none	=>	3	pan	none	none	none	rxn05219
rxn05231	none	none	cpd00008 + cpd11421 <=> cpd00001 + cpd00177 + cpd11420	rxn05231	-17.299	2.29428	1.17.4.1	cpd00008 + cpd11421 <=> cpd00001 + cpd00177 + cpd11420	map00230	R02017	cpd00008 + cpd11421 <=> cpd00001 + cpd00177 + cpd11420	Ribonucleotide reductase: ADP	Purine metabolism	=>	3	pan	none	rxn05231	none	none	Biosynthesis of other secondary metabolites
rxn05233	none	none	cpd00031 + cpd11421 <=> cpd00001 + cpd00295 + cpd11420	rxn05233	-17.299	2.29428	1.17.4.1	cpd00031 + cpd11421 <=> cpd00001 + cpd00295 + cpd11420	map00230	R02019	cpd00031 + cpd11421 <=> cpd00001 + cpd00295 + cpd11420	Ribonucleotide reductase: GDP	Purine metabolism	=>	3	pan	none	none	none	rxn05233	Biosynthesis of other secondary metabolites
rxn05266	none	none	none	none	none	none	none	none	none	none	none	none	none	none	3	pan	none	none	rxn05266	none
rxn05313	2.A.58	none	cpd00009[e] + (3) cpd00971[e] <=> cpd00009 + (3) cpd00971	rxn05313	0	2	TC-2.A.58	cpd00009[e] + (3) cpd00971[e] <=> cpd00009 + (3) cpd00971	none	none	cpd00009[e] + (3) cpd00971[e] <=> cpd00009 + (3) cpd00971	PIt8	none	<=>	3	pan	rxn05313	none	none	none
rxn05322	2.3.1.86	none	cpd00003 + cpd11464 <=> cpd00004 + cpd00067 + cpd11465	rxn05322	16.55	1.19027	1.3.1.9	cpd00003 + cpd11464 <=> cpd00004 + cpd00067 + cpd11465	map00061	R04429	cpd00003 + cpd11464 <=> cpd00004 + cpd00067 + cpd11465	Butyryl-[acyl-carrier protein]:malonyl-CoA	Fatty acid biosynthesis	<=	3	pan	rxn05322	none	none	none	Lipid Metabolism
rxn05323	2.3.1.86	none	cpd00003 + cpd11466 <=> cpd00004 + cpd00067 + cpd11467	rxn05323	16.55	1.19027	1.3.1.9	cpd00003 + cpd11466 <=> cpd00004 + cpd00067 + cpd11467	map00061	R04966	cpd00003 + cpd11466 <=> cpd00004 + cpd00067 + cpd11467	Tetradecanoyl-[acyl-carrier protein]:malonyl-CoA	Fatty acid biosynthesis	<=	3	pan	rxn05323	none	none	none	Lipid Metabolism
rxn05324	2.3.1.86	none	cpd00003 + cpd11468 <=> cpd00004 + cpd00067 + cpd11469	rxn05324	16.55	1.19027	1.3.1.9	cpd00003 + cpd11468 <=> cpd00004 + cpd00067 + cpd11469	map00061	R04724	cpd00003 + cpd11468 <=> cpd00004 + cpd00067 + cpd11469	Dodecanoyl-[acyl-carrier protein]:malonyl-CoA	Fatty acid biosynthesis	<=	3	pan	rxn05324	none	none	none	Lipid Metabolism
rxn05325	2.3.1.86	none	cpd00003 + cpd11470 <=> cpd00004 + cpd00067 + cpd11471	rxn05325	16.55	1.19027	1.3.1.9	cpd00003 + cpd11470 <=> cpd00004 + cpd00067 + cpd11471	map00061	R04958	cpd00003 + cpd11470 <=> cpd00004 + cpd00067 + cpd11471	Octanoyl-[acyl-carrier protein]:malonyl-CoA	Fatty acid biosynthesis	<=	3	pan	rxn05325	none	none	none	Lipid Metabolism
rxn05326	2.3.1.86	none	cpd00003 + cpd11472 <=> cpd00004 + cpd00067 + cpd11473	rxn05326	16.55	1.19027	1.3.1.9	cpd00003 + cpd11472 <=> cpd00004 + cpd00067 + cpd11473	map00061	R04955	cpd00003 + cpd11472 <=> cpd00004 + cpd00067 + cpd11473	Hexanoyl-[acyl-carrier protein]:malonyl-CoA	Fatty acid biosynthesis	<=	3	pan	rxn05326	none	none	none	Lipid Metabolism
rxn05327	2.3.1.86	none	cpd00003 + cpd11474 <=> cpd00004 + cpd00067 + cpd11475	rxn05327	16.55	1.19027	1.3.1.9	cpd00003 + cpd11474 <=> cpd00004 + cpd00067 + cpd11475	map00061	R04961	cpd00003 + cpd11474 <=> cpd00004 + cpd00067 + cpd11475	Decanoyl-[acyl-carrier protein]:malonyl-CoA	Fatty acid biosynthesis	<=	3	pan	rxn05327	none	none	none	Lipid Metabolism
rxn05328	2.3.1.86	none	cpd00003 + cpd11476 <=> cpd00004 + cpd00067 + cpd11477	rxn05328	16.55	1.19027	1.3.1.9	cpd00003 + cpd11476 <=> cpd00004 + cpd00067 + cpd11477	map00061	R04969	cpd00003 + cpd11476 <=> cpd00004 + cpd00067 + cpd11477	Hexadecanoyl-[acyl-carrier protein]:malonyl-CoA	Fatty acid biosynthesis	<=	3	pan	rxn05328	none	none	none	Lipid Metabolism
rxn05335	4.2.1.61	none	cpd11484 <=> cpd00001 + cpd11467	rxn05335	2.163	0.767366	2.3.1.85	cpd11484 <=> cpd00001 + cpd11467	map00061	R04568	cpd11484 <=> cpd00001 + cpd11467	(3R)-3-Hydroxypalmitoyl-[acyl-carrier-protein] hydro-lyase	Fatty acid biosynthesis	<=>	3	pan	rxn05335	none	none	none	Lipid Metabolism
rxn05343	none	none	none	none	none	none	none	none	none	none	none	none	none	none	3	pan	none	none	rxn05343	none
rxn05370	none	none	cpd00005 + cpd00067 + cpd11506 <=> cpd00006 + cpd11507	rxn05370	-16.55	1.19027	1.3.1.0	cpd00005 + cpd00067 + cpd11506 <=> cpd00006 + cpd11507	none	none	cpd00005 + cpd00067 + cpd11506 <=> cpd00006 + cpd11507	8-methyl-trans-dec-2-enoyl-ACP:NADP+ oxidoreductase (A-specific)	none	=>	3	pan	none	rxn05370	none	none
rxn05382	none	none	cpd00005 + cpd00067 + cpd11518 <=> cpd00006 + cpd11519	rxn05382	-16.55	1.19027	1.3.1.0	cpd00005 + cpd00067 + cpd11518 <=> cpd00006 + cpd11519	none	none	cpd00005 + cpd00067 + cpd11518 <=> cpd00006 + cpd11519	14-methyl-trans-hexa-dec-2-enoyl-ACP:NADP+ oxidoreductase (A-specific)	none	=>	3	pan	none	rxn05382	none	none
rxn05407	none	none	none	none	none	none	none	none	none	none	none	none	none	none	3	pan	none	none	none	rxn05407
rxn05433	none	none	cpd00004 + cpd00067 + cpd11498 <=> cpd00003 + cpd11499	rxn05433	-16.55	1.19027	1.3.1.0	cpd00004 + cpd00067 + cpd11498 <=> cpd00003 + cpd11499	none	none	cpd00004 + cpd00067 + cpd11498 <=> cpd00003 + cpd11499	4-methyl-trans-hex-2-enoyl-ACP:NAD+ oxidoreductase (A-specific)	none	=>	3	pan	rxn05433	none	none	none
rxn05434	none	none	cpd00004 + cpd00067 + cpd11502 <=> cpd00003 + cpd11503	rxn05434	-16.55	1.19027	1.3.1.0	cpd00004 + cpd00067 + cpd11502 <=> cpd00003 + cpd11503	none	none	cpd00004 + cpd00067 + cpd11502 <=> cpd00003 + cpd11503	6-methyl-trans-oct-2-enoyl-ACP:NAD+ oxidoreductase (A-specific)	none	=>	3	pan	rxn05434	none	none	none
rxn05439	none	none	cpd00004 + cpd00067 + cpd11523 <=> cpd00003 + cpd11524	rxn05439	-16.55	1.19027	1.3.1.0	cpd00004 + cpd00067 + cpd11523 <=> cpd00003 + cpd11524	none	none	cpd00004 + cpd00067 + cpd11523 <=> cpd00003 + cpd11524	5-methyl-trans-hex-2-enoyl-ACP:NAD+ oxidoreductase (A-specific)	none	=>	3	pan	rxn05439	none	none	none
rxn05441	none	none	cpd00004 + cpd00067 + cpd11531 <=> cpd00003 + cpd11532	rxn05441	-16.55	1.19027	1.3.1.0	cpd00004 + cpd00067 + cpd11531 <=> cpd00003 + cpd11532	none	none	cpd00004 + cpd00067 + cpd11531 <=> cpd00003 + cpd11532	9-methyl-trans-dec-2-enoyl-ACP:NAD+ oxidoreductase (A-specific)	none	=>	3	pan	rxn05441	none	none	none
rxn05445	none	none	cpd00004 + cpd00067 + cpd11548 <=> cpd00003 + cpd11549	rxn05445	-16.55	1.19027	1.3.1.0	cpd00004 + cpd00067 + cpd11548 <=> cpd00003 + cpd11549	none	none	cpd00004 + cpd00067 + cpd11548 <=> cpd00003 + cpd11549	4-methyl-trans-pent-2-enoyl-ACP:NAD+ oxidoreductase (A-specific)	none	=>	3	pan	rxn05445	none	none	none
rxn05446	none	none	cpd00004 + cpd00067 + cpd11552 <=> cpd00003 + cpd11553	rxn05446	-16.55	1.19027	1.3.1.0	cpd00004 + cpd00067 + cpd11552 <=> cpd00003 + cpd11553	none	none	cpd00004 + cpd00067 + cpd11552 <=> cpd00003 + cpd11553	6-methyl-trans-hept-2-enoyl-ACP:NAD+ oxidoreductase (A-specific)	none	=>	3	pan	rxn05446	none	none	none
rxn05447	none	none	cpd00004 + cpd00067 + cpd11556 <=> cpd00003 + cpd11557	rxn05447	-16.55	1.19027	1.3.1.0	cpd00004 + cpd00067 + cpd11556 <=> cpd00003 + cpd11557	none	none	cpd00004 + cpd00067 + cpd11556 <=> cpd00003 + cpd11557	8-methyl-trans-non-2-enoyl-ACP:NAD+ oxidoreductase (A-specific)	none	=>	3	pan	rxn05447	none	none	none
rxn05448	none	none	cpd00004 + cpd00067 + cpd11560 <=> cpd00003 + cpd11561	rxn05448	-16.55	1.19027	1.3.1.0	cpd00004 + cpd00067 + cpd11560 <=> cpd00003 + cpd11561	none	none	cpd00004 + cpd00067 + cpd11560 <=> cpd00003 + cpd11561	10-methyl-trans-undec-2-enoyl-ACP:NAD+ oxidoreductase (A-specific)	none	=>	3	pan	rxn05448	none	none	none
rxn05449	none	none	cpd00004 + cpd00067 + cpd11564 <=> cpd00003 + cpd11565	rxn05449	-16.55	1.19027	1.3.1.0	cpd00004 + cpd00067 + cpd11564 <=> cpd00003 + cpd11565	none	none	cpd00004 + cpd00067 + cpd11564 <=> cpd00003 + cpd11565	12-methyl-trans-tridec-2-enoyl-ACP:NAD+ oxidoreductase (A-specific)	none	=>	3	pan	rxn05449	none	none	none
rxn05450	none	none	cpd00004 + cpd00067 + cpd11568 <=> cpd00003 + cpd11569	rxn05450	-16.55	1.19027	1.3.1.0	cpd00004 + cpd00067 + cpd11568 <=> cpd00003 + cpd11569	none	none	cpd00004 + cpd00067 + cpd11568 <=> cpd00003 + cpd11569	14-methyl-trans-pentadec-2-enoyl-ACP:NAD+ oxidoreductase (A-specific)	none	=>	3	pan	rxn05450	none	none	none
rxn05464	none	none	cpd00004 + cpd00067 + cpd11572 <=> cpd00003 + cpd11573	rxn05464	-16.55	1.19027	1.3.1.0	cpd00004 + cpd00067 + cpd11572 <=> cpd00003 + cpd11573	none	none	cpd00004 + cpd00067 + cpd11572 <=> cpd00003 + cpd11573	trans-Octodec-2-enoyl-ACP:NAD+ oxidoreductase (A-specific)	none	=>	3	pan	rxn05464	none	none	none
rxn05613	none	none	cpd00001 + cpd00002 + cpd01914[e] <=> cpd00008 + cpd00009 + cpd00067 + cpd01914	rxn05613	-6.817	0.717554	none	cpd00001 + cpd00002 + cpd01914[e] <=> cpd00008 + cpd00009 + cpd00067 + cpd01914	none	none	cpd00001 + cpd00002 + cpd01914[e] <=> cpd00008 + cpd00009 + cpd00067 + cpd01914	L-methionine S-oxide transport via ABC system	none	=>	3	pan	none	none	none	rxn05613
rxn05614	none	none	cpd00001 + cpd00002 + cpd11576[e] <=> cpd00008 + cpd00009 + cpd00067 + cpd11576	rxn05614	-6.817	0.717554	none	cpd00001 + cpd00002 + cpd11576[e] <=> cpd00008 + cpd00009 + cpd00067 + cpd11576	none	none	cpd00001 + cpd00002 + cpd11576[e] <=> cpd00008 + cpd00009 + cpd00067 + cpd11576	L-methionine R-oxide transport via ABC system	none	=>	3	pan	none	none	none	rxn05614
rxn05890	none	none	cpd00001 + cpd00418 + cpd12711 <=> (2) cpd00067 + cpd00075 + cpd12712	rxn05890	10000000	10000000	1.7.2.1	cpd00001 + cpd00418 + cpd12711 <=> (2) cpd00067 + cpd00075 + cpd12712	map00910	R00785	cpd00001 + cpd00418 + cpd12711 <=> (2) cpd00067 + cpd00075 + cpd12712	Reduced azurin:oxygen oxidoreductase	Nitrogen metabolism	<=>	3	pan	rxn05890	none	none	none	Energy metabolism
rxn06075	none	none	none	none	none	none	none	none	none	none	none	none	none	none	3	pan	none	none	rxn06075	none
rxn06076	none	none	none	none	none	none	none	none	none	none	none	none	none	none	3	pan	none	none	none	rxn06076
rxn08083	none	none	none	none	none	none	none	none	none	none	none	none	none	none	3	pan	none	none	none	rxn08083
rxn08084	none	none	none	none	none	none	none	none	none	none	none	none	none	none	3	pan	none	none	none	rxn08084
rxn08085	none	none	none	none	none	none	none	none	none	none	none	none	none	none	3	pan	none	none	none	rxn08085
rxn08086	none	none	none	none	none	none	none	none	none	none	none	none	none	none	3	pan	none	none	none	rxn08086
rxn08087	none	none	none	none	none	none	none	none	none	none	none	none	none	none	3	pan	none	none	none	rxn08087
rxn08088	none	none	none	none	none	none	none	none	none	none	none	none	none	none	3	pan	none	none	none	rxn08088
rxn08089	none	none	none	none	none	none	none	none	none	none	none	none	none	none	3	pan	none	none	none	rxn08089
rxn08353	none	none	none	none	none	none	none	none	none	none	none	none	none	none	3	pan	none	none	rxn08353	none
rxn08615	none	none	cpd00387 + cpd15302 <=> cpd00008 + cpd00155	rxn08615	-1.7	0.632032	2.4.1.21	cpd00387 + cpd15302 <=> cpd00008 + cpd00155	none	none	cpd00387 + cpd15302 <=> cpd00008 + cpd00155	glycogen synthase (ADPGlc)	none	<=>	3	pan	rxn08615	none	none	none
rxn08827	none	none	none	none	none	none	none	none	none	none	none	none	none	none	3	pan	none	none	rxn08827	none
rxn08834	none	none	none	none	none	none	none	none	none	none	none	none	none	none	3	pan	none	none	rxn08834	none
rxn08900	none	none	cpd00130 + cpd15560 <=> cpd00032 + cpd15561	rxn08900	-11.22	2.64413	1.1.99.16	cpd00130 + cpd15560 <=> cpd00032 + cpd15561	none	none	cpd00130 + cpd15560 <=> cpd00032 + cpd15561	Malate dehydrogenase (ubiquinone 8 as acceptor)	none	=>	3	pan	rxn08900	none	none	none
rxn08901	none	none	cpd00130 + cpd15500 <=> cpd00032 + cpd15499	rxn08901	-15.309	2.8932	1.1.99.16	cpd00130 + cpd15500 <=> cpd00032 + cpd15499	none	none	cpd00130 + cpd15500 <=> cpd00032 + cpd15499	Malate dehydrogenase (menaquinone 8 as acceptor)	none	=>	3	pan	rxn08901	none	none	none
rxn09106	none	none	none	none	none	none	none	none	none	none	none	none	none	none	3	pan	none	none	none	rxn09106
rxn09142	none	rxn09138	cpd00001 + cpd15540 <=> cpd00067 + cpd01080 + cpd15348	rxn09142	-2.143	0.675486	3.1.1.32	cpd00001 + cpd15540 <=> cpd00067 + cpd01080 + cpd15348	none	none	cpd00001 + cpd15540 <=> cpd00067 + cpd01080 + cpd15348	Phospholipase A1 (phosphatidylglycerol, n-C18:0) (periplasm)	none	<=>	3	pan	none	rxn09142	none	none
rxn09202	none	none	none	none	none	none	none	none	none	none	none	none	none	none	3	pan	none	none	none	rxn09202
rxn09345	none	none	none	none	none	none	none	none	none	none	none	none	none	none	3	pan	none	none	none	rxn09345
rxn09654	none	none	none	none	none	none	none	none	none	none	none	none	none	none	3	pan	none	none	rxn09654	none
rxn09669	none	none	none	none	none	none	none	none	none	none	none	none	none	none	3	pan	none	none	rxn09669	none
rxn09680	none	none	none	none	none	none	none	none	none	none	none	none	none	none	3	pan	none	none	rxn09680	none
rxn09978	none	none	cpd00001 + cpd15584 <=> cpd00027 + cpd00116	rxn09978	0.137	0.833199	3.2.1.21	cpd00001 + cpd15584 <=> cpd00027 + cpd00116	none	none	cpd00001 + cpd15584 <=> cpd00027 + cpd00116	beta-glucosidase (methyl-alpha-D-glucoside)	none	<=>	3	pan	none	rxn09978	none	none
rxn09979	none	none	cpd00001 + cpd15585 <=> cpd00027 + cpd00116	rxn09979	0.137	0.833199	3.2.1.21	cpd00001 + cpd15585 <=> cpd00027 + cpd00116	none	none	cpd00001 + cpd15585 <=> cpd00027 + cpd00116	beta-glucosidase	none	<=>	3	pan	none	rxn09979	none	none
rxn09996	none	none	(45) cpd00144 + (45) cpd00175 <=> (45) cpd00014 + (45) cpd00067 + (45) cpd00091 + cpd15634	rxn09996	10000000	10000000	Undetermined	(45) cpd00144 + (45) cpd00175 <=> (45) cpd00014 + (45) cpd00067 + (45) cpd00091 + cpd15634	none	none	(45) cpd00144 + (45) cpd00175 <=> (45) cpd00014 + (45) cpd00067 + (45) cpd00091 + cpd15634	teichuronic acid (n=45), unlinked, GalNAc-GlcA repeated	none	<=>	3	pan	rxn09996	none	none	none
rxn10135	none	none	none	none	none	none	none	none	none	none	none	none	none	none	3	pan	none	none	rxn10135	none
rxn10147	none	none	cpd00001 + cpd00002 + cpd00635[e] <=> cpd00008 + cpd00009 + cpd00067 + cpd00635	rxn10147	-6.817	0.717554	none	cpd00001 + cpd00002 + cpd00635[e] <=> cpd00008 + cpd00009 + cpd00067 + cpd00635	none	none	cpd00001 + cpd00002 + cpd00635[e] <=> cpd00008 + cpd00009 + cpd00067 + cpd00635	Cob(1)alamin transport via ABC system	none	=>	3	pan	none	none	rxn10147	none
rxn10181	none	none	cpd00355[e] <=> cpd00355	rxn10181	0	2	none	cpd00355[e] <=> cpd00355	none	none	cpd00355[e] <=> cpd00355	NMN permease	none	<=>	3	pan	rxn10181	none	none	none
rxn10193	none	none	(45) cpd00026 + cpd15661 <=> (45) cpd00014 + cpd15662	rxn10193	-76.5	28.4415	2.4.1.52	(45) cpd00026 + cpd15661 <=> (45) cpd00014 + cpd15662	none	none	(45) cpd00026 + cpd15661 <=> (45) cpd00014 + cpd15662	Poly(glycerol-phosphate) alpha-glucosyltransferase	none	<=>	3	pan	none	rxn10193	none	none
rxn10211	none	none	none	none	none	none	none	none	none	none	none	none	none	none	3	pan	none	none	none	rxn10211
rxn10212	none	none	none	none	none	none	none	none	none	none	none	none	none	none	3	pan	none	none	none	rxn10212
rxn10213	none	none	none	none	none	none	none	none	none	none	none	none	none	none	3	pan	none	none	none	rxn10213
rxn10216	none	none	none	none	none	none	none	none	none	none	none	none	none	none	3	pan	none	none	none	rxn10216
rxn10217	none	none	none	none	none	none	none	none	none	none	none	none	none	none	3	pan	none	none	none	rxn10217
rxn10218	none	none	none	none	none	none	none	none	none	none	none	none	none	none	3	pan	none	none	none	rxn10218
rxn10219	none	none	none	none	none	none	none	none	none	none	none	none	none	none	3	pan	none	none	none	rxn10219
rxn10298	none	rxn06565	(24) cpd00026 + cpd15746 <=> (24) cpd00014 + cpd15755	rxn10298	-40.8	15.1688	2.4.1.52	(24) cpd00026 + cpd15746 <=> (24) cpd00014 + cpd15755	none	none	(24) cpd00026 + cpd15746 <=> (24) cpd00014 + cpd15755	palmitoyl-lipoteichoic acid synthesis (n=24), linked, glucose substituted	none	<=>	3	pan	none	rxn10298	none	none
rxn10299	none	rxn06565	(24) cpd00026 + cpd15747 <=> (24) cpd00014 + cpd15756	rxn10299	-40.8	15.1688	2.4.1.52	(24) cpd00026 + cpd15747 <=> (24) cpd00014 + cpd15756	none	none	(24) cpd00026 + cpd15747 <=> (24) cpd00014 + cpd15756	myristoyl-lipoteichoic acid synthesis (n=24), linked, glucose substituted	none	<=>	3	pan	none	rxn10299	none	none
rxn10300	none	rxn06565	(24) cpd00026 + cpd15748 <=> (24) cpd00014 + cpd15757	rxn10300	-40.8	15.1688	2.4.1.52	(24) cpd00026 + cpd15748 <=> (24) cpd00014 + cpd15757	none	none	(24) cpd00026 + cpd15748 <=> (24) cpd00014 + cpd15757	stearoyl-lipoteichoic acid synthesis (n=24), linked, glucose substituted	none	<=>	3	pan	none	rxn10300	none	none
rxn10301	none	rxn06565	(24) cpd00026 + cpd15749 <=> (24) cpd00014 + cpd15758	rxn10301	-40.8	15.1688	2.4.1.52	(24) cpd00026 + cpd15749 <=> (24) cpd00014 + cpd15758	none	none	(24) cpd00026 + cpd15749 <=> (24) cpd00014 + cpd15758	isoheptadecanoyl-lipoteichoic acid synthesis (n=24), linked, glucose substituted	none	<=>	3	pan	none	rxn10301	none	none
rxn10302	none	rxn06565	(24) cpd00026 + cpd15750 <=> (24) cpd00014 + cpd15759	rxn10302	-40.8	15.1688	2.4.1.52	(24) cpd00026 + cpd15750 <=> (24) cpd00014 + cpd15759	none	none	(24) cpd00026 + cpd15750 <=> (24) cpd00014 + cpd15759	anteisoheptadecanoyl-lipoteichoic acid synthesis (n=24), linked, glucose substituted	none	<=>	3	pan	none	rxn10302	none	none
rxn10303	none	rxn06565	(24) cpd00026 + cpd15751 <=> (24) cpd00014 + cpd15760	rxn10303	-40.8	15.1688	2.4.1.52	(24) cpd00026 + cpd15751 <=> (24) cpd00014 + cpd15760	none	none	(24) cpd00026 + cpd15751 <=> (24) cpd00014 + cpd15760	isotetradecanoyl-lipoteichoic acid synthesis (n=24), linked, glucose substituted	none	<=>	3	pan	none	rxn10303	none	none
rxn10304	none	rxn06565	(24) cpd00026 + cpd15752 <=> (24) cpd00014 + cpd15761	rxn10304	-40.8	15.1688	2.4.1.52	(24) cpd00026 + cpd15752 <=> (24) cpd00014 + cpd15761	none	none	(24) cpd00026 + cpd15752 <=> (24) cpd00014 + cpd15761	isopentadecanoyl-lipoteichoic acid synthesis (n=24), linked, glucose substituted	none	<=>	3	pan	none	rxn10304	none	none
rxn10305	none	rxn06565	(24) cpd00026 + cpd15753 <=> (24) cpd00014 + cpd15762	rxn10305	-40.8	15.1688	2.4.1.52	(24) cpd00026 + cpd15753 <=> (24) cpd00014 + cpd15762	none	none	(24) cpd00026 + cpd15753 <=> (24) cpd00014 + cpd15762	anteisopentadecanoyl-lipoteichoic acid synthesis (n=24), linked, glucose substituted	none	<=>	3	pan	none	rxn10305	none	none
rxn10306	none	rxn06565	(24) cpd00026 + cpd15754 <=> (24) cpd00014 + cpd15763	rxn10306	-40.8	15.1688	2.4.1.52	(24) cpd00026 + cpd15754 <=> (24) cpd00014 + cpd15763	none	none	(24) cpd00026 + cpd15754 <=> (24) cpd00014 + cpd15763	isohexadecanoyl-lipoteichoic acid synthesis (n=24), linked, glucose substituted	none	<=>	3	pan	none	rxn10306	none	none
rxn10841	none	none	none	none	none	none	none	none	none	none	none	none	none	none	3	pan	none	none	rxn10841	none
rxn12376	none	none	none	none	none	none	none	none	none	none	none	none	none	none	3	pan	none	none	rxn12376	none
rxn12665	none	none	none	none	none	none	none	none	none	none	none	none	none	none	3	pan	none	none	rxn12665	none
rxn13477	none	none	none	none	none	none	none	none	none	none	none	none	none	none	3	pan	none	none	none	rxn13477

## Sheet: core_pan_comparison
corepan	pan
Row Labels	Count of kmetyi
Amino acid metabolism	21
Biosynthesis of other secondary metabolites	15
Carbohydrate Metabolism	32
Energy metabolism	9
Glycan biosynthesis and metabolism	4
Lipid Metabolism	10
Metabolism of cofactors and vitamins	33
Metabolism of terpenoids and polyketides	4
(blank)	156
Grand Total	284
subsystem	core	pan	total
Metabolism of terpenoids and polyketides	2	4	6
Energy metabolism	20	9	29
Glycan biosynthesis and metabolism	34	4	38
Lipid Metabolism	42	10	52
Carbohydrate Metabolism	51	32	83
Biosynthesis of other secondary metabolites	71	15	86
Metabolism of cofactors and vitamins	91	33	124
Amino acid metabolism	107	21	128

## Sheet: in-silico media formulation
Reaction ID	Compound Name	Lower Bound	Upper Bound
EX_cpd00254_e0	Mg	-1000	1000
EX_cpd00205_e0	K	-1000	1000
EX_cpd00034_e0	ZN2	-1000	1000
EX_cpd00048_e0	Sulfate	-1000	1000
EX_cpd00080_e0	Glycerol-3-Phosphate	-5	1000
EX_cpd00099_e0	Cl-	-1000	1000
EX_cpd00058_e0	Cu2	-1000	1000
EX_cpd00149_e0	CO2	-1000	1000
EX_cpd10516_e0	FE3	-1000	1000
EX_cpd00007_e0	O2	-20	1000
EX_cpd00063_e0	Ca2	-1000	1000
EX_cpd11606_e0	Menaqunione	-0.1	1000
EX_cpd01080_e0	OCDCA	-1	1000
EX_cpd00030_e0	Mn2	-1000	1000
EX_cpd00033_e0	Glycine	-2	1000
EX_cpd00132_e0	L-Asparagine	-3	1000
EX_cpd00066_e0	L-Phenylalanine	-3	1000
EX_cpd00119_e0	L-Histidine	-3	1000
EX_cpd00069_e0	L-Tyrosine	-3	1000
EX_cpd00162_e0	Aminoethanol	-2	1000
EX_cpd00516_e0	meso-2_6-Diaminopimelate	-1	1000
EX_cpd00794_e0	TRHL	-2	1000
EX_cpd01741_e0	ddca	-2	1000
EX_cpd00264_e0	Spermidine	-1	1000
EX_cpd00393_e0	Folate	-1	1000
EX_cpd00053_e0	L-Glutamine	-3	1000
EX_cpd00793_e0	Thiamine-phosphate	-1	1000
EX_cpd09252_e0	3-Coumaric acid	-1	1000
EX_cpd03847_e0	Myristic acid	-1	1000
*Units are in mmol gDW-1 hr-1
