# Supplementary material for: What Makes a Bacterial Species Pathogenic?:Comparative Genomic Analysis of the Genus Leptospira
Source: PLoS Negl Trop Dis. 2016 Feb 18;10(2):e0004403. doi: 10.1371/journal.pntd.0004403 (PMC4758666; doi:10.1371/journal.pntd.0004403)
Supplement: S4 Table — (XLSX) [file pntd.0004403.s011.xlsx]

## Sheet: Database
S4 Table. Candidate substrates for the Leptospiral TAT protein secretion system
				L. interrogans sv. Copenhageni str. Fiocruz L1-130	L. kirschneri sv. Cynopteri str. 3522 CT	L. noguchii sv. Panama str. CZ 214T	L. alstoni sv. Pingchang str. 80-412	L. weilii sv. undetermined str. LNT 1234	L. alexanderi sv. Manhao str. 3 L 60T	L. borgpetersenii sv. Javanica str. UI 09931	L. santarosai sv. Shermani str. 1342KT	L. kmetyi sv. Malaysia str. Bejo-Iso9T	L. fainei sv. Hurstbridge str. BUT 6T	L. broomii sv. Hurstbridge str. 5399T	L. wolffii sv. Khorat str. Khorat-H2T	L. licerasiae sv. Varillal str. VAR 010	L. inadai sv. Lyme str. 10T	L. wolbachii sv. Codice str. CDC	L. yanagawae sv. Saopaulo str. Sao Paulo	L. biflexa sv. Patoc str. Patoc1	L. vanthielii sv. Holland str. Waz Holland	L. terpstrae sv. Hualin str. LT 11-33T	L. meyeri sv. Hardjo str. Went 5
Cluster ID	Cluster Size	Annotation	In Seed	P	P	P	P	P	P	P	P	P	I	I	I	I	I	S	S	S	S	S	S
1	20	4Fe-4S dicluster domain protein (prefixed)	Yes	LIC_10874	LEP1GSC049_0755	LEP1GSC059_3013	LEP1GSC193_4069	LEP1GSC086_1019	LEP1GSC062_4156	LEP1GSC103_1038	LEP1GSC048_0722	LEP1GSC052_2085	LEP1GSC058_1325	LEP1GSC050_2288	LEP1GSC061_3867	LEP1GSC185_2255	LEP1GSC047_2334	LEP1GSC195_1943	LEP1GSC202_2997	LEPBI_I1369	LEP1GSC199_2455	LEP1GSC203_1929	LEP1GSC017_3099
2	20	4Fe-4S dicluster domain protein	Yes	LIC_13252	LEP1GSC049_3995	LEP1GSC059_4200	LEP1GSC193_3291	LEP1GSC086_2163	LEP1GSC062_2489	LEP1GSC103_2726	LEP1GSC048_2305	LEP1GSC052_3820	LEP1GSC058_3162	LEP1GSC050_3145	LEP1GSC061_3078	LEP1GSC185_1062	LEP1GSC047_1653	LEP1GSC195_2358	LEP1GSC202_2087	LEPBI_I0958	LEP1GSC199_0939	LEP1GSC203_2346	LEP1GSC017_2674
3	20	four helix bundle metalloprotein	Yes	LIC_13125	LEP1GSC049_3536	LEP1GSC059_0435	LEP1GSC193_3587	LEP1GSC086_3137	LEP1GSC062_2668	LEP1GSC103_0237	LEP1GSC048_3516	LEP1GSC052_3057	LEP1GSC058_3287	LEP1GSC050_3273	LEP1GSC061_2923	LEP1GSC185_1217	LEP1GSC047_1525	LEP1GSC195_3631	LEP1GSC202_0794	LEPBI_I3153	LEP1GSC199_2967	LEP1GSC203_3613	LEP1GSC017_1420
4	20	oxidoreductase	NO	LIC_13353	LEP1GSC049_3898	LEP1GSC059_0497	LEP1GSC193_1010	LEP1GSC086_2656	LEP1GSC062_3949	LEP1GSC103_2269	LEP1GSC048_2395	LEP1GSC052_3418	LEP1GSC058_3526	LEP1GSC050_3517	LEP1GSC061_2683	LEP1GSC185_1450	LEP1GSC047_1277	LEP1GSC195_2184	LEP1GSC202_2280	LEPBI_I1118	LEP1GSC199_0768	LEP1GSC203_2155	LEP1GSC017_2843
5	20	Cys-rich four helix bundle protein	Yes	LIC_11442	LEP1GSC049_0918	LEP1GSC059_3508	LEP1GSC193_0692	LEP1GSC086_2786	LEP1GSC062_1257	LEP1GSC103_3758	LEP1GSC048_1494	LEP1GSC052_0934	LEP1GSC058_2090	LEP1GSC050_1594	LEP1GSC061_1703	LEP1GSC185_3250	LEP1GSC047_4337	LEP1GSC195_0896	LEP1GSC202_0209	LEPBI_II0077	LEP1GSC199_1218	LEP1GSC203_0269	LEP1GSC017_0309
6	19	conserved hypothetical protein	NO	LIC_13333	LEP1GSC049_3915	LEP1GSC059_0165	LEP1GSC193_0993	LEP1GSC086_2884	LEP1GSC062_3921	LEP1GSC103_2248		LEP1GSC052_3402	LEP1GSC058_3543	LEP1GSC050_3534	LEP1GSC061_2658	LEP1GSC185_1468	LEP1GSC047_1259	LEP1GSC195_3218	LEP1GSC202_1211	LEPBI_I0089	LEP1GSC199_3417	LEP1GSC203_3201	LEP1GSC017_1843
7	19	multicopper oxidase	Yes	LIC_12215	LEP1GSC049_1871	LEP1GSC059_1819	LEP1GSC193_4360	LEP1GSC086_4047		LEP1GSC103_1336	LEP1GSC048_3766	LEP1GSC052_1714	LEP1GSC058_0812	LEP1GSC050_0865	LEP1GSC061_0268	LEP1GSC185_2572	LEP1GSC047_2721	LEP1GSC195_3743	LEP1GSC202_0655	LEPBI_I3024	LEP1GSC199_2843	LEP1GSC203_3713	LEP1GSC017_1316
8	14	putative NAD(P)-binding protein	Yes	LIC_10071	LEP1GSC049_2634	LEP1GSC059_3909	LEP1GSC193_2520	LEP1GSC086_2379	LEP1GSC062_2282	LEP1GSC103_2577	LEP1GSC048_2162	LEP1GSC052_3633	LEP1GSC058_3335	LEP1GSC050_3325	LEP1GSC061_2900	LEP1GSC185_1240	LEP1GSC047_1479
9	12	oxidoreductase	Yes									LEP1GSC052_1558	LEP1GSC058_3845	LEP1GSC050_3830	LEP1GSC061_3302	LEP1GSC185_0812	LEP1GSC047_0951	LEP1GSC195_3032	LEP1GSC202_1397	LEPBI_I0282	LEP1GSC199_3620	LEP1GSC203_3017	LEP1GSC017_2046
10	9	TAT-translocated alkaline phosphatase PhoX	Yes	LIC_20047	LEP1GSC049_3049	LEP1GSC059_1055	LEP1GSC193_1539	LEP1GSC086_1945	LEP1GSC062_4478			LEP1GSC052_0434			LEP1GSC061_2229	LEP1GSC185_3735
11	6	aldo/keto reductase	Yes									LEP1GSC052_3955	LEP1GSC058_2949	LEP1GSC050_2928	LEP1GSC061_1074	LEP1GSC185_1703	LEP1GSC047_1878
12	6	PF07394 family protein	Yes															LEP1GSC195_3142	LEP1GSC202_1268	LEPBI_I0161	LEP1GSC199_3504	LEP1GSC203_3132	LEP1GSC017_1925
13	6	high potential iron-sulfur protein	Yes															LEP1GSC195_0258	LEP1GSC202_2607	LEPBI_I2496	LEP1GSC199_1493	LEP1GSC203_0795	LEP1GSC017_0750
P = Pathogenic species; I = Intermediate species; S = Saprophytic species
