# Supplementary material for: What Makes a Bacterial Species Pathogenic?:Comparative Genomic Analysis of the Genus Leptospira
Source: PLoS Negl Trop Dis. 2016 Feb 18;10(2):e0004403. doi: 10.1371/journal.pntd.0004403 (PMC4758666; doi:10.1371/journal.pntd.0004403)
Supplement: S5 Table — (XLSX) [file pntd.0004403.s012.xlsx]

## Sheet: Sheet1
S5 Table. Examination of the -1 position of Leptospiral lipobox sequences
				L. interrogans sv. Copenhageni str. Fiocruz L1-130	L. kirschneri sv. Cynopteri str. 3522 CT	L. noguchii sv. Panama str. CZ 214T	L. alstoni sv. Pingchang str. 80-412	L. weilii sv. undetermined str. LNT 1234	L. alexanderi sv. Manhao str. 3 L 60T	L. borgpetersenii sv. Javanica str. UI 09931	L. santarosai sv. Shermani str. 1342KT	L. kmetyi sv. Malaysia str. Bejo-Iso9T	L. fainei sv. Hurstbridge str. BUT 6T	L. broomii sv. Hurstbridge str. 5399T	L. wolffii sv. Khorat str. Khorat-H2T	L. licerasiae sv. Varillal str. VAR 010	L. inadai sv. Lyme str. 10T	L. wolbachii sv. Codice str. CDC	L. yanagawae sv. Saopaulo str. Sao Paulo	L. biflexa sv. Patoc str. Patoc1	L. vanthielii sv. Holland str. Waz Holland	L. terpstrae sv. Hualin str. LT 11-33T	L. meyeri sv. Hardjo str. Went 5
Minus one	Locus	Evidence	Copies	P	P	P	P	P	P	P	P	P	I	I	I	I	I	S	S	S	S	S	S	Reference
LipL32	LIC11352	P T	38050	A	A	A	A	A	A	A	A	A	A	A	A	A	A	x	x	x	x	x	x	Haake et al., 2000
Loa22	LIC10191	P* T	30,389	L	L	L	L	L	L	L	L	L	F	F	L	L	F	N	N	N	N	N	N	Koizumi and Watanabe, 2003
LipL36	LIC13060	P T	14100	A	A	A	A	A	A	A	A	x	x	x	x	x	x	x	x	x	x	x	x	Haake et al., 1998
LipL41	LIC12966	P T	10531	N	N	N	N	N	N	N	N	N	N	N	N	N	N	x	x	x	x	x	x	Shang et al., 1996
LipL21	LIC10011	P T	8830	A	A	A	A	A	A	A	A	A	Y	Y	Y	Y	Y	S	S	S	S	S	S	Cullen et al., 2003
LruA/LipL71	LIC11003	P T	6913	S	S	S	S	S	S	S	A	S	A	A	A	A	A	N	N	N	N	N	N	Verma et al., 2005
LipL46	LIC11885	P T	5276	S	S	S	S	N	N	N	N	S	A	A	A	A	A	A	A	A	A	A	A	Matsunaga et al., 2006
LipL45	LIC11643	T	3506	A	A	A	A	A	A	A	A	A	A	A	A	A	A	V	V	V	V	V	V	Matsunaga et al., 2002
LipL31	LIC11456	T	1422	S	S	G	S	G	G	G	G	G	G	G	A	Y	G	Q	Q	Q	Q	Q	Q	Haake and Matsunaga, 2002
-	LIC10009	T	1420	G	G	E	G	x	x	G	x	pseud.	A	G	F	A	G	x	x	x	x	x	x	Nally et al., 2007
LigB	LIC10464	P T	916	S	S	S	S	G	G	G	S	S	G	G	G	G	G	x	x	x	x	x	x	Setubal et al., 2006
-	LIC10507	T	515	G	x	x	x	x	x	x	x	x	x	x	x	x	x	x	x	x	x	x	x	Gomez et al., 2008
LruB	LIC10713	T	416	N	N	N	N	N	N	N	N	H	S	S	A	S	S	E	x	x	D	D	Y	Verma et al., 2005
-	LIC11695	-	11	F	F	x	F	F	x	F	L	F	x	x	x	x	x	x	Q	Q	x	x	x	-
-	LIC10561	-	5	V	V	A	L	L	x	x	x	V	x	x	x	N	x	x	x	N	H	Q	N	-
LipL48	LIC10898	T	ND	N	N	N	N	N	N	N	N	x	x	x	x	G	x	D	N	N	D	N	N	Haake and Matsunaga, 2002
(Lsa24)	LIC12906	T	ND	S	S	S	S	S	S	S	S	x	x	x	x	x	x	x	x	x	x	x	x	Barbosa et al., 2006
LenD	LIC12315	T	ND	S	S	S	x	S	S	S	S	x	x	x	A	x	x	x	x	x	x	x	S	Stevenson et al., 2007
MauG	LIC11088	O	ND	R	R	R	Q	R	Q	Q	R	Q	S	S	G	G	S	A	N	G	G	G	S	Turner et al., 2005
GlmM	LIC10766	-	ND	H	H	Q	x	R	R	R	R	H	x	V	A	V	V	Q	Q	Q	x	x	N	-
*Palmitate labeling was conducted with E. coli overproducing Loa22 rather than with Leptospira cells (Koizumi 2003)
P, labeled with radioactive palmitate
T, partitioned to detergent fraction following Triton X-114 extraction of whole L. interrogans or L. kirschneri cells
O, Neisseria gonorhoeae ortholog processed by signal peptidase II (Turner et al., 2005)
Highlighted residues note variations from known permitted amino acids
-, indicates bioinformatically predicted lipidated protein but no direct experimental evidence
