# Supplementary material for: What Makes a Bacterial Species Pathogenic?:Comparative Genomic Analysis of the Genus Leptospira
Source: PLoS Negl Trop Dis. 2016 Feb 18;10(2):e0004403. doi: 10.1371/journal.pntd.0004403 (PMC4758666; doi:10.1371/journal.pntd.0004403)
Supplement: S6 Table — (XLSX) [file pntd.0004403.s013.xlsx]

## Sheet: Sheet1
S6 Table. Identification of Lipid A Biosynthesis Proteins in Leptospira
			L. interrogans sv. Copenhageni str. Fiocruz L1-130	L. kirschneri sv. Cynopteri str. 3522 CT	L. noguchii sv. Panama str. CZ 214T	L. alstoni sv. Pingchang str. 80-412	L. weilii sv. undetermined str. LNT 1234	L. alexanderi sv. Manhao str. 3 L 60T	L. borgpetersenii sv. Javanica str. UI 09931	L. santarosai sv. Shermani str. 1342KT	L. kmetyi sv. Malaysia str. Bejo-Iso9T	L. fainei sv. Hurstbridge str. BUT 6T	L. broomii sv. Hurstbridge str. 5399T	L. wolffii sv. Khorat str. Khorat-H2T	L. licerasiae sv. Varillal str. VAR 010	L. inadai sv. Lyme str. 10T	L. wolbachii sv. Codice str. CDC	L. yanagawae sv. Saopaulo str. Sao Paulo	L. biflexa sv. Patoc str. Patoc1	L. vanthielii sv. Holland str. Waz Holland	L. terpstrae sv. Hualin str. LT 11-33T	L. meyeri sv. Hardjo str. Went 5
Gene locus/Protein name	GenBank Accession	Protein name	P	P	P	P	P	P	P	P	P	I	I	I	I	I	S	S	S	S	S	S
lpxA / LA_3949	NP_714129.1	UDP-N-acetylglucosamine acyltransferase	+	+	+	+	+	+	+	+	+	+	+	+	+	+	+	+	+	+	+	+
lpxC / LA_2306	NP_712487.2	UDP-3-O-[3-hydroxymyristoyl] N-acetylglucosamine deacetylase	+	+	+	+	+	+	+	+	−	−	−	+	−	+	+	+	+	+	+	+
lpxD1 / LA_0512	NP_710694.1	UDP-3-O-[3-hydroxymyristoyl] glucosamine N-acyltransferase	+	+	+	+	+	+	+	+	+	+	+	+	+	+	+	+	−	+	+	+
lpxD2 / LA_4326	NP_714506.1	UDP-3-O-[3-hydroxymyristoyl]	−	+	+	+	+	+	−	+	+	−	−	−	−	−	+	+	−	+	+	+
lpxB1 / LA_0786	NP_710967.1	arabinose kinase	+	+	+	+	+	+	+	−	+	+	+	+	+	+	+	+	+	+	+	+
lpxB2 / LA_1096	NP_711277.2	lipid-A-disaccharide synthase	−	−	−	−	−	−	−	+	−	−	−	−	−	−	−	−	−	−	−	+
lpxK / LA_3095	NP_713875.1	tetraacyldisaccharide 4'-kinase	+	+	+	+	+	+	+	+	+	+	+	+	+	+	−	−	+	−	−	−
kdtA / LA_1477	NP_711657.1	3-deoxy-D-manno-octulosonic-acid transferase	+	+	−	+	+	+	+	+	+	+	+	+	+	+	+	+	+	+	+	+
kdsB1 / LA_1625	NP_711806.1	3-deoxy-manno-octulosonate cytidylyltransferase	+	+	+	+	+	+	+	+	+	+	+	+	+	+	+	+	+	+	+	+
kdsB2 / LA_3573	NP_713753.2	3-deoxy-manno-octulosonate cytidylyltransferase	−	−	−	−	−	−	−	−	−	−	−	−	−	+	−	−	−	−	−	−
lnt / LA_4078	NP_714258.2	apolipoprotein N-acyltransferase	+	+	+	+	(+)	+	+	+	+	+	+	+	+	+	+	+	+	+	+	+
kdsA / LA_2408	NP_712589.2	2-dehydro-3-deoxyphosphooctonate aldolase	+	−	−	+	+	+	+	+	+	+	+	+	+	+	+	+	+	+	+	+
htrB / LA_4039	NP_714219.2	lipid A biosynthesis lauroyl acyltransferase	+	−	−	−	−	−	−	−	−	−	−	−	−	−	−	−	+	−	−	−
P = Pathogenic species; I = Intermediate species; S = Saprophytic species
(+) = has 2 lnt sequences
