# Supplementary material for: What Makes a Bacterial Species Pathogenic?:Comparative Genomic Analysis of the Genus Leptospira
Source: PLoS Negl Trop Dis. 2016 Feb 18;10(2):e0004403. doi: 10.1371/journal.pntd.0004403 (PMC4758666; doi:10.1371/journal.pntd.0004403)
Supplement: S7 Table — A. Identity matrix comparison of lipid A biosynthesis pathway genes across the genus Leptospira. B. Homology comparison of amino acid sequences of enzymes involved in the synthesis of cell wall lipid A from Leptospira species. (XLSX) [file pntd.0004403.s014.xlsx]

## Sheet: lpxA
			lpxA	Lai	Copenhageni	Cynopteri	noguchii Panama	alstoni Pingchang	weilii Ranarum	alexanderi Manhao	borgpetersenii Javanica	santarosai Shermani	kmetyi Malaysia	fainei Hurstbridge	broomii 5399	wolffii Khorat	licerasiae Varillal	inadai Lyme	wolbachii Codice	yanagawae Saopaulo	biflexa Patoc 1	vanthielii Holland	terpstrae Hualin	meyeri Hardjo
			Lai	ID	1	0.98	0.957	0.915	0.911	0.93	0.911	0.934	0.938	0.71	0.694	0.71	0.706	0.698	0.578	0.574	0.578	0.563	0.574	0.582
			Copenhageni	1	ID	0.98	0.957	0.915	0.911	0.93	0.911	0.934	0.938	0.71	0.694	0.71	0.706	0.698	0.578	0.574	0.578	0.563	0.574	0.582
			Cynopteri	0.98	0.98	ID	0.969	0.93	0.926	0.938	0.918	0.938	0.945	0.706	0.691	0.706	0.702	0.694	0.589	0.585	0.589	0.574	0.585	0.593
			noguchii Panama	0.957	0.957	0.969	ID	0.911	0.907	0.915	0.907	0.922	0.938	0.698	0.687	0.714	0.698	0.691	0.589	0.582	0.585	0.578	0.589	0.597
0.928533			alstoni Pingchang	0.915	0.915	0.93	0.911	ID	0.976	0.926	0.891	0.903	0.926	0.694	0.671	0.694	0.683	0.675	0.597	0.593	0.593	0.582	0.593	0.604
0.928533			weilii Ranarum	0.911	0.911	0.926	0.907	0.976	ID	0.922	0.888	0.891	0.915	0.691	0.667	0.691	0.679	0.671	0.589	0.589	0.589	0.574	0.585	0.597
			alexanderi Manhao	0.93	0.93	0.938	0.915	0.926	0.922	ID	0.949	0.93	0.93	0.702	0.687	0.706	0.702	0.691	0.593	0.582	0.585	0.578	0.589	0.589
			borgpetersenii Javanica	0.911	0.911	0.918	0.907	0.891	0.888	0.949	ID	0.907	0.903	0.691	0.675	0.71	0.698	0.679	0.582	0.57	0.574	0.567	0.578	0.578
			santarosai Shermani	0.934	0.934	0.938	0.922	0.903	0.891	0.93	0.907	ID	0.911	0.702	0.687	0.702	0.702	0.691	0.582	0.57	0.574	0.567	0.578	0.582
			kmetyi Malaysia	0.938	0.938	0.945	0.938	0.926	0.915	0.93	0.903	0.911	ID	0.698	0.683	0.706	0.698	0.687	0.582	0.574	0.578	0.567	0.578	0.585
			fainei Hurstbridge	0.71	0.71	0.706	0.698	0.694	0.691	0.702	0.691	0.702	0.698	ID	0.969	0.872	0.861	0.972	0.57	0.582	0.585	0.563	0.574	0.582
			broomii 5399	0.694	0.694	0.691	0.687	0.671	0.667	0.687	0.675	0.687	0.683	0.969	ID	0.876	0.861	0.996	0.552	0.563	0.567	0.548	0.559	0.567
0.69472			wolffii Khorat	0.71	0.71	0.706	0.714	0.694	0.691	0.706	0.71	0.702	0.706	0.872	0.876	ID	0.907	0.88	0.563	0.578	0.574	0.555	0.567	0.574
			licerasiae Varillal	0.706	0.706	0.702	0.698	0.683	0.679	0.702	0.698	0.702	0.698	0.861	0.861	0.907	ID	0.864	0.548	0.552	0.555	0.541	0.552	0.555
			inadai Lyme	0.698	0.698	0.694	0.691	0.675	0.671	0.691	0.679	0.691	0.687	0.972	0.996	0.88	0.864	ID	0.555	0.567	0.57	0.552	0.563	0.57
			wolbachii Codice	0.578	0.578	0.589	0.589	0.597	0.589	0.593	0.582	0.582	0.582	0.57	0.552	0.563	0.548	0.555	ID	0.936	0.94	0.955	0.977	0.955
			yanagawae Saopaulo	0.574	0.574	0.585	0.582	0.593	0.589	0.582	0.57	0.57	0.574	0.582	0.563	0.578	0.552	0.567	0.936	ID	0.947	0.925	0.94	0.944
0.581667			biflexa Patoc 1	0.578	0.578	0.589	0.585	0.593	0.589	0.585	0.574	0.574	0.578	0.585	0.567	0.574	0.555	0.57	0.94	0.947	ID	0.929	0.936	0.936
			vanthielii Holland	0.563	0.563	0.574	0.578	0.582	0.574	0.578	0.567	0.567	0.567	0.563	0.548	0.555	0.541	0.552	0.955	0.925	0.929	ID	0.966	0.966
			terpstrae Hualin	0.574	0.574	0.585	0.589	0.593	0.585	0.589	0.578	0.578	0.578	0.574	0.559	0.567	0.552	0.563	0.977	0.94	0.936	0.966	ID	0.966
			meyeri Hardjo	0.582	0.582	0.593	0.597	0.604	0.597	0.589	0.578	0.582	0.585	0.582	0.567	0.574	0.555	0.57	0.955	0.944	0.936	0.966	0.966	ID

## Sheet: lpxC
			Seq->	lpxC L. Lai	lpxC L. Copenhageni	lpxC L. kirschneri Cynopteri	lpxC L. noguchii Panama	lpxC L. alstoni Pingchang	lpxC L. weilii Ranarum	lpxC L. alexanderi Manhao	lpxC L. borgpetersenii Javanica	lpxC L. santarosai Shermani	lpxC L. kmetyi	lpxC L. fainei Hurstbridge	lpxC L. broomii	lpxC L. licerasiae Varillal	lpxC L. wolffii Khorat	lpxC L. inadai Lyme	lpxC L. wolbachii Codice	lpxC L. yanagawae Saopaulo	lpxC L. biflexa Patoc1	lpxC L. vanthielii Holland	lpxC L. terpstrae Hualin	lpxC L. meyeri Hardjo
			lpxC L. Lai	ID	0.997	0.988	0.884	0.848	0.854	0.842	0.833	0.83	0	0	0	0	0.706	0.697	0.579	0.579	0.585	0.582	0.573	0.579
			lpxC L. Copenhageni	0.997	ID	0.991	0.884	0.848	0.854	0.842	0.833	0.83	0	0	0	0	0.706	0.697	0.579	0.579	0.585	0.582	0.573	0.579
			lpxC L. kirschneri Cynopteri	0.988	0.991	ID	0.887	0.851	0.857	0.839	0.83	0.827	0	0	0	0	0.709	0.697	0.579	0.579	0.585	0.582	0.573	0.579
			lpxC L. noguchii Panama	0.884	0.884	0.887	ID	0.946	0.953	0.933	0.923	0.92	0	0	0	0	0.739	0.78	0.649	0.649	0.655	0.652	0.642	0.649
			lpxC L. alstoni Pingchang	0.848	0.848	0.851	0.946	ID	0.98	0.953	0.956	0.946	0	0	0	0	0.774	0.813	0.649	0.649	0.655	0.652	0.642	0.649
			lpxC L. weilii Ranarum	0.854	0.854	0.857	0.953	0.98	ID	0.953	0.95	0.946	0	0	0	0	0.768	0.803	0.645	0.645	0.652	0.649	0.639	0.645
			lpxC L. alexanderi Manhao	0.842	0.842	0.839	0.933	0.953	0.953	ID	0.983	0.953	0	0	0	0	0.758	0.807	0.652	0.652	0.658	0.655	0.645	0.652
			lpxC L. borgpetersenii Javanica	0.833	0.833	0.83	0.923	0.956	0.95	0.983	ID	0.95	0	0	0	0	0.758	0.8	0.652	0.652	0.658	0.655	0.645	0.652
			lpxC L. santarosai Shermani	0.83	0.83	0.827	0.92	0.946	0.946	0.953	0.95	ID	0	0	0	0	0.755	0.797	0.635	0.639	0.645	0.639	0.635	0.635
			lpxC L. kmetyi	0	0	0	0	0	0	0	0	0	ID	0	0	0	0	0	0	0	0	0	0	0
			lpxC L. fainei Hurstbridge	0	0	0	0	0	0	0	0	0	0	ID	0	0	0	0	0	0	0	0	0	0
			lpxC L. broomii	0	0	0	0	0	0	0	0	0	0	0	ID	0	0	0	0	0	0	0	0	0
			lpxC L. licerasiae Varillal	0	0	0	0	0	0	0	0	0	0	0	0	ID	0	0	0	0	0	0	0	0
			lpxC L. wolffii Khorat	0.706	0.706	0.709	0.739	0.774	0.768	0.758	0.758	0.755	0	0	0	0	ID	0.871	0.621	0.634	0.64	0.628	0.628	0.625
			lpxC L. inadai Lyme	0.697	0.697	0.697	0.78	0.813	0.803	0.807	0.8	0.797	0	0	0	0	0.871	ID	0.655	0.662	0.668	0.662	0.655	0.658
			lpxC L. wolbachii Codice	0.579	0.579	0.579	0.649	0.649	0.645	0.652	0.652	0.635	0	0	0	0	0.621	0.655	ID	0.94	0.943	0.99	0.99	0.98
			lpxC L. yanagawae Saopaulo	0.579	0.579	0.579	0.649	0.649	0.645	0.652	0.652	0.639	0	0	0	0	0.634	0.662	0.94	ID	0.986	0.947	0.947	0.953
			lpxC L. biflexa Patoc1	0.585	0.585	0.585	0.655	0.655	0.652	0.658	0.658	0.645	0	0	0	0	0.64	0.668	0.943	0.986	ID	0.95	0.953	0.96
			lpxC L. vanthielii Holland	0.582	0.582	0.582	0.652	0.652	0.649	0.655	0.655	0.639	0	0	0	0	0.628	0.662	0.99	0.947	0.95	ID	0.983	0.98
			lpxC L. terpstrae Hualin	0.573	0.573	0.573	0.642	0.642	0.639	0.645	0.645	0.635	0	0	0	0	0.628	0.655	0.99	0.947	0.953	0.983	ID	0.983
			lpxC L. meyeri Hardjo	0.579	0.579	0.579	0.649	0.649	0.645	0.652	0.652	0.635	0	0	0	0	0.625	0.658	0.98	0.953	0.96	0.98	0.983	ID

## Sheet: lpxD1
				lpxD_1 L. Lai	ID	0.955	0.298	0.276	0.27	0.281	0.267	0.298	0.284	0.271	0.266	0.271	0.28	0.274	0.623	0.293	0	0.608	0.623	0.626
				lpxD_1 L. kirschneri Cynopteri	0.955	ID	0.304	0.281	0.276	0.287	0.273	0.304	0.29	0.269	0.269	0.271	0.28	0.269	0.623	0.293	0	0.608	0.62	0.626
				lpxD_1 L. noguchii Panama	0.298	0.304	ID	0.866	0.875	0.892	0.784	0.863	0.821	0.627	0.627	0.605	0.588	0.633	0.321	0.509	0	0.332	0.326	0.326
				lpxD_1 L. alstoni Pingchang	0.276	0.281	0.866	ID	0.96	0.869	0.758	0.857	0.829	0.636	0.639	0.616	0.59	0.644	0.307	0.498	0	0.315	0.307	0.304
				lpxD_1 L. weilii Ranarum	0.27	0.276	0.875	0.96	ID	0.88	0.758	0.855	0.838	0.639	0.644	0.613	0.59	0.642	0.301	0.498	0	0.312	0.304	0.307
				lpxD_1 L. alexanderi Manhao	0.281	0.287	0.892	0.869	0.88	ID	0.832	0.937	0.806	0.625	0.625	0.607	0.59	0.625	0.309	0.498	0	0.323	0.312	0.309
				putative lpxD L. borgpetersenii Javanica	0.267	0.273	0.784	0.758	0.758	0.832	ID	0.812	0.724	0.548	0.551	0.542	0.525	0.553	0.299	0.47	0	0.301	0.293	0.296
				lpxD_1 L. santarosai Shermani	0.298	0.304	0.863	0.857	0.855	0.937	0.812	ID	0.798	0.602	0.607	0.585	0.573	0.607	0.321	0.498	0	0.332	0.323	0.321
				lpxD_1 L. kmetyi Malaysia	0.284	0.29	0.821	0.829	0.838	0.806	0.724	0.798	ID	0.613	0.613	0.582	0.565	0.613	0.307	0.492	0	0.312	0.307	0.323
				lpxD L. fainei Hurstbridge	0.271	0.269	0.627	0.636	0.639	0.625	0.548	0.602	0.613	ID	0.968	0.791	0.791	0.951	0.288	0.482	0	0.291	0.277	0.283
				lpxD L. broomii Hurstbridge	0.266	0.269	0.627	0.639	0.644	0.625	0.551	0.607	0.613	0.968	ID	0.78	0.785	0.971	0.288	0.48	0	0.291	0.277	0.283
				lpxD L. wolffii Khorat	0.271	0.271	0.605	0.616	0.613	0.607	0.542	0.585	0.582	0.791	0.78	ID	0.857	0.788	0.291	0.474	0	0.297	0.291	0.288
				lpxD L. licerasiae Varillal	0.28	0.28	0.588	0.59	0.59	0.59	0.525	0.573	0.565	0.791	0.785	0.857	ID	0.785	0.297	0.474	0	0.3	0.303	0.297
				lpxD L. inadai Lyme	0.274	0.269	0.633	0.644	0.642	0.625	0.553	0.607	0.613	0.951	0.971	0.788	0.785	ID	0.283	0.474	0	0.288	0.274	0.28
				lpxD_1 L. wolbachii Codice	0.623	0.623	0.321	0.307	0.301	0.309	0.299	0.321	0.307	0.288	0.288	0.291	0.297	0.283	ID	0.302	0	0.952	0.923	0.949
				lpxD_1 L. yanagawae Saopaulo	0.293	0.293	0.509	0.498	0.498	0.498	0.47	0.498	0.492	0.482	0.48	0.474	0.474	0.474	0.302	ID	0	0.307	0.296	0.307
				lpxD_1 L. biflexa Patoc 1	0	0	0	0	0	0	0	0	0	0	0	0	0	0	0	0	ID	0	0	0
				lpxD_1 L. vanthielii Holland	0.608	0.608	0.332	0.315	0.312	0.323	0.301	0.332	0.312	0.291	0.291	0.297	0.3	0.288	0.952	0.307	0	ID	0.926	0.935
				lpxD_1 L. terpstrae Hualin	0.623	0.62	0.326	0.307	0.304	0.312	0.293	0.323	0.307	0.277	0.277	0.291	0.303	0.274	0.923	0.296	0	0.926	ID	0.943
				lpxD_1 L. meyeri Hardjo	0.626	0.626	0.326	0.304	0.307	0.309	0.296	0.321	0.323	0.283	0.283	0.288	0.297	0.28	0.949	0.307	0	0.935	0.943	ID

## Sheet: lpxD2
S7A Table. Identity matrix comparison of lipid A biosynthesis pathway genes across the genus Leptospira
					lpxD_2 L. Lai	lpxD 2 L. Copenhageni	lpxD_2 L. kirschneri Cynopteri	lpxD_2 L. noguchii Panama	lpxD_2 L. alstoni Pingchang	lpxD_2 L. weilii Ranarum	lpxD_2 L. alexanderi Manhao	putative lpxD L. borgpetersenii Javanica	lpxD_2 L. santarosai Shermani	lpxD_2 L. kmetyi Malaysia	lpxD L. fainei Hurstbr1ge	lpxD L. broomii Hurstbr1ge	lpxD L. wolffii Khorat	lpxD L. licerasiae Varillal	lpxD L. inadai Lyme	lpxD_2 L. wolbachii Codice	lpxD_2 L. yanagawae Saopaulo	lpxD_2 L. biflexa Patoc 1	lpxD_2 L. vanthielii Holland	lpxD_2 L. terpstrae Hualin	lpxD_2 L. meyeri Hardjo
				lpxD_2 L. Lai	1	0.991	0.902	0.294	0.307	0.304	0.302	0.741	0.294	0.299	0.592	0.595	0.576	0.557	0.601	0.481	0.315	0	0.478	0.486	0.486
				lpxD 2 L. Copenhageni	0.991	1	0.902	0.294	0.304	0.304	0.299	0.743	0.294	0.296	0.59	0.592	0.574	0.557	0.598	0.483	0.318	0	0.481	0.489	0.489
				lpxD_2 L. kirschneri Cynopteri	0.902	0.902	1	0.312	0.312	0.312	0.312	0.786	0.304	0.307	0.625	0.625	0.602	0.582	0.63	0.509	0.328	0	0.507	0.515	0.518
				lpxD_2 L. noguchii Panama	0.294	0.294	0.312	1	0.832	0.835	0.829	0.279	0.841	0.811	0.277	0.28	0.28	0.291	0.283	0.293	0.577	0	0.293	0.299	0.29
				lpxD_2 L. alstoni Pingchang	0.307	0.304	0.312	0.832	1	0.955	0.896	0.29	0.89	0.869	0.286	0.286	0.283	0.286	0.283	0.282	0.611	0	0.282	0.293	0.282
				lpxD_2 L. weilii Ranarum	0.304	0.304	0.312	0.835	0.955	1	0.89	0.293	0.876	0.863	0.283	0.283	0.283	0.283	0.28	0.288	0.617	0	0.288	0.302	0.288
				lpxD_2 L. alexanderi Manhao	0.302	0.299	0.312	0.829	0.896	0.89	1	0.284	0.926	0.875	0.28	0.28	0.28	0.28	0.28	0.29	0.614	0	0.29	0.29	0.285
				putative lpxD L. borgpetersenii Javanica	0.741	0.743	0.786	0.279	0.29	0.293	0.284	1	0.276	0.279	0.548	0.551	0.542	0.525	0.553	0.458	0.299	0	0.456	0.464	0.473
				lpxD_2 L. santarosai Shermani	0.294	0.294	0.304	0.841	0.89	0.876	0.926	0.276	1	0.873	0.271	0.271	0.277	0.28	0.274	0.271	0.603	0	0.271	0.279	0.271
				lpxD_2 L. kmetyi Malaysia	0.299	0.296	0.307	0.811	0.869	0.863	0.875	0.279	0.873	1	0.283	0.283	0.277	0.291	0.274	0.302	0.642	0	0.302	0.313	0.299
				lpxD L. fainei Hurstbr1ge	0.592	0.59	0.625	0.277	0.286	0.283	0.28	0.548	0.271	0.283	1	0.968	0.791	0.791	0.951	0.46	0.305	0	0.463	0.468	0.477
				lpxD L. broomii Hurstbr1ge	0.595	0.592	0.625	0.28	0.286	0.283	0.28	0.551	0.271	0.283	0.968	1	0.78	0.785	0.971	0.457	0.3	0	0.46	0.468	0.474
	lpxD1			lpxD L. wolffii Khorat	0.576	0.574	0.602	0.28	0.283	0.283	0.28	0.542	0.277	0.277	0.791	0.78	1	0.857	0.788	0.46	0.297	0	0.463	0.463	0.463
				lpxD L. licerasiae Varillal	0.557	0.557	0.582	0.291	0.286	0.283	0.28	0.525	0.28	0.291	0.791	0.785	0.857	1	0.785	0.457	0.303	0	0.457	0.46	0.454
				lpxD L. inadai Lyme	0.601	0.598	0.63	0.283	0.283	0.28	0.28	0.553	0.274	0.274	0.951	0.971	0.788	0.785	1	0.454	0.297	0	0.457	0.463	0.465
				lpxD_2 L. wolbachii Codice	0.481	0.483	0.509	0.293	0.282	0.288	0.29	0.458	0.271	0.302	0.46	0.457	0.46	0.457	0.454	1	0.291	0	0.977	0.934	0.911
				lpxD_2 L. yanagawae Saopaulo	0.315	0.318	0.328	0.577	0.611	0.617	0.614	0.299	0.603	0.642	0.305	0.3	0.297	0.303	0.297	0.291	1	0	0.293	0.299	0.307
				lpxD_2 L. biflexa Patoc 1	0	0	0	0	0	0	0	0	0	0	0	0	0	0	0	0	0	1	0	0	0
				lpxD_2 L. vanthielii Holland	0.478	0.481	0.507	0.293	0.282	0.288	0.29	0.456	0.271	0.302	0.463	0.46	0.463	0.457	0.457	0.977	0.293	0	1	0.931	0.9
				lpxD_2 L. terpstrae Hualin	0.486	0.489	0.515	0.299	0.293	0.302	0.29	0.464	0.279	0.313	0.468	0.468	0.463	0.46	0.463	0.934	0.299	0	0.931	1	0.911
				lpxD_2 L. meyeri Hardjo	0.486	0.489	0.518	0.29	0.282	0.288	0.285	0.473	0.271	0.299	0.477	0.474	0.463	0.454	0.465	0.911	0.307	0	0.9	0.911	1

## Sheet: S7BTable
S7B Table. Homology comparison of aa sequences of enzymes involved in the synthesis of cell wall lipid A from Leptospira species.
aa sequences	Pathogenic (PT)	Intermediate (IM)	Non-Pathogenic (NP)
lpxA	0,923	0,695	0,582
lpxC	0,903	0,754	0,625
lpxD1	0,627	0,529	0,395
lpxD2	0,562	not found	0,327
lpxB1	0,642*	0,533	0,446
lpxB2	0,946	not found	0,494
lpxK	0,798	0,433	0,285
kdtA	0,832	0,499	0,384
kdsB1	0,777	0,571	0,580
kdsB2+	0,90	0,593	0,608
lnt	0,486	0,364	0,235
kdsA	0,928	0,789	0,684
htrB#	0,922	not found	0,637
Values expressed from 0 to 1 (highest homology)
Results are expressed as average homology values obtained from comparison within each species with the pathogenic species.
*homology of lpxB1 of L. interrogans serovar Lai was low compared to the other pathogenic species reducing the mean homology value.
+differentiation within kdsB1 and kdsB2 was only found in L. Lai and L. inadai Lyme, other species showed only kdsB protein. Although kdsB sequences showed higher homology with kdsB2 than kdsB1 from L. Lai.
#htrB was only found in L. interrogans serovar Lai, L. interrogans serovar Copenhageni and L. biflexa.

## Sheet: lpxB1
		lpxB_1	Lai	Copenhageni	kirschneri Cynopteri	noguchii Panama	alstoni Pingchang	weilii Ranarum	alexanderi Manhao	borgpetersenii Javanica	kmetyi Malaysia	fainei Hurstbridge	broomii Hurstbridge	wolffii Khorat	licerasiae Varillal	inadai Lyme	wolbachii Codice	yanagawae Saopaulo	biflexa Patoc1	vanthielii Holland	terpstrae Hualin	meyeri Hardjo
		Lai	ID	0.132	0.133	0.132	0.133	0.125	0.126	0.132	0.122	0.134	0.111	0.121	0.113	0.101	0.11	0.117	0.125	0.103	0.106	0.103
		Copenhageni	0.132	ID	0.92	0.916	0.78	0.812	0.842	0.84	0.775	0.616	0.588	0.61	0.626	0.563	0.49	0.497	0.495	0.487	0.49	0.495
		kirschneri Cynopteri	0.133	0.92	ID	0.925	0.801	0.831	0.821	0.809	0.8	0.595	0.566	0.586	0.603	0.534	0.497	0.502	0.5	0.492	0.5	0.5
		noguchii Panama	0.132	0.916	0.925	ID	0.775	0.812	0.8	0.795	0.77	0.604	0.568	0.589	0.599	0.541	0.497	0.502	0.497	0.492	0.5	0.5
		alstoni Pingchang	0.133	0.78	0.801	0.775	ID	0.93	0.811	0.805	0.871	0.598	0.565	0.583	0.589	0.539	0.494	0.498	0.501	0.489	0.494	0.496
		weilii Ranarum	0.125	0.812	0.831	0.812	0.93	ID	0.808	0.806	0.869	0.584	0.549	0.569	0.581	0.526	0.478	0.48	0.478	0.473	0.478	0.482
		alexanderi Manhao	0.126	0.842	0.821	0.8	0.811	0.808	ID	0.915	0.786	0.628	0.598	0.627	0.633	0.573	0.49	0.488	0.495	0.483	0.49	0.49
		borgpetersenii Javanica	0.132	0.84	0.809	0.795	0.805	0.806	0.915	ID	0.782	0.636	0.601	0.618	0.626	0.576	0.487	0.485	0.492	0.48	0.485	0.487
		kmetyi Malaysia	0.122	0.775	0.8	0.77	0.871	0.869	0.786	0.782	ID	0.59	0.553	0.568	0.573	0.526	0.469	0.471	0.469	0.464	0.469	0.475
		fainei Hurstbridge	0.134	0.616	0.595	0.604	0.598	0.584	0.628	0.636	0.59	ID	0.876	0.751	0.718	0.837	0.482	0.476	0.483	0.477	0.482	0.487
		broomii Hurstbridge	0.111	0.588	0.566	0.568	0.565	0.549	0.598	0.601	0.553	0.876	ID	0.709	0.678	0.915	0.452	0.459	0.456	0.452	0.457	0.462
		wolffii Khorat	0.121	0.61	0.586	0.589	0.583	0.569	0.627	0.618	0.568	0.751	0.709	ID	0.793	0.694	0.509	0.507	0.504	0.509	0.512	0.514
		licerasiae Varillal	0.113	0.626	0.603	0.599	0.589	0.581	0.633	0.626	0.573	0.718	0.678	0.793	ID	0.658	0.506	0.498	0.508	0.498	0.506	0.508
		inadai Lyme	0.101	0.563	0.534	0.541	0.539	0.526	0.573	0.576	0.526	0.837	0.915	0.694	0.658	ID	0.435	0.437	0.434	0.435	0.44	0.445
		wolbachii Codice	0.11	0.49	0.497	0.497	0.494	0.478	0.49	0.487	0.469	0.482	0.452	0.509	0.506	0.435	ID	0.849	0.829	0.955	0.975	0.945
		yanagawae Saopaulo	0.117	0.497	0.502	0.502	0.498	0.48	0.488	0.485	0.471	0.476	0.459	0.507	0.498	0.437	0.849	ID	0.898	0.851	0.853	0.844
		biflexa Patoc1	0.125	0.495	0.5	0.497	0.501	0.478	0.495	0.492	0.469	0.483	0.456	0.504	0.508	0.434	0.829	0.898	ID	0.836	0.836	0.826
		vanthielii Holland	0.103	0.487	0.492	0.492	0.489	0.473	0.483	0.48	0.464	0.477	0.452	0.509	0.498	0.435	0.955	0.851	0.836	ID	0.967	0.94
		terpstrae Hualin	0.106	0.49	0.5	0.5	0.494	0.478	0.49	0.485	0.469	0.482	0.457	0.512	0.506	0.44	0.975	0.853	0.836	0.967	ID	0.952
		meyeri Hardjo	0.103	0.495	0.5	0.5	0.496	0.482	0.49	0.487	0.475	0.487	0.462	0.514	0.508	0.445	0.945	0.844	0.826	0.94	0.952	ID

## Sheet: lpxB2
		lpxB_2	Lai	Copenhageni	kirschneri Cynopteri	santarosai Shermani	meyeri Hardjo
		Lai	ID	0.997	0.922	0.754	0.495
		Copenhageni	0.997	ID	0.92	0.756	0.495
		kirschneri Cynopteri	0.922	0.92	ID	0.782	0.5
		santarosai Shermani	0.754	0.756	0.782	ID	0.486
		meyeri Hardjo	0.495	0.495	0.5	0.486	ID

## Sheet: lpxK
	lpxK	Lai	Copenhageni	kirschneri Cynopteri	noguchii Panama	alstoni Pingchang	weilii Ranarum	alexanderi Manhao	borgpetersenii Javanica	santarosai Shermani	kmetyi Malaysia	fainei Hurstbridge	broomii Hurstbridge	wolffii Khorat	licerasiae Varillal	inadai Lyme	wolbachii Codice	yanagawae Saopaulo	lpxK L. biflexa Patoc 1	vanthielii Holland	lpxK L. terpstrae Hualin	meyeri Hardjo
	L. Lai	ID	0.991	0.91	0.887	0.769	0.765	0.749	0.76	0.746	0.737	0.461	0.455	0.434	0.423	0.452	0	0	0.291	0	0	0
	Copenhageni	0.991	ID	0.91	0.887	0.767	0.767	0.746	0.763	0.743	0.734	0.461	0.455	0.434	0.426	0.452	0	0	0.291	0	0	0
	kirschneri Cynopteri	0.91	0.91	ID	0.902	0.767	0.767	0.746	0.757	0.737	0.737	0.452	0.458	0.434	0.431	0.452	0	0	0.283	0	0	0
	noguchii Panama	0.887	0.887	0.902	ID	0.755	0.759	0.749	0.752	0.756	0.731	0.449	0.44	0.433	0.43	0.44	0	0	0.28	0	0	0
	alstoni Pingchang	0.769	0.767	0.767	0.755	ID	0.894	0.835	0.815	0.792	0.815	0.424	0.427	0.414	0.412	0.421	0	0	0.286	0	0	0
	weilii Ranarum	0.765	0.767	0.767	0.759	0.894	ID	0.822	0.808	0.804	0.819	0.422	0.422	0.426	0.421	0.422	0	0	0.291	0	0	0
	alexanderi Manhao	0.749	0.746	0.746	0.749	0.835	0.822	ID	0.936	0.849	0.795	0.427	0.425	0.431	0.406	0.427	0	0	0.275	0	0	0
	borgpetersenii Javanica	0.76	0.763	0.757	0.752	0.815	0.808	0.936	ID	0.843	0.778	0.433	0.43	0.44	0.417	0.436	0	0	0.283	0	0	0
	santarosai Shermani	0.746	0.743	0.737	0.756	0.792	0.804	0.849	0.843	ID	0.767	0.419	0.413	0.423	0.418	0.418	0	0	0.29	0	0	0
	kmetyi Malaysia	0.737	0.734	0.737	0.731	0.815	0.819	0.795	0.778	0.767	ID	0.455	0.445	0.442	0.433	0.451	0	0	0.278	0	0	0
	fainei Hurstbridge	0.461	0.461	0.452	0.449	0.424	0.422	0.427	0.433	0.419	0.455	ID	0.855	0.508	0.494	0.857	0	0	0.276	0	0	0
	broomii Hurstbridge	0.455	0.455	0.458	0.44	0.427	0.422	0.425	0.43	0.413	0.445	0.855	ID	0.504	0.471	0.9	0	0	0.265	0	0	0
	wolffii Khorat	0.434	0.434	0.434	0.433	0.414	0.426	0.431	0.44	0.423	0.442	0.508	0.504	ID	0.563	0.495	0	0	0.253	0	0	0
	licerasiae Varillal	0.423	0.426	0.431	0.43	0.412	0.421	0.406	0.417	0.418	0.433	0.494	0.471	0.563	ID	0.466	0	0	0.253	0	0	0
	inadai Lyme	0.452	0.452	0.452	0.44	0.421	0.422	0.427	0.436	0.418	0.451	0.857	0.9	0.495	0.466	ID	0	0	0.281	0	0	0
	wolbachii Codice	0	0	0	0	0	0	0	0	0	0	0	0	0	0	0	ID	1	0	1	1	1
	yanagawae Saopaulo	0	0	0	0	0	0	0	0	0	0	0	0	0	0	0	1	ID	0	1	1	1
	biflexa Patoc 1	0.291	0.291	0.283	0.28	0.286	0.291	0.275	0.283	0.29	0.278	0.276	0.265	0.253	0.253	0.281	0	0	ID	0	0	0
	vanthielii Holland	0	0	0	0	0	0	0	0	0	0	0	0	0	0	0	1	1	0	ID	1	1
	terpstrae Hualin	0	0	0	0	0	0	0	0	0	0	0	0	0	0	0	1	1	0	1	ID	1
	meyeri Hardjo	0	0	0	0	0	0	0	0	0	0	0	0	0	0	0	1	1	0	1	1	ID

## Sheet: kdtA
			Lai	Copenhageni	kirschneri Cynopteri	noguchii Panama	alstoni Pingchang	weilii Ranarum	alexanderi Manhao	borgpetersenii Javanica	santarosai Shermani	kmetyi Malaysia	fainei Hurstbridge	broomii Hurstbridge	wolffii Khorat	licerasiae Varillal	inadai Lyme	wolbachii Codice	yanagawae Saopaulo	biflexa Patoc1	vanthielii Holland	terpstrae Hualin	meyeri Hardjo
		Lai	ID	1	0.916	0	0.818	0.813	0.83	0.82	0.785	0.811	0.516	0.507	0.504	0.505	0.509	0.379	0.379	0.374	0.381	0.383	0.379
		Copenhageni	1	ID	0.916	0	0.818	0.813	0.83	0.82	0.785	0.811	0.516	0.507	0.504	0.505	0.509	0.379	0.379	0.374	0.381	0.383	0.379
		kirschneri Cynopteri	0.916	0.916	ID	0	0.813	0.809	0.815	0.811	0.787	0.797	0.511	0.504	0.504	0.491	0.507	0.383	0.393	0.379	0.381	0.383	0.379
		noguchii Panama	0	0	0	ID	0	0	0	0	0	0	0	0	0	0	0	0	0	0	0	0	0
		alstoni Pingchang	0.818	0.818	0.813	0	ID	0.93	0.861	0.832	0.797	0.825	0.496	0.489	0.508	0.501	0.486	0.39	0.372	0.365	0.4	0.402	0.383
		weilii Ranarum	0.813	0.813	0.809	0	0.93	ID	0.835	0.823	0.794	0.828	0.484	0.479	0.505	0.496	0.482	0.402	0.386	0.379	0.406	0.409	0.383
		alexanderi Manhao	0.83	0.83	0.815	0	0.861	0.835	ID	0.909	0.856	0.804	0.495	0.495	0.504	0.508	0.485	0.388	0.386	0.377	0.397	0.39	0.39
		borgpetersenii Javanica	0.82	0.82	0.811	0	0.832	0.823	0.909	ID	0.863	0.804	0.507	0.509	0.528	0.52	0.497	0.395	0.388	0.377	0.4	0.39	0.386
		santarosai Shermani	0.785	0.785	0.787	0	0.797	0.794	0.856	0.863	ID	0.794	0.472	0.472	0.503	0.503	0.465	0.377	0.379	0.367	0.383	0.377	0.37
		kmetyi Malaysia	0.811	0.811	0.797	0	0.825	0.828	0.804	0.804	0.794	ID	0.496	0.494	0.513	0.508	0.494	0.383	0.37	0.363	0.395	0.386	0.377
		fainei Hurstbridge	0.516	0.516	0.511	0	0.496	0.484	0.495	0.507	0.472	0.496	ID	0.907	0.627	0.622	0.893	0.344	0.337	0.335	0.351	0.351	0.349
		broomii Hurstbridge	0.507	0.507	0.504	0	0.489	0.479	0.495	0.509	0.472	0.494	0.907	ID	0.627	0.627	0.907	0.342	0.342	0.337	0.337	0.344	0.337
		wolffii Khorat	0.504	0.504	0.504	0	0.508	0.505	0.504	0.528	0.503	0.513	0.627	0.627	ID	0.731	0.628	0.372	0.347	0.347	0.37	0.356	0.368
		licerasiae Varillal	0.505	0.505	0.491	0	0.501	0.496	0.508	0.52	0.503	0.508	0.622	0.627	0.731	ID	0.617	0.37	0.354	0.358	0.365	0.354	0.361
		inadai Lyme	0.509	0.509	0.507	0	0.486	0.482	0.485	0.497	0.465	0.494	0.893	0.907	0.628	0.617	ID	0.344	0.344	0.337	0.347	0.351	0.347
		wolbachii Codice	0.379	0.379	0.383	0	0.39	0.402	0.388	0.395	0.377	0.383	0.344	0.342	0.372	0.37	0.344	ID	0.682	0.684	0.889	0.842	0.785
		yanagawae Saopaulo	0.379	0.379	0.393	0	0.372	0.386	0.386	0.388	0.379	0.37	0.337	0.342	0.347	0.354	0.344	0.682	ID	0.762	0.677	0.665	0.687
		biflexa Patoc1	0.374	0.374	0.379	0	0.365	0.379	0.377	0.377	0.367	0.363	0.335	0.337	0.347	0.358	0.337	0.684	0.762	ID	0.691	0.689	0.684
		vanthielii Holland	0.381	0.381	0.381	0	0.4	0.406	0.397	0.4	0.383	0.395	0.351	0.337	0.37	0.365	0.347	0.889	0.677	0.691	ID	0.84	0.797
		terpstrae Hualin	0.383	0.383	0.383	0	0.402	0.409	0.39	0.39	0.377	0.386	0.351	0.344	0.356	0.354	0.351	0.842	0.665	0.689	0.84	ID	0.8
		meyeri Hardjo	0.379	0.379	0.379	0	0.383	0.383	0.39	0.386	0.37	0.377	0.349	0.337	0.368	0.361	0.347	0.785	0.687	0.684	0.797	0.8	ID

## Sheet: kdsB1
			Seq->	kdsB1 L. Lai	kdsB L. Copenhageni	kdsB L. kirschneri Cynopteri	kdsB L. noguchii Panama	kdsB L. alstoni Pingchang	kdsB L. weilii Ranarum	kdsB L. alexanderi Manhao	kdsB L. borgpetersenii Javanica	kdsB L. santarosai Shermani	kdsB L. kmetyi Malaysia	kdsB L. fainei Hurstbridge	kdsB L. broomii Hurstbridge	kdsB L. wolffii Khorat	kdsB L licerasiae Varillal	kdsB1 L inadai Lyme	kdsB L. wolbachii Codice	kdsB L. yanagawae Saopaulo	kdsB L. biflexa Patoc1	kdsB L. vanthielii Holland	kdsB L. terpstrae Hualin	kdsB L. meyeri Hardjo
			kdsB1 L. Lai	ID	0.346	0.347	0.35	0.339	0.347	0.332	0.343	0.332	0.351	0.317	0.368	0.349	0.372	0.372	0.318	0.318	0.326	0.334	0.326	0.318
			kdsB L. Copenhageni	0.346	ID	0.943	0.947	0.899	0.907	0.887	0.891	0.883	0.866	0.552	0.63	0.674	0.686	0.63	0.604	0.604	0.608	0.62	0.62	0.612
			kdsB L. kirschneri Cynopteri	0.347	0.943	ID	0.943	0.894	0.886	0.89	0.886	0.882	0.874	0.562	0.638	0.678	0.694	0.638	0.588	0.588	0.592	0.604	0.608	0.596
			kdsB L. noguchii Panama	0.35	0.947	0.943	ID	0.895	0.887	0.875	0.883	0.87	0.87	0.552	0.634	0.674	0.686	0.634	0.596	0.612	0.6	0.612	0.612	0.6
			kdsB L. alstoni Pingchang	0.339	0.899	0.894	0.895	ID	0.934	0.918	0.906	0.89	0.918	0.565	0.641	0.689	0.693	0.645	0.607	0.607	0.611	0.619	0.619	0.611
			kdsB L. weilii Ranarum	0.347	0.907	0.886	0.887	0.934	ID	0.902	0.898	0.882	0.898	0.56	0.641	0.677	0.701	0.645	0.615	0.619	0.619	0.623	0.623	0.615
			kdsB L. alexanderi Manhao	0.332	0.887	0.89	0.875	0.918	0.902	ID	0.934	0.918	0.89	0.565	0.641	0.673	0.681	0.645	0.599	0.599	0.603	0.611	0.611	0.607
			kdsB L. borgpetersenii Javanica	0.343	0.891	0.886	0.883	0.906	0.898	0.934	ID	0.914	0.869	0.544	0.62	0.653	0.685	0.625	0.603	0.611	0.611	0.619	0.619	0.615
			kdsB L. santarosai Shermani	0.332	0.883	0.882	0.87	0.89	0.882	0.918	0.914	ID	0.869	0.573	0.645	0.669	0.685	0.649	0.591	0.591	0.595	0.607	0.603	0.603
			kdsB L. kmetyi Malaysia	0.351	0.866	0.874	0.87	0.918	0.898	0.89	0.869	0.869	ID	0.577	0.653	0.697	0.713	0.661	0.619	0.615	0.611	0.627	0.619	0.619
			kdsB L. fainei Hurstbridge	0.317	0.552	0.562	0.552	0.565	0.56	0.565	0.544	0.573	0.577	ID	0.829	0.666	0.659	0.813	0.52	0.516	0.52	0.536	0.528	0.52
			kdsB L. broomii Hurstbridge	0.368	0.63	0.638	0.634	0.641	0.641	0.641	0.62	0.645	0.653	0.829	ID	0.756	0.757	0.947	0.587	0.582	0.591	0.603	0.591	0.578
			kdsB L. wolffii Khorat	0.349	0.674	0.678	0.674	0.689	0.677	0.673	0.653	0.669	0.697	0.666	0.756	ID	0.813	0.756	0.574	0.574	0.582	0.587	0.587	0.582
			kdsB L licerasiae Varillal	0.372	0.686	0.694	0.686	0.693	0.701	0.681	0.685	0.685	0.713	0.659	0.757	0.813	ID	0.757	0.584	0.588	0.588	0.596	0.596	0.572
			kdsB1 L inadai Lyme	0.372	0.63	0.638	0.634	0.645	0.645	0.645	0.625	0.649	0.661	0.813	0.947	0.756	0.757	ID	0.574	0.574	0.591	0.595	0.582	0.57
			kdsB L. wolbachii Codice	0.318	0.604	0.588	0.596	0.607	0.615	0.599	0.603	0.591	0.619	0.52	0.587	0.574	0.584	0.574	ID	0.878	0.918	0.934	0.939	0.89
			kdsB L. yanagawae Saopaulo	0.318	0.604	0.588	0.612	0.607	0.619	0.599	0.611	0.591	0.615	0.516	0.582	0.574	0.588	0.574	0.878	ID	0.914	0.902	0.894	0.869
			kdsB L. biflexa Patoc1	0.326	0.608	0.592	0.6	0.611	0.619	0.603	0.611	0.595	0.611	0.52	0.591	0.582	0.588	0.591	0.918	0.914	ID	0.943	0.926	0.89
			kdsB L. vanthielii Holland	0.334	0.62	0.604	0.612	0.619	0.623	0.611	0.619	0.607	0.627	0.536	0.603	0.587	0.596	0.595	0.934	0.902	0.943	ID	0.943	0.902
			kdsB L. terpstrae Hualin	0.326	0.62	0.608	0.612	0.619	0.623	0.611	0.619	0.603	0.619	0.528	0.591	0.587	0.596	0.582	0.939	0.894	0.926	0.943	ID	0.882
			kdsB L. meyeri Hardjo	0.318	0.612	0.596	0.6	0.611	0.615	0.607	0.615	0.603	0.619	0.52	0.578	0.582	0.572	0.57	0.89	0.869	0.89	0.902	0.882	ID

[truncated: 4 more sheets: kdsB2, lnt, kdsA, htrB]
