# Supplementary material for: What Makes a Bacterial Species Pathogenic?:Comparative Genomic Analysis of the Genus Leptospira
Source: PLoS Negl Trop Dis. 2016 Feb 18;10(2):e0004403. doi: 10.1371/journal.pntd.0004403 (PMC4758666; doi:10.1371/journal.pntd.0004403)
Supplement: S9 Table — (XLSX) [file pntd.0004403.s016.xlsx]

## Sheet: table
S9 Table. Proteases with a potential role in host-pathogen intereactions
			L. interrogans sv. Copenhageni str. Fiocruz L1-130	L. kirschneri sv. Cynopteri str. 3522 CT	L. noguchii sv. Panama str. CZ 214T	L. alstoni sv. Pingchang str. 80-412	L. weilii sv. undetermined str. LNT 1234	L. alexanderi sv. Manhao str. 3 L 60T	L. borgpetersenii sv. Javanica str. UI 09931	L. santarosai sv. Shermani str. 1342KT	L. kmetyi sv. Malaysia str. Bejo-Iso9T	L. fainei sv. Hurstbridge str. BUT 6T	L. broomii sv. Hurstbridge str. 5399T	L. wolffii sv. Khorat str. Khorat-H2T	L. licerasiae sv. Varillal str. VAR 010	L. inadai sv. Lyme str. 10T	L. wolbachii sv. Codice str. CDC	L. yanagawae sv. Saopaulo str. Sao Paulo	L. biflexa sv. Patoc str. Patoc1	L. vanthielii sv. Holland str. Waz Holland	L. terpstrae sv. Hualin str. LT 11-33T	L. meyeri sv. Hardjo str. Went 5
Gene Locus	GenBank Accession	Function	P	P	P	P	P	P	P	P	P	I	I	I	I	I	S	S	S	S	S	S
LIC_13322	AAS71864	thermolysin precursor	+	+	+	+	-	-	-	-	-	-	-	-	-	-	-	-	-	-	-	-
LIC_13321	AAS71863	thermolysin homolog precursor	+	+	-	-	-	-	-	-	-	-	-	-	-	-	-	-	-	-	-	-
LIC_13320	AAS71862	thermolysin homolog precursor	+	+	+	-	-	-	-	-	-	-	-	-	-	-	-	-	-	-	-	-
LIC_10715	AAS69336	thermolysin	+	+	+	-	+	-	-	-	-	-	-	-	-	-	-	-	-	-	-	-
LEP1GSC059_0182	EQA69432	thermolysin family protein	-	-	+	-	-	-	-	-	-	-	-	-	-	-	-	-	-	-	-	-
LIC_12760	AAS71317	collagenase	+	+	+	+	+	+	+	+	-	-	-	-	-	-	-	-	-	-	-	-
LEP1GSC086_3078	EMN46521	collagenase	-	-	-	-	+	+	-	-	-	-	-	-	-	-	-	-	-	-	-	-
P = Pathogenic species; I = Intermediate species; S = Saprophytic species

## Sheet: blastp
# Fields: Query id	Subject id	% identity	alignment length	mismatches	gap openings	q. start	q. end	s. start	s. end	e-value	bit score
LEP1GSC049_1464	LEP1GSC049_1464	100	801	0	0	1	801	1	801	0	1662
LEP1GSC049_1464	LEP1GSC059_1297	90.41	803	75	2	1	801	1	803	0	1497
LEP1GSC049_1464	NT02LI3313	88.15	802	91	2	1	801	1	799	0	1462
LEP1GSC049_1464	NT03LI0818	88.15	802	91	2	1	801	1	799	0	1460
LEP1GSC049_1464	LEP1GSC204_0094	88.15	802	91	2	1	801	1	799	0	1460
LEP1GSC049_1464	LEP1GSC086_1760	63.3	801	284	6	1	801	1	791	0	1020
LEP1GSC049_1464	LEP1GSC193_0980	62.34	786	285	6	19	801	46	823	0	989
LEP1GSC049_1464	LEP1GSC059_0176	62.84	775	275	6	30	801	30	794	0	977
LEP1GSC049_1464	NT03LI3808	60.53	788	300	5	17	801	15	794	0	964
LEP1GSC049_1464	LEP1GSC049_3927	58.46	804	310	8	7	801	4	792	0	929
LEP1GSC049_1464	NT03LI3807	57.88	793	311	7	17	801	15	792	0	923
LEP1GSC049_1464	LEP1GSC204_4100	58.05	789	308	7	21	801	1	774	0	920
LEP1GSC049_1464	LEP1GSC049_3928	59.16	786	308	6	19	801	1	776	0	919
LEP1GSC049_1464	LEP1GSC049_3929	60.51	785	293	10	25	801	5	780	0	914
LEP1GSC049_1464	LEP1GSC204_0087	60.9	734	278	4	71	801	1	728	0	908
LEP1GSC049_1464	NT02LI3976	58.66	791	311	9	17	801	11	791	0	904
LEP1GSC049_1464	NT02LI3978	58.64	764	295	6	46	801	3	753	0	903
LEP1GSC049_1464	NT03LI3805	58.53	791	312	9	17	801	11	791	0	902
LEP1GSC049_1464	LEP1GSC204_4103	58.53	791	312	9	17	801	11	791	0	902
LEP1GSC049_1464	LEP1GSC059_0177	53.96	139	62	1	29	167	29	165	1e-45	152
LEP1GSC049_3927	LEP1GSC049_3927	100	792	0	0	1	792	1	792	0	1645
LEP1GSC049_3927	NT03LI3807	89.65	792	82	0	1	792	1	792	0	1493
LEP1GSC049_3927	LEP1GSC204_4100	89.66	774	80	0	19	792	1	774	0	1461
LEP1GSC049_3927	NT02LI3978	90.15	751	74	0	42	792	3	753	0	1427
LEP1GSC049_3927	NT03LI3808	78.84	794	166	1	1	792	1	794	0	1303
LEP1GSC049_3927	LEP1GSC059_0176	79.02	796	161	4	1	792	1	794	0	1261
LEP1GSC049_3927	LEP1GSC193_0980	71.98	796	219	3	1	792	28	823	0	1198
LEP1GSC049_3927	LEP1GSC204_0087	78.36	721	154	1	74	792	8	728	0	1177
LEP1GSC049_3927	LEP1GSC049_3928	65.81	778	262	4	17	792	1	776	0	1050
LEP1GSC049_3927	NT02LI3976	64.45	796	274	7	1	792	1	791	0	1029
LEP1GSC049_3927	LEP1GSC049_3929	66.75	782	248	8	21	792	1	780	0	1027
LEP1GSC049_3927	NT03LI3805	64.2	796	276	7	1	792	1	791	0	1023
LEP1GSC049_3927	LEP1GSC204_4103	64.2	796	276	7	1	792	1	791	0	1023
LEP1GSC049_3927	LEP1GSC049_1464	58.33	804	311	8	4	792	7	801	0	927
LEP1GSC049_3927	LEP1GSC086_1760	59.62	780	300	8	16	787	14	786	0	926
LEP1GSC049_3927	LEP1GSC059_1297	56.55	801	332	8	4	792	7	803	0	893
LEP1GSC049_3927	NT03LI0818	57.29	789	316	8	15	790	17	797	0	889
LEP1GSC049_3927	LEP1GSC204_0094	57.29	789	316	8	15	790	17	797	0	889
LEP1GSC049_3927	NT02LI3313	57.29	789	316	8	15	790	17	797	0	888
LEP1GSC049_3927	LEP1GSC059_0177	80.61	165	30	1	1	163	1	165	6e-81	248
LEP1GSC049_3928	LEP1GSC049_3928	100	776	0	0	1	776	1	776	0	1612
LEP1GSC049_3928	NT02LI3976	91.29	769	66	1	9	776	23	791	0	1435
LEP1GSC049_3928	NT03LI3805	91.03	769	68	1	9	776	23	791	0	1429
LEP1GSC049_3928	LEP1GSC204_4103	91.03	769	68	1	9	776	23	791	0	1429
LEP1GSC049_3928	LEP1GSC193_0980	68.68	779	240	4	1	776	46	823	0	1102
LEP1GSC049_3928	NT03LI3808	67.99	778	247	2	1	776	17	794	0	1099
LEP1GSC049_3928	LEP1GSC059_0176	68.53	769	238	4	10	776	28	794	0	1068
LEP1GSC049_3928	LEP1GSC049_3927	65.81	778	262	4	1	776	17	792	0	1050
LEP1GSC049_3928	NT03LI3807	65.17	778	267	4	1	776	17	792	0	1047
LEP1GSC049_3928	LEP1GSC204_4100	65.34	776	265	4	3	776	1	774	0	1046
LEP1GSC049_3928	LEP1GSC204_0087	69.07	721	221	2	58	776	8	728	0	1023
LEP1GSC049_3928	NT02LI3978	65.6	753	255	4	26	776	3	753	0	1018
LEP1GSC049_3928	LEP1GSC049_3929	66.88	779	248	7	6	776	4	780	0	1010
LEP1GSC049_3928	LEP1GSC086_1760	60.51	780	291	8	3	774	19	789	0	928
LEP1GSC049_3928	LEP1GSC049_1464	59.16	786	308	6	1	776	19	801	0	919
LEP1GSC049_3928	LEP1GSC059_1297	57.92	789	315	9	1	776	19	803	0	876
LEP1GSC049_3928	NT02LI3313	57.09	783	319	9	3	774	21	797	0	870
LEP1GSC049_3928	NT03LI0818	56.96	783	320	9	3	774	21	797	0	868
LEP1GSC049_3928	LEP1GSC204_0094	56.96	783	320	9	3	774	21	797	0	868
LEP1GSC049_3928	LEP1GSC059_0177	72.46	138	38	0	10	147	28	165	2e-70	220
LEP1GSC049_3929	LEP1GSC049_3929	100	780	0	0	1	780	1	780	0	1624
LEP1GSC049_3929	LEP1GSC193_0980	71.78	783	211	8	1	780	48	823	0	1135
LEP1GSC049_3929	NT03LI3808	69.57	782	228	7	1	780	21	794	0	1103
LEP1GSC049_3929	LEP1GSC059_0176	69.38	774	227	7	9	780	29	794	0	1072
LEP1GSC049_3929	NT03LI3807	66.37	782	251	9	1	780	21	792	0	1058
LEP1GSC049_3929	LEP1GSC204_4100	66.37	782	251	9	1	780	3	774	0	1057
LEP1GSC049_3929	LEP1GSC049_3928	66.88	779	248	7	4	780	6	776	0	1057
LEP1GSC049_3929	LEP1GSC049_3927	67.01	782	246	9	1	780	21	792	0	1053
LEP1GSC049_3929	NT02LI3978	66.8	759	242	8	24	780	3	753	0	1039
LEP1GSC049_3929	NT02LI3976	67.05	783	245	9	1	780	19	791	0	1035
LEP1GSC049_3929	NT03LI3805	67.05	783	245	9	1	780	19	791	0	1033
LEP1GSC049_3929	LEP1GSC204_4103	67.05	783	245	9	1	780	19	791	0	1033
LEP1GSC049_3929	LEP1GSC204_0087	70.01	727	210	6	56	780	8	728	0	1030
LEP1GSC049_3929	LEP1GSC086_1760	62.88	784	265	12	4	778	23	789	0	963
LEP1GSC049_3929	LEP1GSC049_1464	60.51	785	293	10	5	780	25	801	0	930
LEP1GSC049_3929	NT03LI0818	59.13	783	301	11	5	778	25	797	0	906
LEP1GSC049_3929	NT02LI3313	59.13	783	301	11	5	778	25	797	0	906
LEP1GSC049_3929	LEP1GSC204_0094	59.13	783	301	11	5	778	25	797	0	906
LEP1GSC049_3929	LEP1GSC059_1297	59.9	788	295	12	5	780	25	803	0	905
LEP1GSC049_3929	LEP1GSC059_0177	69.34	137	42	0	9	145	29	165	2e-65	206
LEP1GSC059_0176	LEP1GSC059_0176	100	794	0	0	1	794	1	794	0	1646
LEP1GSC059_0176	NT03LI3808	85.3	796	113	3	1	794	1	794	0	1403
LEP1GSC059_0176	LEP1GSC049_3927	79.05	797	159	5	1	794	1	792	0	1287
LEP1GSC059_0176	LEP1GSC204_0087	85.99	721	99	2	76	794	8	728	0	1280
LEP1GSC059_0176	LEP1GSC193_0980	77.67	797	174	4	1	794	28	823	0	1273
LEP1GSC059_0176	NT03LI3807	77.29	797	173	5	1	794	1	792	0	1271
LEP1GSC059_0176	LEP1GSC204_4100	77.48	777	169	4	21	794	1	774	0	1247
LEP1GSC059_0176	NT02LI3978	77.25	756	166	4	42	794	1	753	0	1212
LEP1GSC059_0176	LEP1GSC049_3928	68.12	778	244	4	19	794	1	776	0	1100
LEP1GSC059_0176	LEP1GSC049_3929	69.05	782	232	7	21	794	1	780	0	1062
LEP1GSC059_0176	NT02LI3976	67.17	798	251	8	1	794	1	791	0	1062
LEP1GSC059_0176	NT03LI3805	66.92	798	253	8	1	794	1	791	0	1055
LEP1GSC059_0176	LEP1GSC204_4103	66.92	798	253	8	1	794	1	791	0	1055
LEP1GSC059_0176	LEP1GSC049_1464	62.04	793	287	7	13	794	12	801	0	986
LEP1GSC059_0176	LEP1GSC086_1760	62.34	786	281	7	16	794	14	791	0	973
LEP1GSC059_0176	NT02LI3313	60.43	791	297	8	13	792	12	797	0	954
LEP1GSC059_0176	NT03LI0818	60.56	791	296	8	13	792	12	797	0	953
LEP1GSC059_0176	LEP1GSC204_0094	60.56	791	296	8	13	792	12	797	0	953
LEP1GSC059_0176	LEP1GSC059_1297	61.06	796	292	10	13	794	12	803	0	953
LEP1GSC059_0176	LEP1GSC059_0177	95.15	165	8	0	1	165	1	165	6e-99	296
LEP1GSC059_0177	LEP1GSC059_0177	100	165	0	0	1	165	1	165	7e-124	337
LEP1GSC059_0177	LEP1GSC059_0176	95.15	165	8	0	1	165	1	165	1e-100	298
LEP1GSC059_0177	NT03LI3807	81.21	165	29	1	1	165	1	163	5e-93	278
LEP1GSC059_0177	NT03LI3808	80	165	31	1	1	165	1	163	1e-92	277
LEP1GSC059_0177	LEP1GSC049_3927	80.61	165	30	1	1	165	1	163	8e-89	267
LEP1GSC059_0177	LEP1GSC204_4100	84.51	142	22	0	24	165	4	145	6e-85	256
LEP1GSC059_0177	LEP1GSC193_0980	73.33	165	43	1	1	164	28	192	2e-82	251
LEP1GSC059_0177	LEP1GSC049_3928	71.03	145	42	0	21	165	3	147	3e-73	226
LEP1GSC059_0177	LEP1GSC049_3928	21.95	41	32	0	83	123	317	357	4	18.9
LEP1GSC059_0177	NT02LI3978	84.55	123	19	0	43	165	2	124	2e-72	223
LEP1GSC059_0177	NT03LI3805	67.97	153	49	0	13	165	9	161	2e-71	221
LEP1GSC059_0177	NT03LI3805	21.95	41	32	0	83	123	331	371	8.5	17.7
LEP1GSC059_0177	LEP1GSC204_4103	67.97	153	49	0	13	165	9	161	2e-71	221
LEP1GSC059_0177	LEP1GSC204_4103	21.95	41	32	0	83	123	331	371	8.5	17.7
LEP1GSC059_0177	NT02LI3976	64.85	165	54	1	1	165	1	161	3e-71	220
LEP1GSC059_0177	NT02LI3976	21.95	41	32	0	83	123	331	371	8.6	17.7
LEP1GSC059_0177	LEP1GSC049_3929	67.59	145	47	0	21	165	1	145	5e-68	212
LEP1GSC059_0177	LEP1GSC086_1760	57.33	150	64	0	16	165	14	163	2e-55	177
LEP1GSC059_0177	LEP1GSC049_1464	50.32	157	73	2	14	165	11	167	3e-47	155
LEP1GSC059_0177	LEP1GSC204_0087	81.11	90	17	0	76	165	8	97	2e-46	152
LEP1GSC059_0177	NT03LI0818	48.72	156	77	2	13	165	12	167	2e-43	144
LEP1GSC059_0177	NT02LI3313	48.72	156	77	2	13	165	12	167	2e-43	144
LEP1GSC059_0177	LEP1GSC204_0094	48.72	156	77	2	13	165	12	167	2e-43	144
LEP1GSC059_0177	LEP1GSC059_1297	48.41	157	76	2	14	165	11	167	1e-41	139
LEP1GSC059_0182	LEP1GSC059_0182	100	583	0	0	1	583	1	583	0	1120
LEP1GSC059_1297	LEP1GSC059_1297	100	803	0	0	1	803	1	803	0	1664
LEP1GSC059_1297	LEP1GSC049_1464	90.41	803	75	2	1	803	1	801	0	1497
LEP1GSC059_1297	NT02LI3313	85.45	804	111	4	1	803	1	799	0	1406
LEP1GSC059_1297	NT03LI0818	85.32	804	112	4	1	803	1	799	0	1405
LEP1GSC059_1297	LEP1GSC204_0094	85.32	804	112	4	1	803	1	799	0	1405
LEP1GSC059_1297	LEP1GSC086_1760	62.52	803	289	7	1	803	1	791	0	1002
LEP1GSC059_1297	LEP1GSC193_0980	60.79	806	303	7	1	803	28	823	0	967
LEP1GSC059_1297	LEP1GSC059_0176	61.03	780	283	9	30	803	30	794	0	944
LEP1GSC059_1297	NT03LI3808	59.12	795	302	9	19	803	13	794	0	936
LEP1GSC059_1297	LEP1GSC049_3927	56.68	801	331	8	7	803	4	792	0	894
LEP1GSC059_1297	LEP1GSC049_3929	59.62	790	294	12	25	803	5	780	0	890
LEP1GSC059_1297	NT03LI3807	56.82	792	323	8	19	803	13	792	0	888
LEP1GSC059_1297	LEP1GSC204_0087	59.4	739	283	7	71	803	1	728	0	883
LEP1GSC059_1297	LEP1GSC204_4100	56.98	781	321	7	26	803	6	774	0	884
LEP1GSC059_1297	LEP1GSC049_3928	57.92	789	315	9	19	803	1	776	0	880
LEP1GSC059_1297	NT02LI3978	57.56	761	310	6	46	803	3	753	0	875
LEP1GSC059_1297	NT02LI3976	56.93	808	321	13	5	803	2	791	0	872
LEP1GSC059_1297	NT03LI3805	57.41	796	315	12	17	803	11	791	0	868
LEP1GSC059_1297	LEP1GSC204_4103	57.41	796	315	12	17	803	11	791	0	868
LEP1GSC059_1297	LEP1GSC059_0177	50.36	139	67	1	29	167	29	165	2e-39	135
LEP1GSC059_4122	LEP1GSC059_4122	100	526	0	0	1	526	1	526	0	963
LEP1GSC086_1760	LEP1GSC086_1760	100	791	0	0	1	791	1	791	0	1639
LEP1GSC086_1760	LEP1GSC049_1464	63.64	803	278	8	1	791	1	801	0	1026
LEP1GSC086_1760	LEP1GSC193_0980	63.89	803	271	10	1	791	28	823	0	1013
LEP1GSC086_1760	NT02LI3313	63.12	800	277	10	1	787	1	795	0	1010
LEP1GSC086_1760	NT03LI0818	63.12	800	277	10	1	787	1	795	0	1009
LEP1GSC086_1760	LEP1GSC204_0094	63.12	800	277	10	1	787	1	795	0	1009
LEP1GSC086_1760	LEP1GSC059_1297	62.61	805	285	9	1	791	1	803	0	1005
LEP1GSC086_1760	NT03LI3808	61.37	787	287	8	14	791	16	794	0	967
LEP1GSC086_1760	LEP1GSC059_0176	62.79	774	273	7	26	791	28	794	0	957
LEP1GSC086_1760	LEP1GSC049_3929	62.88	784	265	12	23	789	4	778	0	945
LEP1GSC086_1760	NT02LI3976	60.45	799	296	10	1	789	1	789	0	944
LEP1GSC086_1760	LEP1GSC049_3928	60.64	780	290	8	19	789	3	774	0	941
LEP1GSC086_1760	NT03LI3805	60.45	799	296	10	1	789	1	789	0	941
LEP1GSC086_1760	LEP1GSC204_4103	60.45	799	296	10	1	789	1	789	0	941
LEP1GSC086_1760	LEP1GSC049_3927	59.8	781	297	9	14	786	16	787	0	937
LEP1GSC086_1760	NT03LI3807	58.6	785	310	8	15	791	15	792	0	935
LEP1GSC086_1760	LEP1GSC204_4100	58.77	781	307	8	19	791	1	774	0	934
LEP1GSC086_1760	NT02LI3978	59.76	758	290	8	42	791	3	753	0	926
LEP1GSC086_1760	LEP1GSC204_0087	62.31	727	259	7	74	791	8	728	0	903
LEP1GSC086_1760	LEP1GSC059_0177	59.42	138	56	0	26	163	28	165	1e-51	169
LEP1GSC193_0980	LEP1GSC193_0980	100	823	0	0	1	823	1	823	0	1706
LEP1GSC193_0980	NT03LI3808	75.53	797	191	3	28	823	1	794	0	1273
LEP1GSC193_0980	LEP1GSC059_0176	76.91	797	180	4	28	823	1	794	0	1250
LEP1GSC193_0980	LEP1GSC049_3927	72.18	798	214	4	28	823	1	792	0	1207
LEP1GSC193_0980	NT03LI3807	71.55	798	219	4	28	823	1	792	0	1200
LEP1GSC193_0980	LEP1GSC204_4100	72.37	778	209	3	48	823	1	774	0	1190
LEP1GSC193_0980	LEP1GSC204_0087	77.53	721	161	1	104	823	8	728	0	1190
LEP1GSC193_0980	NT02LI3978	72.81	754	200	2	72	823	3	753	0	1170
LEP1GSC193_0980	LEP1GSC049_3928	69.45	779	234	4	46	823	1	776	0	1128
LEP1GSC193_0980	LEP1GSC049_3929	71.78	783	211	8	48	823	1	780	0	1118
LEP1GSC193_0980	NT02LI3976	68.92	798	239	7	28	823	1	791	0	1105
LEP1GSC193_0980	NT03LI3805	68.8	798	240	7	28	823	1	791	0	1102
LEP1GSC193_0980	LEP1GSC204_4103	68.8	798	240	7	28	823	1	791	0	1102
LEP1GSC193_0980	LEP1GSC086_1760	63.89	803	271	10	28	823	1	791	0	1020
LEP1GSC193_0980	LEP1GSC049_1464	62.64	787	281	7	46	823	19	801	0	996
LEP1GSC193_0980	NT02LI3313	60.52	803	302	8	28	821	1	797	0	974
LEP1GSC193_0980	LEP1GSC059_1297	61.09	807	299	8	28	823	1	803	0	974
LEP1GSC193_0980	NT03LI0818	60.4	803	303	8	28	821	1	797	0	972
LEP1GSC193_0980	LEP1GSC204_0094	60.4	803	303	8	28	821	1	797	0	972
LEP1GSC193_0980	LEP1GSC059_0177	73.33	165	43	1	28	192	1	164	8e-75	233
LEP1GSC204_0087	LEP1GSC204_0087	100	728	0	0	1	728	1	728	0	1511
LEP1GSC204_0087	NT03LI3808	98.89	721	8	0	8	728	74	794	0	1485
LEP1GSC204_0087	LEP1GSC059_0176	85.99	721	99	2	8	728	76	794	0	1279
LEP1GSC204_0087	NT03LI3807	81.44	722	130	2	8	728	74	792	0	1224
LEP1GSC204_0087	LEP1GSC204_4100	81.44	722	130	2	8	728	56	774	0	1223
LEP1GSC204_0087	NT02LI3978	80.47	722	137	2	8	728	35	753	0	1214
LEP1GSC204_0087	LEP1GSC193_0980	78.09	721	157	1	8	728	104	823	0	1191
LEP1GSC204_0087	LEP1GSC049_3927	78.39	722	152	2	8	728	74	792	0	1187
LEP1GSC204_0087	LEP1GSC049_3928	69.07	721	221	2	8	728	58	776	0	1046
LEP1GSC204_0087	NT02LI3976	69.29	723	217	5	8	728	72	791	0	1013
LEP1GSC204_0087	NT03LI3805	69.16	723	218	5	8	728	72	791	0	1012
LEP1GSC204_0087	LEP1GSC204_4103	69.16	723	218	5	8	728	72	791	0	1012
LEP1GSC204_0087	LEP1GSC049_3929	70.01	727	210	6	8	728	56	780	0	1012
LEP1GSC204_0087	LEP1GSC049_1464	60.9	734	278	4	1	728	71	801	0	916
LEP1GSC204_0087	LEP1GSC086_1760	62.31	727	259	7	8	728	74	791	0	910
LEP1GSC204_0087	NT02LI3313	60.35	734	280	5	1	728	71	799	0	896
LEP1GSC204_0087	NT03LI0818	60.35	734	280	5	1	728	71	799	0	895
LEP1GSC204_0087	LEP1GSC204_0094	60.35	734	280	5	1	728	71	799	0	895
LEP1GSC204_0087	LEP1GSC059_1297	59.78	736	285	6	1	728	71	803	0	889
LEP1GSC204_0087	LEP1GSC059_0177	81.11	90	17	0	8	97	76	165	2e-45	151
LEP1GSC204_0094	NT03LI0818	100	800	0	0	1	800	1	800	0	1662
LEP1GSC204_0094	LEP1GSC204_0094	100	800	0	0	1	800	1	800	0	1662
LEP1GSC204_0094	NT02LI3313	99.75	800	2	0	1	800	1	800	0	1659
LEP1GSC204_0094	LEP1GSC049_1464	88.15	802	91	2	1	799	1	801	0	1459
LEP1GSC204_0094	LEP1GSC059_1297	85.32	804	112	4	1	799	1	803	0	1404
LEP1GSC204_0094	LEP1GSC086_1760	62.8	801	282	9	1	797	1	789	0	1000
LEP1GSC204_0094	LEP1GSC193_0980	60.1	802	307	7	1	797	28	821	0	961
LEP1GSC204_0094	LEP1GSC059_0176	61.45	773	283	7	30	797	30	792	0	943
LEP1GSC204_0094	NT03LI3808	59.39	788	307	6	17	799	15	794	0	929
LEP1GSC204_0094	LEP1GSC049_3927	57.14	791	314	9	17	797	15	790	0	890
LEP1GSC204_0094	LEP1GSC049_3929	59.13	783	301	11	25	797	5	778	0	887
LEP1GSC204_0094	LEP1GSC204_0087	60.35	734	280	5	71	799	1	728	0	884
LEP1GSC204_0094	NT03LI3807	56.51	791	319	9	17	797	15	790	0	885
LEP1GSC204_0094	LEP1GSC204_4100	56.67	787	316	9	21	797	1	772	0	883
LEP1GSC204_0094	LEP1GSC049_3928	56.96	783	320	9	21	797	3	774	0	868
LEP1GSC204_0094	NT02LI3978	57.09	762	304	8	46	797	3	751	0	867
LEP1GSC204_0094	NT02LI3976	56.67	787	325	9	17	797	13	789	0	860
LEP1GSC204_0094	NT03LI3805	56.54	787	326	9	17	797	13	789	0	859
LEP1GSC204_0094	LEP1GSC204_4103	56.54	787	326	9	17	797	13	789	0	859
LEP1GSC204_0094	LEP1GSC059_0177	51.8	139	65	1	29	167	29	165	9e-42	141
LEP1GSC204_4100	NT03LI3807	100	774	0	0	1	774	19	792	0	1611
LEP1GSC204_4100	LEP1GSC204_4100	100	774	0	0	1	774	1	774	0	1610
LEP1GSC204_4100	NT02LI3978	98.41	753	12	0	22	774	1	753	0	1546
LEP1GSC204_4100	LEP1GSC049_3927	89.66	774	80	0	1	774	19	792	0	1461
LEP1GSC204_4100	NT03LI3808	81.57	776	141	1	1	774	19	794	0	1316
LEP1GSC204_4100	LEP1GSC059_0176	77.76	769	167	3	8	774	28	794	0	1234
LEP1GSC204_4100	LEP1GSC204_0087	81.41	721	132	1	56	774	8	728	0	1214
LEP1GSC204_4100	LEP1GSC193_0980	72.16	776	214	2	1	774	48	823	0	1182
LEP1GSC204_4100	LEP1GSC193_0980	30.95	42	25	1	542	579	15	56	1.1	23.1
LEP1GSC204_4100	LEP1GSC049_3928	65.34	776	265	4	1	774	3	776	0	1046
LEP1GSC204_4100	LEP1GSC049_3929	66.11	782	253	8	3	774	1	780	0	1032
LEP1GSC204_4100	NT02LI3976	64.91	778	266	6	1	774	17	791	0	1019
LEP1GSC204_4100	NT03LI3805	64.78	778	267	6	1	774	17	791	0	1018
LEP1GSC204_4100	LEP1GSC204_4103	64.78	778	267	6	1	774	17	791	0	1018
LEP1GSC204_4100	LEP1GSC086_1760	58.59	780	310	7	1	774	19	791	0	924
LEP1GSC204_4100	LEP1GSC049_1464	57.92	789	309	7	1	774	21	801	0	917
LEP1GSC204_4100	LEP1GSC059_1297	56.85	781	322	7	6	774	26	803	0	882
LEP1GSC204_4100	NT03LI0818	56.69	785	319	8	1	772	21	797	0	881
LEP1GSC204_4100	LEP1GSC204_0094	56.69	785	319	8	1	772	21	797	0	881
LEP1GSC204_4100	NT02LI3313	56.69	785	319	8	1	772	21	797	0	880
LEP1GSC204_4100	LEP1GSC059_0177	84.78	138	21	0	8	145	28	165	3e-82	251
LEP1GSC204_4103	NT03LI3805	100	791	0	0	1	791	1	791	0	1649
LEP1GSC204_4103	LEP1GSC204_4103	100	791	0	0	1	791	1	791	0	1649
LEP1GSC204_4103	NT02LI3976	99.49	791	4	0	1	791	1	791	0	1640
LEP1GSC204_4103	LEP1GSC049_3928	91.03	769	68	1	23	791	9	776	0	1452
LEP1GSC204_4103	LEP1GSC193_0980	68.8	798	240	7	1	791	28	823	0	1100
LEP1GSC204_4103	NT03LI3808	67.71	796	250	6	1	791	1	794	0	1090
LEP1GSC204_4103	LEP1GSC059_0176	68.09	771	239	7	24	791	28	794	0	1046
LEP1GSC204_4103	NT03LI3807	64.32	796	275	7	1	791	1	792	0	1033
LEP1GSC204_4103	LEP1GSC049_3927	64.24	797	274	8	1	791	1	792	0	1028
LEP1GSC204_4103	LEP1GSC204_4100	64.78	778	267	6	17	791	1	774	0	1023
LEP1GSC204_4103	LEP1GSC049_3929	67.05	783	245	9	19	791	1	780	0	1016
LEP1GSC204_4103	LEP1GSC204_0087	69.16	723	218	5	72	791	8	728	0	1011
LEP1GSC204_4103	NT02LI3978	65.3	755	255	6	40	791	3	753	0	1005
LEP1GSC204_4103	LEP1GSC086_1760	60.45	799	296	10	1	789	1	789	0	946
LEP1GSC204_4103	LEP1GSC049_1464	58.53	791	312	9	11	791	17	801	0	907
LEP1GSC204_4103	LEP1GSC059_1297	57.81	794	315	12	11	791	17	803	0	872
LEP1GSC204_4103	NT02LI3313	56.67	787	325	9	13	789	17	797	0	868
LEP1GSC204_4103	NT03LI0818	56.54	787	326	9	13	789	17	797	0	867
LEP1GSC204_4103	LEP1GSC204_0094	56.54	787	326	9	13	789	17	797	0	867
LEP1GSC204_4103	LEP1GSC059_0177	71.01	138	40	0	24	161	28	165	4e-67	211
NT02LI3313	NT02LI3313	100	800	0	0	1	800	1	800	0	1661
NT02LI3313	NT03LI0818	99.75	800	2	0	1	800	1	800	0	1659
NT02LI3313	LEP1GSC204_0094	99.75	800	2	0	1	800	1	800	0	1659
NT02LI3313	LEP1GSC049_1464	88.15	802	91	2	1	799	1	801	0	1461
NT02LI3313	LEP1GSC059_1297	85.45	804	111	4	1	799	1	803	0	1406
NT02LI3313	LEP1GSC086_1760	62.8	801	282	9	1	797	1	789	0	1002
NT02LI3313	LEP1GSC193_0980	60.22	802	306	7	1	797	28	821	0	962
NT02LI3313	LEP1GSC059_0176	61.32	773	284	7	30	797	30	792	0	944
NT02LI3313	NT03LI3808	59.39	788	307	6	17	799	15	794	0	930
NT02LI3313	LEP1GSC049_3927	57.14	791	314	9	17	797	15	790	0	889
NT02LI3313	LEP1GSC049_3929	59.13	783	301	11	25	797	5	778	0	887
NT02LI3313	LEP1GSC204_0087	60.35	734	280	5	71	799	1	728	0	884
NT02LI3313	NT03LI3807	56.51	791	319	9	17	797	15	790	0	884
NT02LI3313	LEP1GSC204_4100	56.67	787	316	9	21	797	1	772	0	882
NT02LI3313	LEP1GSC049_3928	57.09	783	319	9	21	797	3	774	0	870
NT02LI3313	NT02LI3978	57.09	762	304	8	46	797	3	751	0	865
NT02LI3313	NT02LI3976	56.8	787	324	9	17	797	13	789	0	861
NT02LI3313	NT03LI3805	56.67	787	325	9	17	797	13	789	0	860
NT02LI3313	LEP1GSC204_4103	56.67	787	325	9	17	797	13	789	0	860
NT02LI3313	LEP1GSC059_0177	51.8	139	65	1	29	167	29	165	9e-42	141
NT02LI3976	NT02LI3976	100	791	0	0	1	791	1	791	0	1649
NT02LI3976	NT03LI3805	99.49	791	4	0	1	791	1	791	0	1640
NT02LI3976	LEP1GSC204_4103	99.49	791	4	0	1	791	1	791	0	1640
NT02LI3976	LEP1GSC049_3928	91.29	769	66	1	23	791	9	776	0	1459
NT02LI3976	LEP1GSC193_0980	68.92	798	239	7	1	791	28	823	0	1104
NT02LI3976	NT03LI3808	67.84	796	249	6	1	791	1	794	0	1092
NT02LI3976	LEP1GSC059_0176	68.35	771	237	7	24	791	28	794	0	1049
NT02LI3976	NT03LI3807	64.45	796	274	7	1	791	1	792	0	1036
NT02LI3976	LEP1GSC049_3927	64.49	797	272	8	1	791	1	792	0	1034
NT02LI3976	LEP1GSC204_4100	64.91	778	266	6	17	791	1	774	0	1024
NT02LI3976	LEP1GSC049_3929	67.05	783	245	9	19	791	1	780	0	1017
NT02LI3976	LEP1GSC204_0087	69.29	723	217	5	72	791	8	728	0	1011
NT02LI3976	NT02LI3978	65.43	755	254	6	40	791	3	753	0	1006
NT02LI3976	LEP1GSC086_1760	60.45	799	296	10	1	789	1	789	0	949
NT02LI3976	LEP1GSC049_1464	58.66	791	311	9	11	791	17	801	0	909
NT02LI3976	LEP1GSC059_1297	57.32	806	321	13	2	791	5	803	0	876
NT02LI3976	NT02LI3313	56.8	787	324	9	13	789	17	797	0	869
NT02LI3976	NT03LI0818	56.67	787	325	9	13	789	17	797	0	867
NT02LI3976	LEP1GSC204_0094	56.67	787	325	9	13	789	17	797	0	867
NT02LI3976	LEP1GSC059_0177	71.01	138	40	0	24	161	28	165	1e-66	210
NT02LI3978	NT02LI3978	100	753	0	0	1	753	1	753	0	1565
NT02LI3978	NT03LI3807	98.41	753	12	0	1	753	40	792	0	1547
NT02LI3978	LEP1GSC204_4100	98.41	753	12	0	1	753	22	774	0	1546
NT02LI3978	LEP1GSC049_3927	90.15	751	74	0	3	753	42	792	0	1427
NT02LI3978	NT03LI3808	82.25	755	132	1	1	753	40	794	0	1287
NT02LI3978	LEP1GSC059_0176	77.22	755	168	3	1	753	42	794	0	1205
NT02LI3978	LEP1GSC204_0087	80.44	721	139	1	35	753	8	728	0	1205
NT02LI3978	LEP1GSC193_0980	72.61	752	205	1	3	753	72	823	0	1159
NT02LI3978	LEP1GSC049_3928	65.6	753	255	4	3	753	26	776	0	1018
NT02LI3978	LEP1GSC049_3929	66.53	759	244	7	3	753	24	780	0	1016
NT02LI3978	NT02LI3976	65.43	755	254	6	3	753	40	791	0	1000
NT02LI3978	NT03LI3805	65.3	755	255	6	3	753	40	791	0	1000
NT02LI3978	LEP1GSC204_4103	65.3	755	255	6	3	753	40	791	0	1000
NT02LI3978	LEP1GSC086_1760	59.58	757	293	7	3	753	42	791	0	917
NT02LI3978	LEP1GSC049_1464	58.51	764	296	6	3	753	46	801	0	901
NT02LI3978	LEP1GSC059_1297	57.42	761	311	6	3	753	46	803	0	875
NT02LI3978	NT03LI0818	57.11	760	307	7	3	751	46	797	0	865
NT02LI3978	LEP1GSC204_0094	57.11	760	307	7	3	751	46	797	0	865
NT02LI3978	NT02LI3313	57.11	760	307	7	3	751	46	797	0	864
NT02LI3978	LEP1GSC059_0177	83.87	124	20	0	1	124	42	165	1e-71	223
NT03LI0818	NT03LI0818	100	800	0	0	1	800	1	800	0	1662
NT03LI0818	LEP1GSC204_0094	100	800	0	0	1	800	1	800	0	1662
NT03LI0818	NT02LI3313	99.75	800	2	0	1	800	1	800	0	1659
NT03LI0818	LEP1GSC049_1464	88.15	802	91	2	1	799	1	801	0	1459
NT03LI0818	LEP1GSC059_1297	85.32	804	112	4	1	799	1	803	0	1404
NT03LI0818	LEP1GSC086_1760	62.8	801	282	9	1	797	1	789	0	1000
NT03LI0818	LEP1GSC193_0980	60.1	802	307	7	1	797	28	821	0	961
NT03LI0818	LEP1GSC059_0176	61.45	773	283	7	30	797	30	792	0	943
NT03LI0818	NT03LI3808	59.39	788	307	6	17	799	15	794	0	929
NT03LI0818	LEP1GSC049_3927	57.14	791	314	9	17	797	15	790	0	890
NT03LI0818	LEP1GSC049_3929	59.13	783	301	11	25	797	5	778	0	887
NT03LI0818	LEP1GSC204_0087	60.35	734	280	5	71	799	1	728	0	884
NT03LI0818	NT03LI3807	56.51	791	319	9	17	797	15	790	0	885
NT03LI0818	LEP1GSC204_4100	56.67	787	316	9	21	797	1	772	0	883
NT03LI0818	LEP1GSC049_3928	56.96	783	320	9	21	797	3	774	0	868
NT03LI0818	NT02LI3978	57.09	762	304	8	46	797	3	751	0	867
NT03LI0818	NT02LI3976	56.67	787	325	9	17	797	13	789	0	860
NT03LI0818	NT03LI3805	56.54	787	326	9	17	797	13	789	0	859
NT03LI0818	LEP1GSC204_4103	56.54	787	326	9	17	797	13	789	0	859
NT03LI0818	LEP1GSC059_0177	51.8	139	65	1	29	167	29	165	9e-42	141
NT03LI3805	NT03LI3805	100	791	0	0	1	791	1	791	0	1649
NT03LI3805	LEP1GSC204_4103	100	791	0	0	1	791	1	791	0	1649
NT03LI3805	NT02LI3976	99.49	791	4	0	1	791	1	791	0	1640
NT03LI3805	LEP1GSC049_3928	91.03	769	68	1	23	791	9	776	0	1452
NT03LI3805	LEP1GSC193_0980	68.8	798	240	7	1	791	28	823	0	1100
NT03LI3805	NT03LI3808	67.71	796	250	6	1	791	1	794	0	1090
NT03LI3805	LEP1GSC059_0176	68.09	771	239	7	24	791	28	794	0	1046
NT03LI3805	NT03LI3807	64.32	796	275	7	1	791	1	792	0	1033
NT03LI3805	LEP1GSC049_3927	64.24	797	274	8	1	791	1	792	0	1028
NT03LI3805	LEP1GSC204_4100	64.78	778	267	6	17	791	1	774	0	1023
NT03LI3805	LEP1GSC049_3929	67.05	783	245	9	19	791	1	780	0	1016
NT03LI3805	LEP1GSC204_0087	69.16	723	218	5	72	791	8	728	0	1011
NT03LI3805	NT02LI3978	65.3	755	255	6	40	791	3	753	0	1005
NT03LI3805	LEP1GSC086_1760	60.45	799	296	10	1	789	1	789	0	946
NT03LI3805	LEP1GSC049_1464	58.53	791	312	9	11	791	17	801	0	907
NT03LI3805	LEP1GSC059_1297	57.81	794	315	12	11	791	17	803	0	872
NT03LI3805	NT02LI3313	56.67	787	325	9	13	789	17	797	0	868
NT03LI3805	NT03LI0818	56.54	787	326	9	13	789	17	797	0	867
NT03LI3805	LEP1GSC204_0094	56.54	787	326	9	13	789	17	797	0	867
NT03LI3805	LEP1GSC059_0177	71.01	138	40	0	24	161	28	165	4e-67	211
NT03LI3807	NT03LI3807	100	792	0	0	1	792	1	792	0	1644
NT03LI3807	LEP1GSC204_4100	100	774	0	0	19	792	1	774	0	1611
NT03LI3807	NT02LI3978	98.41	753	12	0	40	792	1	753	0	1547
NT03LI3807	LEP1GSC049_3927	89.65	792	82	0	1	792	1	792	0	1493
NT03LI3807	NT03LI3808	81.99	794	141	1	1	792	1	794	0	1351
NT03LI3807	LEP1GSC059_0176	77.26	796	175	4	1	792	1	794	0	1247
NT03LI3807	LEP1GSC204_0087	81.41	721	132	1	74	792	8	728	0	1215
NT03LI3807	LEP1GSC193_0980	71.36	796	224	3	1	792	28	823	0	1191
NT03LI3807	LEP1GSC049_3928	65.17	778	267	4	17	792	1	776	0	1047
NT03LI3807	LEP1GSC049_3929	66.11	782	253	8	21	792	1	780	0	1034
NT03LI3807	NT02LI3976	64.45	796	274	7	1	792	1	791	0	1029
NT03LI3807	NT03LI3805	64.32	796	275	7	1	792	1	791	0	1028
NT03LI3807	LEP1GSC204_4103	64.32	796	275	7	1	792	1	791	0	1028
NT03LI3807	LEP1GSC086_1760	58.34	785	312	8	16	792	14	791	0	926
NT03LI3807	LEP1GSC049_1464	57.76	793	312	7	15	792	17	801	0	922
NT03LI3807	LEP1GSC059_1297	56.69	792	324	8	13	792	19	803	0	887
NT03LI3807	NT03LI0818	56.53	789	322	8	15	790	17	797	0	884
NT03LI3807	LEP1GSC204_0094	56.53	789	322	8	15	790	17	797	0	884
NT03LI3807	NT02LI3313	56.53	789	322	8	15	790	17	797	0	882
NT03LI3807	LEP1GSC059_0177	81.21	165	29	1	1	163	1	165	1e-85	261
NT03LI3808	NT03LI3808	100	794	0	0	1	794	1	794	0	1648
NT03LI3808	LEP1GSC204_0087	98.89	721	8	0	74	794	8	728	0	1485
NT03LI3808	LEP1GSC059_0176	85.3	796	113	3	1	794	1	794	0	1385
NT03LI3808	NT03LI3807	82.01	795	139	2	1	794	1	792	0	1359
NT03LI3808	LEP1GSC204_4100	81.6	777	139	2	19	794	1	774	0	1326
NT03LI3808	LEP1GSC049_3927	78.87	795	164	2	1	794	1	792	0	1311
NT03LI3808	NT02LI3978	82.28	756	130	2	40	794	1	753	0	1297
NT03LI3808	LEP1GSC193_0980	76.04	797	187	3	1	794	28	823	0	1273
NT03LI3808	LEP1GSC049_3928	67.99	778	247	2	17	794	1	776	0	1121
NT03LI3808	NT02LI3976	67.84	796	249	6	1	794	1	791	0	1093
NT03LI3808	NT03LI3805	67.71	796	250	6	1	794	1	791	0	1090
NT03LI3808	LEP1GSC204_4103	67.71	796	250	6	1	794	1	791	0	1090
NT03LI3808	LEP1GSC049_3929	69.57	782	228	7	21	794	1	780	0	1085
NT03LI3808	LEP1GSC086_1760	61.37	787	287	8	16	794	14	791	0	974
NT03LI3808	LEP1GSC049_1464	60.53	788	300	5	15	794	17	801	0	972
NT03LI3808	LEP1GSC059_1297	59.47	792	304	8	13	794	19	803	0	942
NT03LI3808	NT02LI3313	59.39	788	307	6	15	794	17	799	0	941
NT03LI3808	NT03LI0818	59.39	788	307	6	15	794	17	799	0	939
NT03LI3808	LEP1GSC204_0094	59.39	788	307	6	15	794	17	799	0	939
NT03LI3808	LEP1GSC059_0177	80	165	31	1	1	163	1	165	9e-85	258

## Sheet: clusters
cluster id	num of members	protein name	centroid genome	centroid locus	role_ids	attributes	gls454017	gls454047	gls454048	gls454049	gls454050	gls454052	gls454058	gls454059	gls454061	gls454062	gls454086	gls454103	gls454185	gls454193	gls454195	gls454199	gls454202	gls454203	ntlb05	ntli03	ntli09
773	4	bacillolysin family protein	gls454049	LEP1GSC049_1464	138157					LEP1GSC049_1464				LEP1GSC059_1297			LEP1GSC086_1760									NT03LI0818		1
3643	3	thermolysin metallopeptidase, catalytic domain protein	gls454049	LEP1GSC049_3928	138,88	FG-In				LEP1GSC049_3928				LEP1GSC059_0177												NT03LI3805		2
3645	2	thermolysin metallopeptidase, catalytic domain	ntli03	NT03LI3807	138					LEP1GSC049_3929																NT03LI3807		3
3646	4	thermolysin metallopeptidase, catalytic domain	ntli03	NT03LI3808	138	FG-Out				LEP1GSC049_3927				LEP1GSC059_0176						LEP1GSC193_0980						NT03LI3808		4

## Sheet: for_sorting
# Fields: Query id	Subject id	% identity	alignment length	mismatches	gap openings	q. start	q. end	s. start	s. end	e-value	bit score
NT03LI0818	LEP1GSC049_1464	88.15	802	91	2	1	799	1	801	0	1459	kirschneri
NT03LI3808	LEP1GSC049_1464	60.53	788	300	5	15	794	17	801	0	972
NT03LI3805	LEP1GSC049_1464	58.53	791	312	9	11	791	17	801	0	907
NT03LI3807	LEP1GSC049_1464	57.76	793	312	7	15	792	17	801	0	922
NT03LI3807	LEP1GSC049_3927	89.65	792	82	0	1	792	1	792	0	1493
NT03LI3808	LEP1GSC049_3927	78.87	795	164	2	1	794	1	792	0	1311
NT03LI3805	LEP1GSC049_3927	64.24	797	274	8	1	791	1	792	0	1028
NT03LI0818	LEP1GSC049_3927	57.14	791	314	9	17	797	15	790	0	890
NT03LI3805	LEP1GSC049_3928	91.03	769	68	1	23	791	9	776	0	1452
NT03LI3808	LEP1GSC049_3928	67.99	778	247	2	17	794	1	776	0	1121
NT03LI3807	LEP1GSC049_3928	65.17	778	267	4	17	792	1	776	0	1047
NT03LI0818	LEP1GSC049_3928	56.96	783	320	9	21	797	3	774	0	868
NT03LI3808	LEP1GSC049_3929	69.57	782	228	7	21	794	1	780	0	1085
NT03LI3805	LEP1GSC049_3929	67.05	783	245	9	19	791	1	780	0	1016
NT03LI3807	LEP1GSC049_3929	66.11	782	253	8	21	792	1	780	0	1034
NT03LI0818	LEP1GSC049_3929	59.13	783	301	11	25	797	5	778	0	887
NT03LI3808	LEP1GSC059_0176	85.3	796	113	3	1	794	1	794	0	1385	noguchii
NT03LI3807	LEP1GSC059_0176	77.26	796	175	4	1	792	1	794	0	1247
NT03LI3805	LEP1GSC059_0176	68.09	771	239	7	24	791	28	794	0	1046
NT03LI0818	LEP1GSC059_0176	61.45	773	283	7	30	797	30	792	0	943
NT03LI3807	LEP1GSC059_0177	81.21	165	29	1	1	163	1	165	1e-85	261
NT03LI3808	LEP1GSC059_0177	80	165	31	1	1	163	1	165	9e-85	258
NT03LI3805	LEP1GSC059_0177	71.01	138	40	0	24	161	28	165	4e-67	211
NT03LI0818	LEP1GSC059_0177	51.8	139	65	1	29	167	29	165	9e-42	141
NT03LI0818	LEP1GSC059_1297	85.32	804	112	4	1	799	1	803	0	1404
NT03LI3808	LEP1GSC059_1297	59.47	792	304	8	13	794	19	803	0	942
NT03LI3805	LEP1GSC059_1297	57.81	794	315	12	11	791	17	803	0	872
NT03LI3807	LEP1GSC059_1297	56.69	792	324	8	13	792	19	803	0	887
NT03LI0818	LEP1GSC086_1760	62.8	801	282	9	1	797	1	789	0	1000	weilli
NT03LI3808	LEP1GSC086_1760	61.37	787	287	8	16	794	14	791	0	974
NT03LI3805	LEP1GSC086_1760	60.45	799	296	10	1	789	1	789	0	946
NT03LI3807	LEP1GSC086_1760	58.34	785	312	8	16	792	14	791	0	926
NT03LI3808	LEP1GSC193_0980	76.04	797	187	3	1	794	28	823	0	1273	alstoni
NT03LI3807	LEP1GSC193_0980	71.36	796	224	3	1	792	28	823	0	1191
NT03LI3805	LEP1GSC193_0980	68.8	798	240	7	1	791	28	823	0	1100
NT03LI0818	LEP1GSC193_0980	60.1	802	307	7	1	797	28	821	0	961
NT03LI3808	LEP1GSC204_0087	98.89	721	8	0	74	794	8	728	0	1485	L. interrogans Copenhageni str. M20
NT03LI3807	LEP1GSC204_0087	81.41	721	132	1	74	792	8	728	0	1215
NT03LI3805	LEP1GSC204_0087	69.16	723	218	5	72	791	8	728	0	1011
NT03LI0818	LEP1GSC204_0087	60.35	734	280	5	71	799	1	728	0	884
NT03LI0818	LEP1GSC204_0094	100	800	0	0	1	800	1	800	0	1662
NT03LI3808	LEP1GSC204_0094	59.39	788	307	6	15	794	17	799	0	939
NT03LI3805	LEP1GSC204_0094	56.54	787	326	9	13	789	17	797	0	867
NT03LI3807	LEP1GSC204_0094	56.53	789	322	8	15	790	17	797	0	884
NT03LI3807	LEP1GSC204_4100	100	774	0	0	19	792	1	774	0	1611
NT03LI3808	LEP1GSC204_4100	81.6	777	139	2	19	794	1	774	0	1326
NT03LI3805	LEP1GSC204_4100	64.78	778	267	6	17	791	1	774	0	1023
NT03LI0818	LEP1GSC204_4100	56.67	787	316	9	21	797	1	772	0	883
NT03LI3805	LEP1GSC204_4103	100	791	0	0	1	791	1	791	0	1649
NT03LI3808	LEP1GSC204_4103	67.71	796	250	6	1	794	1	791	0	1090
NT03LI3807	LEP1GSC204_4103	64.32	796	275	7	1	792	1	791	0	1028
NT03LI0818	LEP1GSC204_4103	56.54	787	326	9	17	797	13	789	0	859
NT03LI0818	NT02LI3313	99.75	800	2	0	1	800	1	800	0	1659	L. interrogans Lai str 56601
NT03LI3808	NT02LI3313	59.39	788	307	6	15	794	17	799	0	941
NT03LI3805	NT02LI3313	56.67	787	325	9	13	789	17	797	0	868
NT03LI3807	NT02LI3313	56.53	789	322	8	15	790	17	797	0	882
NT03LI3805	NT02LI3976	99.49	791	4	0	1	791	1	791	0	1640
NT03LI3808	NT02LI3976	67.84	796	249	6	1	794	1	791	0	1093
NT03LI3807	NT02LI3976	64.45	796	274	7	1	792	1	791	0	1029
NT03LI0818	NT02LI3976	56.67	787	325	9	17	797	13	789	0	860
NT03LI3807	NT02LI3978	98.41	753	12	0	40	792	1	753	0	1547
NT03LI3808	NT02LI3978	82.28	756	130	2	40	794	1	753	0	1297
NT03LI3805	NT02LI3978	65.3	755	255	6	40	791	3	753	0	1005
NT03LI0818	NT02LI3978	57.09	762	304	8	46	797	3	751	0	867
NT03LI0818	NT03LI0818	100	800	0	0	1	800	1	800	0	1662	L. interrogans Copenhageni str. Fiocruz L1-130
NT03LI3808	NT03LI0818	59.39	788	307	6	15	794	17	799	0	939
NT03LI3805	NT03LI0818	56.54	787	326	9	13	789	17	797	0	867
NT03LI3807	NT03LI0818	56.53	789	322	8	15	790	17	797	0	884
NT03LI3805	NT03LI3805	100	791	0	0	1	791	1	791	0	1649
NT03LI3808	NT03LI3805	67.71	796	250	6	1	794	1	791	0	1090
NT03LI3807	NT03LI3805	64.32	796	275	7	1	792	1	791	0	1028
NT03LI0818	NT03LI3805	56.54	787	326	9	17	797	13	789	0	859
NT03LI3807	NT03LI3807	100	792	0	0	1	792	1	792	0	1644
NT03LI3808	NT03LI3807	82.01	795	139	2	1	794	1	792	0	1359
NT03LI3805	NT03LI3807	64.32	796	275	7	1	791	1	792	0	1033
NT03LI0818	NT03LI3807	56.51	791	319	9	17	797	15	790	0	885
NT03LI3808	NT03LI3808	100	794	0	0	1	794	1	794	0	1648
NT03LI3807	NT03LI3808	81.99	794	141	1	1	792	1	794	0	1351
NT03LI3805	NT03LI3808	67.71	796	250	6	1	791	1	794	0	1090
NT03LI0818	NT03LI3808	59.39	788	307	6	17	799	15	794	0	929

## Sheet: hmms
allele #	Strain	panOCT_id	Locus_id	GenBank Accession	HMM	Description
1	Fiocruz F1-130	NT03LI0818	LIC_10715	AAS69336	PF01447	thermolysin metallopeptidase, catalytic domain
		NT03LI0818	LIC_10715	AAS69336	PF02868	thermolysin metallopeptidase, alpha-helical domain
		NT03LI0818	LIC_10715	AAS69336	PF03413	peptidase propeptide and YpeB domain
		NT03LI0818	LIC_10715	AAS69336	PF07504	fungalysin/thermolysin propeptide motif
2	Fiocruz F1-130	NT03LI3805	LIC_13320	AAS71862	PF01447	thermolysin metallopeptidase, catalytic domain
		NT03LI3805	LIC_13320	AAS71862	PF02868	thermolysin metallopeptidase, alpha-helical domain
		NT03LI3805	LIC_13320	AAS71862	PF03413	peptidase propeptide and YpeB domain
		NT03LI3805	LIC_13320	AAS71862	PF07504	fungalysin/thermolysin propeptide motif
3	Fiocruz F1-130	NT03LI3807	LIC_13321	AAS71863	PF01447	thermolysin metallopeptidase, catalytic domain
		NT03LI3807	LIC_13321	AAS71863	PF02868	thermolysin metallopeptidase, alpha-helical domain
		NT03LI3807	LIC_13321	AAS71863	PF03413	peptidase propeptide and YpeB domain
		NT03LI3807	LIC_13321	AAS71863	PF07504	fungalysin/thermolysin propeptide motif
4	Fiocruz F1-130	NT03LI3808	LIC_13322	AAS71864	PF01447	thermolysin metallopeptidase, catalytic domain
		NT03LI3808	LIC_13322	AAS71864	PF02868	thermolysin metallopeptidase, alpha-helical domain
		NT03LI3808	LIC_13322	AAS71864	PF03413	peptidase propeptide and YpeB domain
		NT03LI3808	LIC_13322	AAS71864	PF07504	fungalysin/thermolysin propeptide motif
	Lai 56601	NT02LI3313			PF01447	thermolysin metallopeptidase, catalytic domain
		NT02LI3313			PF02868	thermolysin metallopeptidase, alpha-helical domain
		NT02LI3313			PF03413	peptidase propeptide and YpeB domain
		NT02LI3313			PF07504	fungalysin/thermolysin propeptide motif
	Lai 56601	NT02LI3976			PF01447	thermolysin metallopeptidase, catalytic domain
		NT02LI3976			PF02868	thermolysin metallopeptidase, alpha-helical domain
		NT02LI3976			PF03413	peptidase propeptide and YpeB domain
		NT02LI3976			PF07504	fungalysin/thermolysin propeptide motif
	Lai 56601	NT02LI3978			PF01447	thermolysin metallopeptidase, catalytic domain
		NT02LI3978			PF02868	thermolysin metallopeptidase, alpha-helical domain
		NT02LI3978			PF03413	peptidase propeptide and YpeB domain
		NT02LI3978			PF07504	fungalysin/thermolysin propeptide motif
	M20	LEP1GSC204_0087	LEP1GSC204_0087		PF01447	thermolysin metallopeptidase, catalytic domain
		LEP1GSC204_0087	LEP1GSC204_0087		PF02868	thermolysin metallopeptidase, alpha-helical domain
		LEP1GSC204_0087	LEP1GSC204_0087		PF03413	peptidase propeptide and YpeB domain
		LEP1GSC204_0087	LEP1GSC204_0087		PF07504	fungalysin/thermolysin propeptide motif
	M20	LEP1GSC204_0094	LEP1GSC204_0094		PF01447	thermolysin metallopeptidase, catalytic domain
		LEP1GSC204_0094	LEP1GSC204_0094		PF02868	thermolysin metallopeptidase, alpha-helical domain
		LEP1GSC204_0094	LEP1GSC204_0094		PF03413	peptidase propeptide and YpeB domain
		LEP1GSC204_0094	LEP1GSC204_0094		PF07504	fungalysin/thermolysin propeptide motif
	M20	LEP1GSC204_4100	LEP1GSC204_4100		PF01447	thermolysin metallopeptidase, catalytic domain
		LEP1GSC204_4100	LEP1GSC204_4100		PF02868	thermolysin metallopeptidase, alpha-helical domain
		LEP1GSC204_4100	LEP1GSC204_4100		PF03413	peptidase propeptide and YpeB domain
		LEP1GSC204_4100	LEP1GSC204_4100		PF07504	fungalysin/thermolysin propeptide motif
	M20	LEP1GSC204_4103	LEP1GSC204_4103		PF01447	thermolysin metallopeptidase, catalytic domain
		LEP1GSC204_4103	LEP1GSC204_4103		PF02868	thermolysin metallopeptidase, alpha-helical domain
		LEP1GSC204_4103	LEP1GSC204_4103		PF03413	peptidase propeptide and YpeB domain
		LEP1GSC204_4103	LEP1GSC204_4103		PF07504	fungalysin/thermolysin propeptide motif
	kirschneri	LEP1GSC049_1464	LEP1GSC049_1464		PF01447	thermolysin metallopeptidase, catalytic domain
		LEP1GSC049_1464	LEP1GSC049_1464		PF02868	thermolysin metallopeptidase, alpha-helical domain
		LEP1GSC049_1464	LEP1GSC049_1464		PF03413	peptidase propeptide and YpeB domain
		LEP1GSC049_1464	LEP1GSC049_1464		PF07504	fungalysin/thermolysin propeptide motif
	kirschneri	LEP1GSC049_3927	LEP1GSC049_3927		PF01447	thermolysin metallopeptidase, catalytic domain
		LEP1GSC049_3927	LEP1GSC049_3927		PF02868	thermolysin metallopeptidase, alpha-helical domain
		LEP1GSC049_3927	LEP1GSC049_3927		PF03413	peptidase propeptide and YpeB domain
		LEP1GSC049_3927	LEP1GSC049_3927		PF07504	fungalysin/thermolysin propeptide motif
	kirschneri	LEP1GSC049_3928	LEP1GSC049_3928		PF01447	thermolysin metallopeptidase, catalytic domain
		LEP1GSC049_3928	LEP1GSC049_3928		PF02868	thermolysin metallopeptidase, alpha-helical domain
		LEP1GSC049_3928	LEP1GSC049_3928		PF03413	peptidase propeptide and YpeB domain
		LEP1GSC049_3928	LEP1GSC049_3928		PF07504	fungalysin/thermolysin propeptide motif
	kirschneri	LEP1GSC049_3929	LEP1GSC049_3929		PF01447	thermolysin metallopeptidase, catalytic domain
		LEP1GSC049_3929	LEP1GSC049_3929		PF02868	thermolysin metallopeptidase, alpha-helical domain
		LEP1GSC049_3929	LEP1GSC049_3929		PF03413	peptidase propeptide and YpeB domain
		LEP1GSC049_3929	LEP1GSC049_3929		PF07504	fungalysin/thermolysin propeptide motif
	noguchii	LEP1GSC059_0176	LEP1GSC059_0176		PF01447	thermolysin metallopeptidase, catalytic domain
		LEP1GSC059_0176	LEP1GSC059_0176		PF02868	thermolysin metallopeptidase, alpha-helical domain
		LEP1GSC059_0176	LEP1GSC059_0176		PF03413	peptidase propeptide and YpeB domain
		LEP1GSC059_0176	LEP1GSC059_0176		PF07504	fungalysin/thermolysin propeptide motif
	noguchii	LEP1GSC059_0177	LEP1GSC059_0177		PF07504	fungalysin/thermolysin propeptide motif
	noguchii	LEP1GSC059_0182	LEP1GSC059_0182		PF01447	thermolysin metallopeptidase, catalytic domain
		LEP1GSC059_0182	LEP1GSC059_0182		PF02128	fungalysin metallopeptidase
		LEP1GSC059_0182	LEP1GSC059_0182		PF02868	thermolysin metallopeptidase, alpha-helical domain
		LEP1GSC059_0182	LEP1GSC059_0182		PF03413	peptidase propeptide and YpeB domain
	noguchii	LEP1GSC059_1297	LEP1GSC059_1297		PF01447	thermolysin metallopeptidase, catalytic domain
		LEP1GSC059_1297	LEP1GSC059_1297		PF02868	thermolysin metallopeptidase, alpha-helical domain
		LEP1GSC059_1297	LEP1GSC059_1297		PF03413	peptidase propeptide and YpeB domain
		LEP1GSC059_1297	LEP1GSC059_1297		PF07504	fungalysin/thermolysin propeptide motif
	noguchii	LEP1GSC059_4122	LEP1GSC059_4122		PF01447	thermolysin metallopeptidase, catalytic domain
		LEP1GSC059_4122	LEP1GSC059_4122		PF02868	thermolysin metallopeptidase, alpha-helical domain
	weilii	LEP1GSC086_1760	LEP1GSC086_1760		PF01447	thermolysin metallopeptidase, catalytic domain
		LEP1GSC086_1760	LEP1GSC086_1760		PF02868	thermolysin metallopeptidase, alpha-helical domain
		LEP1GSC086_1760	LEP1GSC086_1760		PF03413	peptidase propeptide and YpeB domain
		LEP1GSC086_1760	LEP1GSC086_1760		PF07504	fungalysin/thermolysin propeptide motif
	alstoni	LEP1GSC193_0980	LEP1GSC193_0980		PF01447	thermolysin metallopeptidase, catalytic domain
		LEP1GSC193_0980	LEP1GSC193_0980		PF02868	thermolysin metallopeptidase, alpha-helical domain
		LEP1GSC193_0980	LEP1GSC193_0980		PF03413	peptidase propeptide and YpeB domain
		LEP1GSC193_0980	LEP1GSC193_0980		PF07504	fungalysin/thermolysin propeptide motif

## Sheet: collagenase
							L. meyeri Hardjo Went 5	L. inadai Lyme 10T	L. santarosai serovar Shermani str. 1342KT	L. kirschneri Cynopteri 3522 CT	L. broomii undetermined 5399T	L. kmetyi undetermined Bejo-Iso9T	L. fainei Hurstbridge BUT 6T	L. noguchii Panama CZ 214T	L. wolffii undetermined Khorat-H2T	L. alexanderi Manhao 3 L 60T	L. weilii serovar Ranarum str. ICFT	L. borgpetersenii Javanica UI 09931	L. licerasiae Varillal VAR 010	L. alstoni serovar Pingchang str. 80-412	L. wolbachii serovar Codice str. CDC	L. vanthielii serovar Holland str. Waz Holland	L. yanagawae serovar Saopaulo str. Sao Paulo	L. terpstrae serovar Hualin str. LT 11-33T	L. biflexa Patoc Patoc1	L. interrogans Copenhageni str. Fiocruz L1-130	Leptonema illini DSM 21528	Notes
cluster id	num of members	protein name	centroid genome	centroid locus	role_ids	attributes	gls454017	gls454047	gls454048	gls454049	gls454050	gls454052	gls454058	gls454059	gls454061	gls454062	gls454086	gls454103	gls454185	gls454193	gls454195	gls454199	gls454202	gls454203	ntlb05	ntli03	ntli09
3033	8	peptidase family M9 N-terminal domain protein	gls454049	LEP1GSC049_2781	138156157	FG-In			LEP1GSC048_2130	LEP1GSC049_2781				LEP1GSC059_3103		LEP1GSC062_2718	LEP1GSC086_3423	LEP1GSC103_0527		LEP1GSC193_3511						NT03LI3165
5502	2	conserved domain protein	gls454062	LEP1GSC062_0508	138704	FG-In										LEP1GSC062_0508	LEP1GSC086_3078											LEP1GSC086_0504 may be part of 0508 - IS1236 in between
