# Supplementary material for: What Makes a Bacterial Species Pathogenic?:Comparative Genomic Analysis of the Genus Leptospira
Source: PLoS Negl Trop Dis. 2016 Feb 18;10(2):e0004403. doi: 10.1371/journal.pntd.0004403 (PMC4758666; doi:10.1371/journal.pntd.0004403)
Supplement: S10 Table — A. Amino acid sequence identity comparison of proteins orthologous to Leptospira interrogans serovar Copenhageni immunodominant proteins. B. Amino acid identity of leptospiral proteins to Lig proteins and domains. (XLSX) [file pntd.0004403.s017.xlsx]

## Sheet: S10ATable
S10A Table. Amino acid sequence identity comparison of proteins orthologous to L. interrogans serovar Copenhageni immunodominant proteins*
Protein name	GenBank Accession	Function	AUC	AUC	L. interrogans sv. Copenhageni str. Fiocruz L1-130	L. kirschneri sv. Cynopteri str. 3522 CT	L. noguchii sv. Panama str. CZ 214T	L. alstoni sv. Pingchang str. 80-412	L. weilii sv. undetermined str. LNT 1234	L. alexanderi sv. Manhao str. 3 L 60T	L. borgpetersenii sv. Javanica str. UI 09931	L. santarosai sv. Shermani str. 1342KT	L. kmetyi sv. Malaysia str. Bejo-Iso9T	L. fainei sv. Hurstbridge str. BUT 6T	L. broomii sv. Hurstbridge str. 5399T	L. wolffii sv. Khorat str. Khorat-H2T	L. licerasiae sv. Varillal str. VAR 010	L. inadai sv. Lyme str. 10T	L. wolbachii sv. Codice str. CDC	L. yanagawae sv. Saopaulo str. Sao Paulo	L. biflexa sv. Patoc str. Patoc1	L. vanthielii sv. Holland str. Waz Holland	L. terpstrae sv. Hualin str. LT 11-33T	L. meyeri sv. Hardjo str. Went 5
			Acute¶	Convalescent§	P	P	P	P	P	P	P	P	P	I	I	I	I	I	S	S	S	S	S	S
LigA7-13	NC_005823.1	LigA non-identical region	0.894	0.965	100	90	-	56	-	-	-	-	-	-	-	-	-	-	-	-	-	-	-	-
LigB7-12	NC_005823.1	LigB non-identical region	0.857	0.968	100	93	80	48	62	64	61	62	63	-	-	-	-	-	-	-	-	-	-	-
LIC11352	NC_005823.1	Lipl32	0.841	0.986	100	100	100	98	94	94	99	99	94	71	71	69	67	71	-	-	-	-	-	-
LIC10215	NC_005823.1	TRAM domain protein	0.865	0.879	100	95	96	94	96	96	96	96	94	80	80	80	78	80	69	70	72	69	69	69
LIC11573	NC_005823.1	Putative type II secretion system protein G	0.775	0.926	100	99	98	92	92	93	94	92	94	64	64	56	56	64	52	52	51	-	52	50
LIC11456	NC_005823.1	Putative lipoprotein	0.763	0.851	100	98	97	93	90	91	92	93	89	58	54	48	48	54	51	49	51	51	51	53
LigA/B1-6	NC_005823.1	LigA and LigB Identical region	0.785	0.956	100	92	81	68	63	64	63	65	62	-	-	-	-	-	-	-	-	-	-	-
LIC11335	NC_005823.1	Chaperonin GroEL	0.724	0.749	100	99	99	97	96	96	93	97	98	92	92	91	91	92	86	86	86	86	87	86
LIC11222	NC_005823.1	Tetratricopeptide repeat protein	0.711	0.568	100	88	87	61	62	61	59	-	59	36	37	35	29	38	-	-	-	-	-	-
LIC11389	NC_005823.1	Flagellar protein FlbB	0.737	0.77	100	98	97	93	91	91	92	92	93	72	71	73	71	72	58	58	58	58	58	58
LIC11955	NC_005823.1	Hypothetical protein	0.687	0.477	100	98	97	97	96	96	84	96	81	79	79	77	77	75	48	48	48	48	48	49
LIC11271	NC_005823.1	Hypothetical protein	0.713	0.877	100	96	93	80	79	78	80	81	79	63	62	67	67	62	57	55	55	57	57	56
LIC10486	NC_005823.1	Hypothetical protein	0.677	0.831	100	98	97	94	90	93	90	90	89	57	57	61	58	57	37	36	38	36	36	37
LIC12180	NC_005823.1	Methyltransferase	0.663	0.534	100	-	-	-	-	-	-	-	-	-	-	-	-	-	-	-	-	-	-	-
LIC10191	NC_005823.1	OmpA	0.678	0.655	100	98	98	96	95	94	93	94	95	71	69	71	71	68	54	56	56	53	54	54
LIC20042	NC_005824.1	BatC	0.672	0.525	100	91	88	70	66	66	70	68	68	47	47	51	48	45	32	30	33	32	33	35
LIC20087	NC_005824.1	Membrane protein	0.699	0.948	100	96	95	87	85	86	85	85	83	37	38	36	42	39	29	28	27	28	28	28
LIC12544	NC_005823.1	Transcriptional regulator	0.615	0.917	100	99	99	95	94	94	94	93	94	75	74	78	76	73	62	63	63	62	62	63
LIC11570	NC_005823.1	Putative type II secretion system protein D	0.75	0.892	100	98	99	93	92	91	92	93	90	78	77	77	77	76	62	63	63	62	62	63
LIC20301	NC_005824.1	Hypothetical protein	0.698	0.861	100	100	99	95	93	93	93	92	90	78	78	75	74	78	74	50	47	47	47	47
LIC10524	NC_005823.1	Molecular chaperone DnaK	0.781	0.846	100	98	98	95	96	96	96	96	95	87	87	86	87	88	80	81	81	80	81	80
LIC11437	NC_005823.1	Adenylate/guanylate cyclase	0.633	0.767	100	94	91	78	73	71	74	75	75	51	50	61	64	50	49	48	48	49	49	48
LIC10483	NC_005823.1	Membrane protein PF09851 family	0.575	0.715	100	99	98	96	97	95	96	95	95	77	81	78	78	76	57	58	55	57	57	56
LIC10623	NC_005823.1	Flagellar motor protein MotB	0.456	0.67	100	100	99	96	97	97	97	98	95	82	83	83	84	82	72	73	73	72	72	73
P = Pathogenic species; I = Intermediate species; S = Saprophytic species
* Immunodominant proteins were identified in a study (Lessa-Aquino et al; PLoS Neglected Tropical Diseases; 2013; PMID: 24147173) that analyzed seroreactivity of sera from human patients with leptospirosis and healthy control individuals in a L. interrogans serovar Copenhageni strain Fiocruz L1-130 proteome array.
¶ Area under the curve calculated in receiver operator curve analysis of the acute-phase sera seroreactivity to each of the L. interrogans serovar Copenhageni antigens.
§ Area under the curve calculated in receiver operator curve analysis of the convalescent-phase sera seroreactivity to each of the L. interrogans serovar Copenhageni antigens
Based on the Lessa-Aquino et al. antigen study, 24 proteins were selected due to their high seroreactivity. We detect the presence of these proteins in the genomes of 20 different species and their identity to proteins found in L. interrogans Copenhageni Fiocruz L1-130. The LIC12180 (methyltransferase) was only found in the L. interrogans genome and both LIC11222 (tetratricopeptide repeat protein…

## Sheet: S10BTable
S10B Table. Amino acid identity of Leptospiral proteins to Lig proteins and domains
				L. interrogans sv. Copenhageni str. Fiocruz L1-130	L. kirschneri sv. Cynopteri str. 3522 CT	L. noguchii sv. Panama str. CZ 214T	L. alstoni sv. Pingchang str. 80-412	L. weilii sv. undetermined str. LNT 1234	L. alexanderi sv. Manhao str. 3 L 60T	L. borgpetersenii sv. Javanica str. UI 09931	L. santarosai sv. Shermani str. 1342KT	L. kmetyi sv. Malaysia str. Bejo-Iso9T	L. fainei sv. Hurstbridge str. BUT 6T	L. broomii sv. Hurstbridge str. 5399T	L. wolffii sv. Khorat str. Khorat-H2T	L. licerasiae sv. Varillal str. VAR 010	L. inadai sv. Lyme str. 10T	L. wolbachii sv. Codice str. CDC	L. yanagawae sv. Saopaulo str. Sao Paulo	L. biflexa sv. Patoc str. Patoc1	L. vanthielii sv. Holland str. Waz Holland	L. terpstrae sv. Hualin str. LT 11-33T	L. meyeri sv. Hardjo str. Went 5
Protein name	Region	No. AA	No./Type Big Domains	P	P	P	P	P	P	P	P	P	I	I	I	I	I	S	S	S	S	S	S
LigA	Whole protein	1245	13 Big2	100	91	-	60	-	-	-	-	-	-	-	-	-	-	-	-	-	-	-	-
	LigA and LigB identical Big domains	519	6	100	92	-	68	-	-	-	-	-	-	-	-	-	-	-	-	-	-	-	-
	LigA non-identical Big domains	600	7	100	90	-	56	-	-	-	-	-	-	-	-	-	-	-	-	-	-	-	-
LigB	Whole protein	1922	12 Big2	100	91	77	64	65	66	64	66	65	-	-	-	-	-	-	-	-	-	-	-
	LigA and LigB identical Big domains	519	6	100	92	81	68	63	64	63	65	62	-	-	-	-	-	-	-	-	-	-	-
	LigB non-identical Big domain	633	6	100	93	80	48	62	64	61	62	63	-	-	-	-	-	-	-	-	-	-	-
	C-terminal Non-Big domain	772	NA	100	91	74	67	71	70	68	71	70	-	-	-	-	-	-	-	-	-	-	-
LigC*	Whole protein	1956	12 Big2	99¶	95	95	-	-	-	88	-	-	63	63§	64	63	64§	-	-	-	-	-	-
	Big domains	1086	12	99¶	95	94	-	-	-	86	-	-	59	59	60	59	60	-	-	-	-	-	-
	C-terminal Non-Big domain	790	NA	100¶	96	96	-	-	-	92	-	-	70	71	72	71	70	-	-	-	-	-	-
LIC13050	Whole protein	366	2 Big3_4	100	95	96	87	88	88	84	88	89	44	46	54	49	46	48	50	50	47	51	49
LEP1GSC195_2902	Whole protein	467	1 Big2	-	-	-	-	-	-	-	-	-	-	-	-	-	-	100†	57	57	65	74	87
LEP1GSC047_3056	Whole protein	324	1 Big3_4	-	-	-	-	-	-	-	-	-	-	100^	-	-	94	-	-	-	-	-	-
LEP1GSC195_2226	Whole protein	450	1 Big2	-	-	-	-	-	-	-	-	-	-	-	-	-	-	100$	-	-	-	-	-
P = Pathogenic species; I = Intermediate species; S = Saprophytic species. AA = amino acids; NA = Not applicable; Big = Bacterial immunoglobulin-like repeat.
* LigC protein sequence from L. interrogans sv. Pomona was used as a reference. GenBank Accession: AY327260.1
¶ LigC is a pseudo-gene in L. interrogans sv. Copenhagfeni strain Fiocruz L1-130.
§ NCBI characterized these proteins as LigB-like, but they showed higher identity to LigC protein.
† Protein sequence from L. wolbachii sv. Codice str. CDC was used as reference. GenBank Accession: EOQ96200.1
^ Protein sequence from L. broomii sv. Hurstbridge str. 5399T was used as reference. GenBank Accession: EQA46670.1
$ Protein sequence from L. wolbachii sv. Codice str. CDC was used as reference. GenBank Accession: EOQ96544.1
# Protein sequence from L. kmetyi sv. Malaysia str. Bejo-Iso9T was used as reference. GenBank Accession: EQA53843.1
