# Supplementary material for: What Makes a Bacterial Species Pathogenic?:Comparative Genomic Analysis of the Genus Leptospira
Source: PLoS Negl Trop Dis. 2016 Feb 18;10(2):e0004403. doi: 10.1371/journal.pntd.0004403 (PMC4758666; doi:10.1371/journal.pntd.0004403)
Supplement: S13 Table — (XLSX) [file pntd.0004403.s020.xlsx]

## Sheet: TABLE_HK_RR_fix_data.txt
S13 Table. Inventory of Two Component Systems In Leptospira spp.
									L. interrogans sv. Copenhageni str. Fiocruz L1-130	L. kirschneri sv. Cynopteri str. 3522 CT	L. noguchii sv. Panama str. CZ 214T	L. alstoni sv. Pingchang str. 80-412	L. weilii sv. undetermined str. LNT 1234	L. alexanderi sv. Manhao str. 3 L 60T	L. borgpetersenii sv. Javanica str. UI 09931	L. santarosai sv. Shermani str. 1342KT	L. kmetyi sv. Malaysia str. Bejo-Iso9T	L. fainei sv. Hurstbridge str. BUT 6T	L. broomii sv. Hurstbridge str. 5399T	L. wolffii sv. Khorat str. Khorat-H2T	L. licerasiae sv. Varillal str. VAR 010	L. inadai sv. Lyme str. 10T	L. wolbachii sv. Codice str. CDC	L. yanagawae sv. Saopaulo str. Sao Paulo	L. biflexa sv. Patoc str. Patoc1	L. vanthielii sv. Holland str. Waz Holland	L. terpstrae sv. Hualin str. LT 11-33T	L. meyeri sv. Hardjo str. Went 5
Cluster ID	Cluster Size	Annotation	O_HK	O_RR	NO_HK	NO_RR	Hyb	Hpt	Pathogenic Leptospira Species									Intermediate Leptospira Species					Saprophytic Leptospira Species
104	14	MASE1 domain protein: P, I	14	0	0	0	0	0	LIC_10099	LEP1GSC049_2605	LEP1GSC059_3940	LEP1GSC193_2567	LEP1GSC086_2350	LEP1GSC062_2249	LEP1GSC103_2618	LEP1GSC048_2192	LEP1GSC052_3664	LEP1GSC058_3244	LEP1GSC050_3232	LEP1GSC061_2998	LEP1GSC185_1143	LEP1GSC047_1568
355	6	response regulator receiver domain protein: P	0	6	0	0	0	0	LIC_10332	LEP1GSC049_3561		LEP1GSC193_1082			LEP1GSC103_2198	LEP1GSC048_2456	LEP1GSC052_3326
593	5	ATPase/histidine kinase/DNA gyrase B/HSP90 domain protein: P	0	0	0	0	5	0	LIC_10552	LEP1GSC049_3390	LEP1GSC059_4550	LEP1GSC193_3129					LEP1GSC052_4086
597	1	response regulator receiver domain protein: P	0	1	0	0	0	0	LIC_10557
622	20	response regulator receiver domain protein: P, I, S	0	20	0	0	0	0	LIC_10579	LEP1GSC049_1318	LEP1GSC059_0326	LEP1GSC193_3179	LEP1GSC086_2614	LEP1GSC062_4004	LEP1GSC103_2309	LEP1GSC048_2344	LEP1GSC052_3182	LEP1GSC058_3703	LEP1GSC050_3684	LEP1GSC061_3212	LEP1GSC185_0890	LEP1GSC047_1107	LEP1GSC195_3246	LEP1GSC202_1182	LEPBI_I0060	LEP1GSC199_3378	LEP1GSC203_3230	LEP1GSC017_1814
731	20	SpoIIE-like protein phosphatase domain protein: P, I, S	0	20	0	0	0	0	LIC_10678	LEP1GSC049_1430	LEP1GSC059_4678	LEP1GSC193_3908	LEP1GSC086_0764	LEP1GSC062_1812	LEP1GSC103_0466	LEP1GSC048_0366	LEP1GSC052_2827	LEP1GSC058_2607	LEP1GSC050_2556	LEP1GSC061_4114	LEP1GSC185_0643	LEP1GSC047_3513	LEP1GSC195_1197	LEP1GSC202_3253	LEPBI_I1926	LEP1GSC199_2097	LEP1GSC203_1346	LEP1GSC017_3730
869	10	GHKL domain protein: P, I	10	0	0	0	0	0	LIC_10806	LEP1GSC049_1553		LEP1GSC193_3750	LEP1GSC086_3213	LEP1GSC062_4119	LEP1GSC103_0309	LEP1GSC048_2650	LEP1GSC052_2304			LEP1GSC061_0056	LEP1GSC185_0494
995	1	response regulator receiver domain protein: P	0	1	0	0	0	0	LIC_10923
1076	17	putative ATP synthase F1, delta subunit: P, I, S	0	0	17	0	0	0	LIC_10993	LEP1GSC049_4258	LEP1GSC059_2618	LEP1GSC193_0825	LEP1GSC086_1371	LEP1GSC062_1183		LEP1GSC048_1420	LEP1GSC052_4305	LEP1GSC058_1871	LEP1GSC050_1947	LEP1GSC061_1496	LEP1GSC185_3490	LEP1GSC047_4145	LEP1GSC195_2044			LEP1GSC199_2555	LEP1GSC203_2030	LEP1GSC017_2998
1077	17	putative KDP operon transcriptional regulatory protein KdpE: P, I, S	0	0	0	17	0	0	LIC_10994	LEP1GSC049_4259	LEP1GSC059_2619	LEP1GSC193_0826	LEP1GSC086_1372	LEP1GSC062_1182		LEP1GSC048_1421	LEP1GSC052_4304	LEP1GSC058_1873	LEP1GSC050_1945	LEP1GSC061_1497	LEP1GSC185_3489	LEP1GSC047_4147	LEP1GSC195_2043			LEP1GSC199_2554	LEP1GSC203_2029	LEP1GSC017_2999
1206	20	response regulator receiver domain protein: P, I, S	0	20	0	0	0	0	LIC_11110	LEP1GSC049_4326	LEP1GSC059_1516	LEP1GSC193_0484	LEP1GSC086_1454	LEP1GSC062_1121	LEP1GSC103_3972	LEP1GSC048_0780	LEP1GSC052_0722	LEP1GSC058_1693	LEP1GSC050_2013	LEP1GSC061_1414	LEP1GSC185_0028	LEP1GSC047_4079	LEP1GSC195_3587	LEP1GSC202_0848	LEPBI_I3201	LEP1GSC199_3013	LEP1GSC203_3553	LEP1GSC017_1469
1231	20	SpoIIE-like protein phosphatase domain protein: P, I, S	0	20	0	0	0	0	LIC_11136	LEP1GSC049_4354	LEP1GSC059_1543	LEP1GSC193_2725	LEP1GSC086_0564	LEP1GSC062_0391	LEP1GSC103_2019	LEP1GSC048_3389	LEP1GSC052_2003	LEP1GSC058_1258	LEP1GSC050_2220	LEP1GSC061_0679	LEP1GSC185_0225	LEP1GSC047_2406	LEP1GSC195_2549	LEP1GSC202_1884	LEPBI_I0767	LEP1GSC199_4115	LEP1GSC203_2534	LEP1GSC017_2481
1311	8	PAS domain S-box protein: P	2	0	6	0	0	0	LIC_11200		LEP1GSC059_1600	LEP1GSC193_4489	LEP1GSC086_4184	LEP1GSC062_0866	LEP1GSC103_1177	LEP1GSC048_3221	LEP1GSC052_2478
1312	8	response regulator receiver domain protein: P	0	0	0	8	0	0	LIC_11201		LEP1GSC059_1601	LEP1GSC193_4488	LEP1GSC086_4183	LEP1GSC062_0867	LEP1GSC103_1178	LEP1GSC048_3220	LEP1GSC052_2477
1313	8	GHKL domain protein: P	0	0	2	0	6	0	LIC_11202		LEP1GSC059_1602	LEP1GSC193_4487	LEP1GSC086_4182	LEP1GSC062_0868	LEP1GSC103_1179	LEP1GSC048_3219	LEP1GSC052_2476
1314	8	cyclic diguanylate phosphodiesterase (EAL) domain protein: P	0	8	0	0	0	0	LIC_11203		LEP1GSC059_1603	LEP1GSC193_4486	LEP1GSC086_4181	LEP1GSC062_0869	LEP1GSC103_1180	LEP1GSC048_3218	LEP1GSC052_2475
1335	6	PAS domain S-box protein: P	6	0	0	0	0	0	LIC_11221	LEP1GSC049_1156	LEP1GSC059_1619	LEP1GSC193_4470		LEP1GSC062_3302		LEP1GSC048_3202
1415	3	histidine kinase: P	3	0	0	0	0	0	NT03LI1495	LEP1GSC049_1081	LEP1GSC059_1699
1561	14	GHKL domain protein: P, I	14	0	0	0	0	0	LIC_11425	LEP1GSC049_0936	LEP1GSC059_3527	LEP1GSC193_0673	LEP1GSC086_2804	LEP1GSC062_3549	LEP1GSC103_3775	LEP1GSC048_1512	LEP1GSC052_0912	LEP1GSC058_2067	LEP1GSC050_1617	LEP1GSC061_1677	LEP1GSC185_3272	LEP1GSC047_4315
1569	12	PAS domain S-box protein: P, I	0	0	0	3	9	0	LIC_11432	LEP1GSC049_0928	LEP1GSC059_3519	LEP1GSC193_0680	LEP1GSC086_2799	LEP1GSC062_1245	LEP1GSC103_3770	LEP1GSC048_1506	LEP1GSC052_0923	LEP1GSC058_2078	LEP1GSC050_1606			LEP1GSC047_4325
1571	14	PAS domain S-box protein: P, I	11	0	3	0	0	0	LIC_11433	LEP1GSC049_0927	LEP1GSC059_3518	LEP1GSC193_0683	LEP1GSC086_2797	LEP1GSC062_1247	LEP1GSC103_3767	LEP1GSC048_1504	LEP1GSC052_0924	LEP1GSC058_2080	LEP1GSC050_1604	LEP1GSC061_1689	LEP1GSC185_3260	LEP1GSC047_4327
1578	14	GHKL domain protein: P, I	0	0	6	0	0	0	LIC_11439	LEP1GSC049_0921	LEP1GSC059_3511	LEP1GSC193_0689	LEP1GSC086_2789	LEP1GSC062_1254	LEP1GSC103_3761	LEP1GSC048_1497	LEP1GSC052_0931	LEP1GSC058_2087	LEP1GSC050_1597	LEP1GSC061_1700	LEP1GSC185_3252	LEP1GSC047_4334
1579	14	PAS domain S-box protein: P, I	0	0	0	0	14	0	LIC_11440	LEP1GSC049_0920	LEP1GSC059_3510	LEP1GSC193_0690	LEP1GSC086_2788	LEP1GSC062_1255	LEP1GSC103_3760	LEP1GSC048_1496	LEP1GSC052_0933	LEP1GSC058_2089	LEP1GSC050_1595	LEP1GSC061_1702	LEP1GSC185_3249	LEP1GSC047_4336
1583	14	diguanylate cyclase (GGDEF) domain protein: P, I	0	13	0	1	0	0	LIC_11444	LEP1GSC049_0916	LEP1GSC059_3506	LEP1GSC193_0694	LEP1GSC086_2784	LEP1GSC062_1259	LEP1GSC103_3756	LEP1GSC048_1492	LEP1GSC052_0936	LEP1GSC058_2092	LEP1GSC050_1593	LEP1GSC061_1704	LEP1GSC185_3248	LEP1GSC047_4338
1660	16	protein-glutamate methylesterase: P, I, S	0	16	0	0	0	0	LIC_11520	LEP1GSC049_3187	LEP1GSC059_3244	LEP1GSC193_0284	LEP1GSC086_3913	LEP1GSC062_3005	LEP1GSC103_1812	LEP1GSC048_3329	LEP1GSC052_1231				LEP1GSC185_2997		LEP1GSC195_1688	LEP1GSC202_3881	LEPBI_I1579	LEP1GSC199_1734	LEP1GSC203_1705	LEP1GSC017_3332
1664	16	GHKL domain protein: P, I, S	0	0	0	0	0	16	LIC_11524	LEP1GSC049_3183	LEP1GSC059_3240	LEP1GSC193_0288	LEP1GSC086_3909	LEP1GSC062_3001	LEP1GSC103_1808	LEP1GSC048_3325	LEP1GSC052_1227				LEP1GSC185_2993		LEP1GSC195_1684	LEP1GSC202_3888	LEPBI_I1583	LEP1GSC199_1738	LEP1GSC203_1701	LEP1GSC017_3336
1666	16	response regulator receiver domain protein: P, I, S	0	16	0	0	0	0	LIC_11526	LEP1GSC049_3181	LEP1GSC059_3238	LEP1GSC193_0290	LEP1GSC086_3907	LEP1GSC062_2999	LEP1GSC103_1806	LEP1GSC048_3323	LEP1GSC052_1225				LEP1GSC185_2991		LEP1GSC195_1682	LEP1GSC202_3890	LEPBI_I1585	LEP1GSC199_1740	LEP1GSC203_1699	LEP1GSC017_3339
1667	16	response regulator receiver domain protein: P, I, S	0	0	0	16	0	0	LIC_11527	LEP1GSC049_3180	LEP1GSC059_3237	LEP1GSC193_0291	LEP1GSC086_3906	LEP1GSC062_2998	LEP1GSC103_1805	LEP1GSC048_3322	LEP1GSC052_1224				LEP1GSC185_2990		LEP1GSC195_1681	LEP1GSC202_3891	LEPBI_I1586	LEP1GSC199_1741	LEP1GSC203_1698	LEP1GSC017_3340
1668	16	PAS domain S-box protein: P, I, S	0	0	16	0	0	0	LIC_11528	LEP1GSC049_3179	LEP1GSC059_3236	LEP1GSC193_0292	LEP1GSC086_3905	LEP1GSC062_2997	LEP1GSC103_1804	LEP1GSC048_3321	LEP1GSC052_1223				LEP1GSC185_2989		LEP1GSC195_1680	LEP1GSC202_3892	LEPBI_I1587	LEP1GSC199_1742	LEP1GSC203_1697	LEP1GSC017_3341
1690	21	GHKL domain protein: P, I, S	0	0	21	0	0	0	LIC_11548	LEP1GSC049_2547	LEP1GSC059_0662	LEP1GSC193_1835	LEP1GSC086_3881	LEP1GSC062_2973	LEP1GSC103_1669	LEP1GSC048_3297	LEP1GSC052_1199	LEP1GSC058_0400	LEP1GSC050_1273	LEP1GSC061_2006	LEP1GSC185_2961	LEP1GSC047_3841	LEP1GSC195_1603	LEP1GSC202_3965	LEPBI_I1653	LEP1GSC199_1813	LEP1GSC203_1622	LEP1GSC017_3414
1691	21	sigma-54 interaction domain protein: P, I, S	0	0	0	21	0	0	LIC_11549	LEP1GSC049_2546	LEP1GSC059_0661	LEP1GSC193_1836	LEP1GSC086_3880	LEP1GSC062_2972	LEP1GSC103_1670	LEP1GSC048_3296	LEP1GSC052_1198	LEP1GSC058_0401	LEP1GSC050_1272	LEP1GSC061_2007	LEP1GSC185_2960	LEP1GSC047_3842	LEP1GSC195_1602	LEP1GSC202_3966	LEPBI_I1654	LEP1GSC199_1814	LEP1GSC203_1621	LEP1GSC017_3415
1858	9	GHKL domain protein: P	0	0	0	0	9	0	LIC_11708	LEP1GSC049_2258	LEP1GSC059_2285	LEP1GSC193_1996	LEP1GSC086_0170	LEP1GSC062_3755	LEP1GSC103_3378	LEP1GSC048_3118	LEP1GSC052_1251
1859	9	GHKL domain protein: P	0	0	0	0	9	0	LIC_11709	LEP1GSC049_2261	LEP1GSC059_2284	LEP1GSC193_1997	LEP1GSC086_0171	LEP1GSC062_3754	LEP1GSC103_3379	LEP1GSC048_3119	LEP1GSC052_1252
1925	20	response regulator receiver domain protein: P, I, S	0	20	0	0	0	0	LIC_11769	LEP1GSC049_2325	LEP1GSC059_2215	LEP1GSC193_2085	LEP1GSC086_0228	LEP1GSC062_3696	LEP1GSC103_3439	LEP1GSC048_1037	LEP1GSC052_1310	LEP1GSC058_2267	LEP1GSC050_1422	LEP1GSC061_1890	LEP1GSC185_3081	LEP1GSC047_0747	LEP1GSC195_0068	LEP1GSC202_2425	LEPBI_I2318	LEP1GSC199_0501	LEP1GSC203_0991	LEP1GSC017_0554
2058	8	GHKL domain protein: P	0	0	8	0	0	0	LIC_11895	LEP1GSC049_2454	LEP1GSC059_2075	LEP1GSC193_2197	LEP1GSC086_1255		LEP1GSC103_3554	LEP1GSC048_2985				LEP1GSC061_1779
2059	8	response regulator receiver domain protein: P	0	0	0	8	0	0	LIC_11896	LEP1GSC049_2455	LEP1GSC059_2074	LEP1GSC193_2198	LEP1GSC086_1254		LEP1GSC103_3555	LEP1GSC048_2984				LEP1GSC061_1777
2123	14	response regulator receiver domain protein: P, I	0	14	0	0	0	0	LIC_11957	LEP1GSC049_2131	LEP1GSC059_2008	LEP1GSC193_2229	LEP1GSC086_1180	LEP1GSC062_0935	LEP1GSC103_3628	LEP1GSC048_1132	LEP1GSC052_1475	LEP1GSC058_0627	LEP1GSC050_1051	LEP1GSC061_0439	LEP1GSC185_2741	LEP1GSC047_2509
2230	8	response regulator receiver domain protein: P	0	0	0	0	8	0	LIC_12058	LEP1GSC049_2033	LEP1GSC059_3267	LEP1GSC193_4186	LEP1GSC086_0342	LEP1GSC062_1505	LEP1GSC103_1514	LEP1GSC048_3610
2231	8	signal transduction four helix bundle sensory module: P	0	0	0	0	8	0	LIC_12060	LEP1GSC049_2032	LEP1GSC059_3268	LEP1GSC193_4187	LEP1GSC086_0343	LEP1GSC062_1504	LEP1GSC103_1513	LEP1GSC048_3611
2259	9	PAS domain S-box protein: P	0	0	9	0	0	0	LIC_12087	LEP1GSC049_2003	LEP1GSC059_3308	LEP1GSC193_4214	LEP1GSC086_0374	LEP1GSC062_1475	LEP1GSC103_1481	LEP1GSC048_3637	LEP1GSC052_1606
2260	9	response regulator receiver domain protein: P	0	0	0	9	0	0	LIC_12088	LEP1GSC049_2002	LEP1GSC059_3309	LEP1GSC193_4215	LEP1GSC086_0375	LEP1GSC062_1474	LEP1GSC103_1480	LEP1GSC048_3638	LEP1GSC052_1607
2272	20	GHKL domain protein: P, I, S	0	0	20	0	0	0	LIC_12097	LEP1GSC049_1994	LEP1GSC059_1954	LEP1GSC193_4223	LEP1GSC086_0386	LEP1GSC062_1456	LEP1GSC103_1473	LEP1GSC048_3647	LEP1GSC052_1613	LEP1GSC058_0755	LEP1GSC050_0924	LEP1GSC061_0301	LEP1GSC185_2599	LEP1GSC047_2637	LEP1GSC195_1019	LEP1GSC202_3422	LEPBI_Ia2079	LEP1GSC199_2281	LEP1GSC203_1179	LEP1GSC017_3892
2273	20	response regulator receiver domain protein: P, I, S	0	0	0	20	0	0	LIC_12098	LEP1GSC049_1993	LEP1GSC059_1953	LEP1GSC193_4224	LEP1GSC086_0387	LEP1GSC062_1455	LEP1GSC103_1472	LEP1GSC048_3648	LEP1GSC052_1614	LEP1GSC058_0756	LEP1GSC050_0923	LEP1GSC061_0300	LEP1GSC185_2598	LEP1GSC047_2638	LEP1GSC195_1018	LEP1GSC202_3423	LEPBI_I2086	LEP1GSC199_2282	LEP1GSC203_1178	LEP1GSC017_3893
2403	9	histidine kinase: P	9	0	0	0	0	0	LIC_12218	LEP1GSC049_1868	LEP1GSC059_1815	LEP1GSC193_4364	LEP1GSC086_4050	LEP1GSC062_1301	LEP1GSC103_1333	LEP1GSC048_3769	LEP1GSC052_1717
2520	3	response regulator receiver domain protein: P	0	3	0	0	0	0	LIC_12316	LEP1GSC049_1775	LEP1GSC059_1715
2597	9	CHASE3 domain protein: P	0	0	9	0	0	0	LIC_12379	LEP1GSC049_0336	LEP1GSC059_2715	LEP1GSC193_0110	LEP1GSC086_0516	LEP1GSC062_0348	LEP1GSC103_1979	LEP1GSC048_0694	LEP1GSC052_2142
2598	8	response regulator receiver domain protein: P	0	1	0	7	0	0	LIC_12380	LEP1GSC049_0335	LEP1GSC059_2716	LEP1GSC193_0108	LEP1GSC086_0517	LEP1GSC062_0349	LEP1GSC103_1980	LEP1GSC048_0693
2680	21	chemotaxis protein CheY: P, I, S	0	21	0	0	0	0	LIC_12454	LEP1GSC049_0268	LEP1GSC059_2796	LEP1GSC193_1380	LEP1GSC086_4368	LEP1GSC062_0784	LEP1GSC103_1088	LEP1GSC048_3907	LEP1GSC052_2033	LEP1GSC058_1278	LEP1GSC050_2240	LEP1GSC061_0703	LEP1GSC185_0248	LEP1GSC047_2384	LEP1GSC195_0136	LEP1GSC202_2491	LEPBI_I2390	LEP1GSC199_1364	LEP1GSC203_0924	LEP1GSC017_0624
2681	21	putative protein-glutamate methylesterase: P, I, S	0	21	0	0	0	0	LIC_12455	LEP1GSC049_0267	LEP1GSC059_2797	LEP1GSC193_1379	LEP1GSC086_4369	LEP1GSC062_0783	LEP1GSC103_1087	LEP1GSC048_3908	LEP1GSC052_2034	LEP1GSC058_1279	LEP1GSC050_2241	LEP1GSC061_0704	LEP1GSC185_0249	LEP1GSC047_2383	LEP1GSC195_0137	LEP1GSC202_2492	LEPBI_I2391	LEP1GSC199_1365	LEP1GSC203_0923	LEP1GSC017_0625
2682	21	P2 response regulator binding domain protein: P, I, S	0	0	0	0	0	21	NT03LI2799	LEP1GSC049_0266	LEP1GSC059_2798	LEP1GSC193_1378	LEP1GSC086_4370	LEP1GSC062_0781	LEP1GSC103_1086	LEP1GSC048_3909	LEP1GSC052_2035	LEP1GSC058_1280	LEP1GSC050_2242	LEP1GSC061_0705	LEP1GSC185_0250	LEP1GSC047_2382	LEP1GSC195_0138	LEP1GSC202_2493	LEPBI_I2392	LEP1GSC199_1366	LEP1GSC203_0922	LEP1GSC017_0626
2740	12	response regulator receiver domain protein: P, I	0	7	0	5	0	0	LIC_12504	LEP1GSC049_0213	LEP1GSC059_2861		LEP1GSC086_0464	LEP1GSC062_4517	LEP1GSC103_0933		LEP1GSC052_0555	LEP1GSC058_1205	LEP1GSC050_2168	LEP1GSC061_0622	LEP1GSC185_0171	LEP1GSC047_2460
2741	12	cyclic diguanylate phosphodiesterase (EAL) domain protein: P, I	0	12	0	0	0	0	LIC_12505	LEP1GSC049_0212	LEP1GSC059_2862		LEP1GSC086_0465	LEP1GSC062_4516	LEP1GSC103_0934		LEP1GSC052_0554	LEP1GSC058_1206	LEP1GSC050_2169	LEP1GSC061_0623	LEP1GSC185_0172	LEP1GSC047_2459
2873	1	PAS domain S-box protein: P	0	0	0	0	1	0	LIC_12627
3081	8	response regulator receiver domain protein: P	0	2	0	6	0	0	LIC_12807	LEP1GSC049_2829	LEP1GSC059_3156	LEP1GSC193_2978	LEP1GSC086_0656	LEP1GSC062_1992	LEP1GSC103_1544		LEP1GSC052_2121
3082	8	7TM diverse intracellular signaling: P	0	0	6	0	0	0	LIC_12808	LEP1GSC049_2830	LEP1GSC059_3157	LEP1GSC193_2977	LEP1GSC086_0657	LEP1GSC062_1991	LEP1GSC103_1543		LEP1GSC052_2122
3379	3	ATPase/histidine kinase/DNA gyrase B/HSP90 domain protein: P	0	0	0	0	3	0	LIC_13082	LEP1GSC049_3491	LEP1GSC059_0385
3386	4	GHKL domain protein: P	0	0	4	0	0	0	LIC_13087	LEP1GSC049_3496	LEP1GSC059_0391	LEP1GSC193_0918
3387	4	response regulator receiver domain protein: P	0	0	0	4	0	0	LIC_13088	LEP1GSC049_3497	LEP1GSC059_0392	LEP1GSC193_0919
3409	20	PAS domain S-box protein: P, I, S	0	0	0	2	18	0	LIC_13110	LEP1GSC049_3524	LEP1GSC059_0418	LEP1GSC193_3620	LEP1GSC086_3519	LEP1GSC062_1683	LEP1GSC103_3233	LEP1GSC048_0478	LEP1GSC052_3015	LEP1GSC058_2768	LEP1GSC050_2714	LEP1GSC061_3431	LEP1GSC185_1854	LEP1GSC047_3674	LEP1GSC195_3229	LEP1GSC202_1199	LEPBI_I0077	LEP1GSC199_3403	LEP1GSC203_3214	LEP1GSC017_1831
3410	20	PAS domain S-box protein: P, I, S	9	0	11	0	0	0	LIC_13111	LEP1GSC049_3525	LEP1GSC059_0419	LEP1GSC193_3621	LEP1GSC086_3518	LEP1GSC062_1682	LEP1GSC103_3232	LEP1GSC048_0477	LEP1GSC052_3014	LEP1GSC058_2767	LEP1GSC050_2713	LEP1GSC061_3432	LEP1GSC185_1855	LEP1GSC047_3673	LEP1GSC195_3228	LEP1GSC202_1200	LEPBI_I0078	LEP1GSC199_3404	LEP1GSC203_3213	LEP1GSC017_1832
3457	14	Hpt domain protein: P, I	0	0	0	0	0	14	LIC_13155	LEP1GSC049_4100	LEP1GSC059_0473	LEP1GSC193_1170	LEP1GSC086_0912	LEP1GSC062_0604	LEP1GSC103_2990	LEP1GSC048_2527	LEP1GSC052_3912	LEP1GSC058_3075	LEP1GSC050_3059	LEP1GSC061_3144	LEP1GSC185_0999	LEP1GSC047_1748
3497	9	7TM diverse intracellular signaling: P	0	0	0	0	9	0	LIC_13192	LEP1GSC049_4063	LEP1GSC059_4273	LEP1GSC193_3225	LEP1GSC086_4477	LEP1GSC062_3853	LEP1GSC103_2812	LEP1GSC048_1841	LEP1GSC052_3250
3553	14	response regulator receiver domain protein: P, I	0	14	0	0	0	0	LIC_13242	LEP1GSC049_4006	LEP1GSC059_4212	LEP1GSC193_3279	LEP1GSC086_2151	LEP1GSC062_2501	LEP1GSC103_2737	LEP1GSC048_2313	LEP1GSC052_3830	LEP1GSC058_3150	LEP1GSC050_3132	LEP1GSC061_3089	LEP1GSC185_1051	LEP1GSC047_1667
3588	20	putative sensory transduction protein RegX3: P, I, S	0	0	0	20	0	0	LIC_13269	LEP1GSC049_3975	LEP1GSC059_4180	LEP1GSC193_3308	LEP1GSC086_2183	LEP1GSC062_2472	LEP1GSC103_2706	LEP1GSC048_2287	LEP1GSC052_3798	LEP1GSC058_3186	LEP1GSC050_3169	LEP1GSC061_3054	LEP1GSC185_1087	LEP1GSC047_1629	LEP1GSC195_3561	LEP1GSC202_0873	LEPBI_I3226	LEP1GSC199_3039	LEP1GSC203_3528	LEP1GSC017_1495
3590	20	GHKL domain protein: P, I, S	0	0	20	0	0	0	LIC_13270	LEP1GSC049_3974	LEP1GSC059_4179	LEP1GSC193_3309	LEP1GSC086_2184	LEP1GSC062_2471	LEP1GSC103_2705	LEP1GSC048_2286	LEP1GSC052_3797	LEP1GSC058_3187	LEP1GSC050_3170	LEP1GSC061_3053	LEP1GSC185_1088	LEP1GSC047_1628	LEP1GSC195_3560	LEP1GSC202_0875	LEPBI_I3227	LEP1GSC199_3040	LEP1GSC203_3527	LEP1GSC017_1496
3611	3	histidine kinase: P	3	0	0	0	0	0	LIC_13288	LEP1GSC049_3956	LEP1GSC059_4161
3612	3	ATPase/histidine kinase/DNA gyrase B/HSP90 domain protein: P	3	0	0	0	0	0	LIC_13289	LEP1GSC049_3955	LEP1GSC059_4160
3654	14	response regulator receiver domain protein: P, I	0	8	0	6	0	0	LIC_13330	LEP1GSC049_3919	LEP1GSC059_0168	LEP1GSC193_0990	LEP1GSC086_2887	LEP1GSC062_3918	LEP1GSC103_2245	LEP1GSC048_2416	LEP1GSC052_3398	LEP1GSC058_3546	LEP1GSC050_3537	LEP1GSC061_2655	LEP1GSC185_1471	LEP1GSC047_1256
3655	14	PAS domain S-box protein: P, I	0	0	6	0	0	0	LIC_13331	LEP1GSC049_3918	LEP1GSC059_0167	LEP1GSC193_0991	LEP1GSC086_2886	LEP1GSC062_3919	LEP1GSC103_2246	LEP1GSC048_2415	LEP1GSC052_3400	LEP1GSC058_3545	LEP1GSC050_3536	LEP1GSC061_2656	LEP1GSC185_1470	LEP1GSC047_1257
3842	14	GHKL domain protein: P, I	0	0	14	0	0	0	LIC_20012	LEP1GSC049_3092	LEP1GSC059_1017	LEP1GSC193_1579	LEP1GSC086_1900	LEP1GSC062_4434	LEP1GSC103_0769	LEP1GSC048_1357	LEP1GSC052_0467	LEP1GSC058_1116	LEP1GSC050_0379	LEP1GSC061_2192	LEP1GSC185_3770	LEP1GSC047_0541
3843	14	response regulator receiver domain protein: P, I	0	0	0	14	0	0	LIC_20013	LEP1GSC049_3091	LEP1GSC059_1018	LEP1GSC193_1578	LEP1GSC086_1901	LEP1GSC062_4435	LEP1GSC103_0770	LEP1GSC048_1358	LEP1GSC052_0466	LEP1GSC058_1117	LEP1GSC050_0380	LEP1GSC061_2193	LEP1GSC185_3769	LEP1GSC047_0540
4038	1	cyclic diguanylate phosphodiesterase (EAL) domain protein:P	0	1	0	0	0	0	LIC_20180
4044	3	GHKL domain protein: P	0	0	0	0	3	0	LIC20184	LEP1GSC049_2969	LEP1GSC059_0888
4088	10	PAS domain S-box protein: P, I	8	0	0	0	0	0	LIC_20224	LEP1GSC049_3017	LEP1GSC059_0933	LEP1GSC193_1642					LEP1GSC052_0147	LEP1GSC058_0207	LEP1GSC050_0517	LEP1GSC061_2110	LEP1GSC185_3848	LEP1GSC047_0308
4113	14	NMT1/THI5-like protein: P, I	12	0	2	0	0	0	LIC_20246	LEP1GSC049_3138	LEP1GSC059_0970	LEP1GSC193_1619	LEP1GSC086_1855	LEP1GSC062_4391	LEP1GSC103_0726	LEP1GSC048_1317	LEP1GSC052_0105	LEP1GSC058_0237	LEP1GSC050_0486	LEP1GSC061_2149	LEP1GSC185_3812	LEP1GSC047_0279
4123	14	response regulator receiver domain protein: P, I	0	14	0	0	0	0	LIC_20254	LEP1GSC049_3129	LEP1GSC059_0979	LEP1GSC193_1611	LEP1GSC086_1864	LEP1GSC062_4399	LEP1GSC103_0734	LEP1GSC048_1326	LEP1GSC052_0501	LEP1GSC058_1084	LEP1GSC050_0348	LEP1GSC061_2159	LEP1GSC185_3801	LEP1GSC047_0571
4384	4	histidine kinase: P	4	0	0	0	0	0				LEP1GSC193_0525	LEP1GSC086_1396	LEP1GSC062_1161	LEP1GSC103_3920
4814	5	response regulator receiver domain protein: P	0	3	0	2	0	0				LEP1GSC193_3965		LEP1GSC062_2123	LEP1GSC103_0107	LEP1GSC048_1649	LEP1GSC052_4257
4827	3	GHKL domain protein: P	0	0	0	0	3	0						LEP1GSC062_2168	LEP1GSC103_0057	LEP1GSC048_1583
4842	4	PAS domain S-box protein: P	2	0	0	0	0	0					LEP1GSC086_4540	LEP1GSC062_2195		LEP1GSC048_1558	LEP1GSC052_4272
4870	13	PAS domain S-box protein: P, I	0	0	0	0	13	0		LEP1GSC049_0718	LEP1GSC059_2563	LEP1GSC193_3726	LEP1GSC086_4441	LEP1GSC062_3826	LEP1GSC103_2842	LEP1GSC048_1817	LEP1GSC052_2795	LEP1GSC058_2585	LEP1GSC050_2533	LEP1GSC061_4201	LEP1GSC185_0582	LEP1GSC047_3490
5021	4	GHKL domain protein: P	4	0	0	0	0	0						LEP1GSC062_2556	LEP1GSC103_2792	LEP1GSC048_1858	LEP1GSC052_3151
5032	1	GHKL domain protein: P	1	0	0	0	0	0						LEP1GSC062_2567
5558	8	cyclic diguanylate phosphodiesterase (EAL) domain protein: P	0	8	0	0	0	0		LEP1GSC049_2963	LEP1GSC059_0885	LEP1GSC193_1512	LEP1GSC086_1965	LEP1GSC062_3080	LEP1GSC103_0831	LEP1GSC048_1442	LEP1GSC052_0358
5828	13	PAS domain S-box protein: P, I	0	0	0	0	1	0		LEP1GSC049_1857	LEP1GSC059_1802	LEP1GSC193_4371	LEP1GSC086_4058	LEP1GSC062_3397	LEP1GSC103_1325	LEP1GSC048_3778	LEP1GSC052_1723	LEP1GSC058_1713	LEP1GSC050_2030	LEP1GSC061_1395	LEP1GSC185_0042	LEP1GSC047_4062
5842	4	PAS domain S-box protein: P	0	4	0	0	0	0				LEP1GSC193_0263	LEP1GSC086_2703	LEP1GSC062_3447	LEP1GSC103_3677
5974	4	PF11845 family protein: P	4	0	0	0	0	0					LEP1GSC086_0060	LEP1GSC062_4568	LEP1GSC103_1889		LEP1GSC052_2629
6038	1	response regulator receiver domain protein: P	0	0	0	1	0	0						LEP1GSC062_0510
6039	3	GHKL domain protein: P	0	0	3	0	0	0					LEP1GSC086_3081	LEP1GSC062_0511	LEP1GSC103_2918
6341	1	histidine kinase: P	1	0	0	0	0	0				LEP1GSC193_0526
6493	1	histidine kinase	1	0	0	0	0	0				LEP1GSC193_0946
6494	1	histidine kinase	1	0	0	0	0	0				LEP1GSC193_0947
6550	1	PAS domain S-box protein	1	0	0	0	0	0				LEP1GSC193_1130
6644	1	response regulator receiver domain protein	0	0	0	1	0	0				LEP1GSC193_1408
6645	1	PF11845 family protein	0	0	1	0	0	0				LEP1GSC193_1409
6806	1	putative chemotaxis protein Chey	0	1	0	0	0	0				LEP1GSC193_2273
6807	1	GHKL domain protein	0	0	0	0	0	1				LEP1GSC193_2274
6813	1	PAS domain S-box protein	0	1	0	0	0	0				LEP1GSC193_2280
6814	1	PAS domain S-box protein	0	1	0	0	0	0				LEP1GSC193_2281
6815	1	diguanylate cyclase (GGDEF) domain protein	0	1	0	0	0	0				LEP1GSC193_2282
6816	1	PAS domain S-box protein	0	0	0	0	1	0				LEP1GSC193_2283
6817	1	response regulator receiver domain protein	0	0	0	0	1	0				LEP1GSC193_2284
6993	1	response regulator receiver domain protein	0	1	0	0	0	0				LEP1GSC193_2795
6994	1	cyclic diguanylate phosphodiesterase (EAL) domain protein	0	1	0	0	0	0				LEP1GSC193_2796
7160	2	response regulator receiver domain protein	0	0	0	2	0	0				LEP1GSC193_3112					LEP1GSC052_4113
7163	1	GHKL domain protein	0	0	1	0	0	0				LEP1GSC193_3115
7369	1	GHKL domain protein: P	0	0	0	0	1	0				LEP1GSC193_3696
7506	3	PAS domain S-box protein: P	0	0	1	0	0	0		LEP1GSC049_1681		LEP1GSC193_3964					LEP1GSC052_4256
7654	6	conserved hypothetical protein: S	0	4	0	0	0	0															LEP1GSC195_3254	LEP1GSC202_1175		LEP1GSC199_3370	LEP1GSC203_3238	LEP1GSC017_1807
7665	6	response regulator receiver domain protein	0	0	0	6	0	0															LEP1GSC195_3226	LEP1GSC202_1203		LEP1GSC199_3407	LEP1GSC203_3210	LEP1GSC017_1835
7677	6	PAS domain S-box protein	0	0	6	0	0	0															LEP1GSC195_3214	LEP1GSC202_1215		LEP1GSC199_3421	LEP1GSC203_3196	LEP1GSC017_1847
7678	6	response regulator receiver domain protein	0	0	0	6	0	0															LEP1GSC195_3213	LEP1GSC202_1216		LEP1GSC199_3422	LEP1GSC203_3195	LEP1GSC017_1848
7765	6	response regulator receiver domain protein	0	6	0	0	0	0															LEP1GSC195_3124	LEP1GSC202_1297	LEPBI_I0182	LEP1GSC199_3521	LEP1GSC203_3112	LEP1GSC017_1948
7900	6	Hpt domain protein	0	0	0	0	0	6															LEP1GSC195_2964	LEP1GSC202_1478	LEPBI_I0353	LEP1GSC199_3690	LEP1GSC203_2949	LEP1GSC017_2115
7941	2	response regulator receiver domain protein	0	0	0	2	0	0																LEP1GSC202_1521	LEPBI_I0395
7942	2	ATPase/histidine kinase/DNA gyrase B/HSP90 domain protein	0	0	2	0	0	0																LEP1GSC202_1522	LEPBI_I0396
7946	2	ATPase/histidine kinase/DNA gyrase B/HSP90 domain protein	0	0	0	0	2	0																LEP1GSC202_1524	LEPBI_I0400
7967	1	PAS domain S-box protein	0	0	0	0	1	0																	LEPBI_I0424
8024	5	PAS domain S-box protein	0	1	0	0	4	0															LEP1GSC195_2849	LEP1GSC202_1592	LEPBI_I0487	LEP1GSC199_3811	LEP1GSC203_2821
8039	6	response regulator receiver domain protein	0	0	0	6	0	0															LEP1GSC195_2834	LEP1GSC202_1608	LEPBI_I0502	LEP1GSC199_3826	LEP1GSC203_2806	LEP1GSC017_2209
8040	6	GHKL domain protein	0	0	6	0	0	0															LEP1GSC195_2833	LEP1GSC202_1609	LEPBI_I0503	LEP1GSC199_3827	LEP1GSC203_2805	LEP1GSC017_2210
8131	6	NMT1/THI5-like protein	4	0	0	0	0	0															LEP1GSC195_2715	LEP1GSC202_1727	LEPBI_I0618	LEP1GSC199_3943	LEP1GSC203_2694	LEP1GSC017_2320
8158	6	GHKL domain protein	6	0	0	0	0	0															LEP1GSC195_2681	LEP1GSC202_1759	LEPBI_I0647	LEP1GSC199_3979	LEP1GSC203_2665	LEP1GSC017_2347
8222	6	PAS domain S-box protein	0	0	0	0	6	0															LEP1GSC195_2608	LEP1GSC202_1832	LEPBI_I0715	LEP1GSC199_4049	LEP1GSC203_2589	LEP1GSC017_2424
8327	6	GHKL domain protein	6	0	0	0	0	0															LEP1GSC195_2460	LEP1GSC202_1979	LEPBI_I0861	LEP1GSC199_4204	LEP1GSC203_2445	LEP1GSC017_2574
8366	6	PAS domain S-box protein	0	0	0	0	6	0															LEP1GSC195_2415	LEP1GSC202_2028	LEPBI_I0901	LEP1GSC199_0997	LEP1GSC203_2404	LEP1GSC017_2616
8371	6	PAS domain S-box protein	0	0	6	0	0	0															LEP1GSC195_2402	LEP1GSC202_2041	LEPBI_I0915	LEP1GSC199_0983	LEP1GSC203_2392	LEP1GSC017_2630
8372	6	response regulator receiver domain protein	0	0	0	6	0	0															LEP1GSC195_2400	LEP1GSC202_2042	LEPBI_I0916	LEP1GSC199_0981	LEP1GSC203_2389	LEP1GSC017_2631
8373	6	response regulator receiver domain protein	0	6	0	0	0	0															LEP1GSC195_2399	LEP1GSC202_2043	LEPBI_I0917	LEP1GSC199_0980	LEP1GSC203_2388	LEP1GSC017_2632
8374	6	GHKL domain protein	0	1	0	0	0	0															LEP1GSC195_2398	LEP1GSC202_2044	LEPBI_I0918	LEP1GSC199_0979	LEP1GSC203_2387	LEP1GSC017_2633
8375	6	putative chemotaxis response regulator protein-glutamate methylesterase of group 2 operon	0	6	0	0	0	0															LEP1GSC195_2397	LEP1GSC202_2045	LEPBI_I0919	LEP1GSC199_0978	LEP1GSC203_2386	LEP1GSC017_2634
8376	6	GHKL domain protein	0	0	0	0	0	6															LEP1GSC195_2396	LEP1GSC202_2046	LEPBI_I0920	LEP1GSC199_0977	LEP1GSC203_2385	LEP1GSC017_2635
8380	6	response regulator receiver domain protein	0	6	0	0	0	0															LEP1GSC195_2386	LEP1GSC202_2056	LEPBI_I0930	LEP1GSC199_0966	LEP1GSC203_2375	LEP1GSC017_2645
8388	6	stage II sporulation protein E	0	0	0	0	6	0															LEP1GSC195_2362	LEP1GSC202_2083	LEPBI_I0954	LEP1GSC199_0943	LEP1GSC203_2350	LEP1GSC017_2670
8411	6	PAS domain S-box protein	0	2	0	0	0	0															LEP1GSC195_2336	LEP1GSC202_2106	LEPBI_I0975	LEP1GSC199_0916	LEP1GSC203_2327	LEP1GSC017_2693
8492	6	GHKL domain protein	0	0	0	0	6	0															LEP1GSC195_2235	LEP1GSC202_2196	LEPBI_I1069	LEP1GSC199_0826	LEP1GSC203_2239	LEP1GSC017_2789
8501	1	response regulator receiver domain protein	0	1	0	0	0	0																	LEPBI_I1079
8512	1	LytTr DNA-binding domain protein	0	1	0	0	0	0																	LEPBI_I1087
8538	6	histidine kinase	2	0	0	0	0	0															LEP1GSC195_2189	LEP1GSC202_2275	LEPBI_I1113	LEP1GSC199_0773	LEP1GSC203_2160	LEP1GSC017_2838
8593	6	GHKL domain protein	6	0	0	0	0	0															LEP1GSC195_2102	LEP1GSC202_2360	LEPBI_I1199	LEP1GSC199_0681	LEP1GSC203_2075	LEP1GSC017_2926
8674	6	GHKL domain protein	0	0	6	0	0	0															LEP1GSC195_2030	LEP1GSC202_2912	LEPBI_I1288	LEP1GSC199_2539	LEP1GSC203_2015	LEP1GSC017_3014
8675	6	response regulator receiver domain protein	0	0	0	6	0	0															LEP1GSC195_2029	LEP1GSC202_2913	LEPBI_I1289	LEP1GSC199_2538	LEP1GSC203_2014	LEP1GSC017_3015
8740	6	response regulator receiver domain protein	0	0	0	6	0	0															LEP1GSC195_1885	LEP1GSC202_3701	LEPBI_I1422	LEP1GSC199_2398	LEP1GSC203_1874	LEP1GSC017_3156
8741	6	GHKL domain protein	0	0	6	0	0	0															LEP1GSC195_1884	LEP1GSC202_3702	LEPBI_I1423	LEP1GSC199_2397	LEP1GSC203_1873	LEP1GSC017_3157
8785	4	ATPase/histidine kinase/DNA gyrase B/HSP90 domain protein	3	0	0	0	0	0																LEP1GSC202_3767	LEPBI_I1484		LEP1GSC203_1808	LEP1GSC017_3226
8787	6	PAS domain S-box protein	0	0	0	0	6	0															LEP1GSC195_1812	LEP1GSC202_3769	LEPBI_I1486	LEP1GSC199_0048	LEP1GSC203_1805	LEP1GSC017_3228
8826	5	PAS domain S-box protein	0	0	0	0	5	0															LEP1GSC195_1727	LEP1GSC202_3844	LEPBI_I1548		LEP1GSC203_1740	LEP1GSC017_3292
8827	5	response regulator receiver domain protein	0	5	0	0	0	0															LEP1GSC195_1726	LEP1GSC202_3846	LEPBI_I1549		LEP1GSC203_1739	LEP1GSC017_3293
8889	6	response regulator receiver domain protein	0	1	0	0	0	0															LEP1GSC195_1518	LEP1GSC202_3060	LEPBI_I1735	LEP1GSC199_1898	LEP1GSC203_1540	LEP1GSC017_3499
8976	6	cyclic diguanylate phosphodiesterase (EAL) domain protein	0	6	0	0	0	0															LEP1GSC195_1241	LEP1GSC202_3208	LEPBI_I1882	LEP1GSC199_2054	LEP1GSC203_1390	LEP1GSC017_3647
9005	6	PAS domain S-box protein	6	0	0	0	0	0															LEP1GSC195_1186	LEP1GSC202_3265	LEPBI_I1937	LEP1GSC199_2108	LEP1GSC203_1335	LEP1GSC017_3742
9067	6	response regulator receiver domain protein	0	0	0	6	0	0															LEP1GSC195_1059	LEP1GSC202_3383	LEPBI_I2047	LEP1GSC199_2244	LEP1GSC203_1222	LEP1GSC017_3851
9068	6	PAS domain S-box protein	0	0	6	0	0	0															LEP1GSC195_1060	LEP1GSC202_3384	LEPBI_I2048	LEP1GSC199_2243	LEP1GSC203_1223	LEP1GSC017_3852
9094	3	ATPase/histidine kinase/DNA gyrase B/HSP90 domain protein	3	0	0	0	0	0																LEP1GSC202_3416	LEPBI_I2079		LEP1GSC203_1186
9113	6	response regulator receiver domain protein	0	0	0	6	0	0															LEP1GSC195_0986	LEP1GSC202_3455	LEPBI_I2118	LEP1GSC199_2314	LEP1GSC203_1146	LEP1GSC017_3926
9114	6	GHKL domain protein	0	0	6	0	0	0															LEP1GSC195_0985	LEP1GSC202_3456	LEPBI_I2119	LEP1GSC199_2315	LEP1GSC203_1145	LEP1GSC017_3927
9293	6	response regulator receiver domain protein	0	6	0	0	0	0															LEP1GSC195_0087	LEP1GSC202_2444	LEPBI_I2339	LEP1GSC199_0481	LEP1GSC203_0972	LEP1GSC017_0574
9294	6	GHKL domain protein	0	0	0	0	6	0															LEP1GSC195_0086	LEP1GSC202_2445	LEPBI_I2340	LEP1GSC199_0482	LEP1GSC203_0973	LEP1GSC017_0575
9346	6	adenylate/guanylate cyclase catalytic domain protein	0	6	0	0	0	0															LEP1GSC195_0161	LEP1GSC202_2517	LEPBI_I2416	LEP1GSC199_1390	LEP1GSC203_0898	LEP1GSC017_0651
9362	6	PAS domain S-box protein	0	0	0	0	6	0															LEP1GSC195_0188	LEP1GSC202_2552	LEPBI_I2442	LEP1GSC199_1415	LEP1GSC203_0870	LEP1GSC017_0681
9371	5	PAS domain S-box protein	0	0	0	0	5	0															LEP1GSC195_0198	LEP1GSC202_2563	LEPBI_I2451		LEP1GSC203_0862	LEP1GSC017_0692
9372	6	PAS domain S-box protein	0	0	0	0	6	0															LEP1GSC195_0200	LEP1GSC202_2564	LEPBI_I2452	LEP1GSC199_1426	LEP1GSC203_0860	LEP1GSC017_0693
9442	2	response regulator receiver domain protein	0	2	0	0	0	0																	LEPBI_I2515			LEP1GSC017_0763
9453	1	transcriptional regulator, LuxR family	0	1	0	0	0	0																	LEPBI_I2526
9495	6	PAS domain S-box protein	6	0	0	0	0	0															LEP1GSC195_0423	LEP1GSC202_3630	LEPBI_I2597	LEP1GSC199_0356	LEP1GSC203_0499	LEP1GSC017_0875
9504	1	PAS domain S-box protein	1	0	0	0	0	0																	LEPBI_I2621
9526	6	GHKL domain protein	6	0	0	0	0	0															LEP1GSC195_0474	LEP1GSC202_2659	LEPBI_I2642	LEP1GSC199_0301	LEP1GSC203_0558	LEP1GSC017_0928
9589	6	response regulator receiver domain protein	0	6	0	0	0	0															LEP1GSC195_0539	LEP1GSC202_2728	LEPBI_I2713	LEP1GSC199_0238	LEP1GSC203_0621	LEP1GSC017_0993
9626	5	response regulator receiver domain protein	0	1	0	4	0	0															LEP1GSC195_0570		LEPBI_I2748	LEP1GSC199_0203	LEP1GSC203_0656	LEP1GSC017_1028
9659	6	histidine kinase	6	0	0	0	0	0															LEP1GSC195_0607	LEP1GSC202_2795	LEPBI_I2779	LEP1GSC199_0165	LEP1GSC203_0699	LEP1GSC017_1069
9671	1	ATPase/histidine kinase/DNA gyrase B/HSP90 domain protein	1	0	0	0	0	0																	LEPBI_I2791
9831	6	response regulator receiver domain protein	0	6	0	0	0	0															LEP1GSC195_3793	LEP1GSC202_0603	LEPBI_I2977	LEP1GSC199_2786	LEP1GSC203_3764	LEP1GSC017_1271
9861	6	PAS domain S-box protein	0	0	0	0	6	0															LEP1GSC195_3758	LEP1GSC202_0639	LEPBI_I3007	LEP1GSC199_2828	LEP1GSC203_3728	LEP1GSC017_1300
9866	6	LytTr DNA-binding domain protein	0	6	0	0	0	0															LEP1GSC195_3754	LEP1GSC202_0644	LEPBI_I3012	LEP1GSC199_2832	LEP1GSC203_3724	LEP1GSC017_1305
9961	6	PAS domain S-box protein	0	0	0	0	6	0															LEP1GSC195_3673	LEP1GSC202_0745	LEPBI_I3107	LEP1GSC199_2917	LEP1GSC203_3649	LEP1GSC017_1380
10008	6	GHKL domain protein	0	0	0	0	6	0															LEP1GSC195_3632	LEP1GSC202_0795	LEPBI_I3154	LEP1GSC199_2966	LEP1GSC203_3614	LEP1GSC017_1421
10009	6	response regulator receiver domain protein	0	6	0	0	0	0															LEP1GSC195_3630	LEP1GSC202_0796	LEPBI_I3155	LEP1GSC199_2968	LEP1GSC203_3612	LEP1GSC017_1422
10091	6	response regulator receiver domain protein	0	6	0	0	0	0															LEP1GSC195_3510	LEP1GSC202_0927	LEPBI_I3277	LEP1GSC199_3094	LEP1GSC203_3479	LEP1GSC017_1545
10093	6	PAS domain S-box protein	0	0	0	0	6	0															LEP1GSC195_3508	LEP1GSC202_0929	LEPBI_I3279	LEP1GSC199_3096	LEP1GSC203_3477	LEP1GSC017_1547
10161	6	PAS domain S-box protein	6	0	0	0	0	0															LEP1GSC195_3432	LEP1GSC202_0998	LEPBI_I3349	LEP1GSC199_3174	LEP1GSC203_3409	LEP1GSC017_1623
10210	6	response regulator receiver domain protein	0	6	0	0	0	0															LEP1GSC195_3385	LEP1GSC202_1046	LEPBI_I3407	LEP1GSC199_3236	LEP1GSC203_3364	LEP1GSC017_1676
10270	6	PAS domain S-box protein	6	0	0	0	0	0															LEP1GSC195_0707	LEP1GSC202_0144	LEPBI_II0008	LEP1GSC199_1150	LEP1GSC203_0205	LEP1GSC017_0246
10302	6	response regulator receiver domain protein	0	6	0	0	0	0															LEP1GSC195_0666	LEP1GSC202_0181	LEPBI_II0047	LEP1GSC199_1190	LEP1GSC203_0243	LEP1GSC017_0283
10335	6	response regulator receiver domain protein	0	6	0	0	0	0															LEP1GSC195_0883	LEP1GSC202_0222	LEPBI_II0090	LEP1GSC199_1231	LEP1GSC203_0282	LEP1GSC017_0320
10389	6	SpoIIE-like protein phosphatase domain protein	0	0	0	5	1	0															LEP1GSC195_0823	LEP1GSC202_0282	LEPBI_II0151	LEP1GSC199_1308	LEP1GSC203_0092	LEP1GSC017_0116
10390	5	PAS domain S-box protein	0	0	5	0	0	0															LEP1GSC195_0821	LEP1GSC202_0283	LEPBI_II0152		LEP1GSC203_0094	LEP1GSC017_0118
10432	6	GHKL domain protein	0	0	0	0	6	0															LEP1GSC195_0775	LEP1GSC202_0073	LEPBI_II0207	LEP1GSC199_1075	LEP1GSC203_0139	LEP1GSC017_0173
10461	6	response regulator receiver domain protein	0	6	0	0	0	0															LEP1GSC195_0756	LEP1GSC202_0093	LEPBI_II0237	LEP1GSC199_1098	LEP1GSC203_0156	LEP1GSC017_0196
10504	6	histidine kinase	6	0	0	0	0	0															LEP1GSC195_0311	LEP1GSC202_0032	LEPBI_p0011	LEP1GSC199_0445	LEP1GSC203_0022	LEP1GSC017_0074
10547	5	diguanylate cyclase (GGDEF) domain protein S	0	5	0	0	0	0															LEP1GSC195_0331		LEPBI_p0053	LEP1GSC199_1015	LEP1GSC203_0041	LEP1GSC017_0053
10955	1	response regulator receiver domain protein: P	0	0	0	1	0	0							LEP1GSC103_2158
10956	2	GHKL domain protein: P	0	0	1	0	0	0					LEP1GSC086_2970		LEP1GSC103_2159
11090	3	response regulator receiver domain protein: P	0	0	0	3	0	0					LEP1GSC086_3080		LEP1GSC103_2917	LEP1GSC048_2948
11386	1	PAS domain S-box protein: P	1	0	0	0	0	0							LEP1GSC103_3899
11394	1	histidine kinase: P	1	0	0	0	0	0							LEP1GSC103_3918
11691	2	response regulator receiver domain protein: I	0	2	0	0	0	0										LEP1GSC058_1749	LEP1GSC050_2067
11756	5	PAS domain S-box protein: P, I	0	0	5	0	0	0									LEP1GSC052_0556	LEP1GSC058_1204	LEP1GSC050_2167	LEP1GSC061_0620		LEP1GSC047_2461
11760	5	GHKL domain protein: I	5	0	0	0	0	0										LEP1GSC058_1215	LEP1GSC050_2178	LEP1GSC061_0632	LEP1GSC185_0186	LEP1GSC047_2451
11762	6	PAS domain S-box protein: P, I	6	0	0	0	0	0									LEP1GSC052_0523	LEP1GSC058_1231	LEP1GSC050_2193	LEP1GSC061_0647	LEP1GSC185_0200	LEP1GSC047_2436
11792	6	LytTr DNA-binding domain protein: P, I	0	2	0	4	0	0									LEP1GSC052_2440	LEP1GSC058_2381	LEP1GSC050_2320	LEP1GSC061_0735	LEP1GSC185_0282	LEP1GSC047_3121
11793	6	histidine kinase: P, I	0	0	4	0	0	0									LEP1GSC052_2441	LEP1GSC058_2382	LEP1GSC050_2321	LEP1GSC061_0736	LEP1GSC185_0283	LEP1GSC047_3122
11821	4	histidine kinase: P, I	4	0	0	0	0	0										LEP1GSC058_2424	LEP1GSC050_2367	LEP1GSC061_0809		LEP1GSC047_3169
11847	2	7TM diverse intracellular signaling: I	0	0	0	0	2	0										LEP1GSC058_2453	LEP1GSC050_2395
11894	5	PAS domain S-box protein: I	0	0	0	0	5	0										LEP1GSC058_2521	LEP1GSC050_2468	LEP1GSC061_3670	LEP1GSC185_2070	LEP1GSC047_3272
11912	5	histidine kinase: I	5	0	0	0	0	0										LEP1GSC058_2538	LEP1GSC050_2488	LEP1GSC061_3644	LEP1GSC185_2050	LEP1GSC047_3444
11915	6	response regulator receiver domain protein: P, I	0	0	0	0	6	0									LEP1GSC052_2722	LEP1GSC058_2544	LEP1GSC050_2494	LEP1GSC061_3635	LEP1GSC185_2044	LEP1GSC047_3450
11924	5	GHKL domain protein: I	0	0	5	0	0	0										LEP1GSC058_2555	LEP1GSC050_2503	LEP1GSC061_3624	LEP1GSC185_2030	LEP1GSC047_3461
11925	6	response regulator receiver domain protein: P, I	0	0	0	6	0	0									LEP1GSC052_2734	LEP1GSC058_2557	LEP1GSC050_2505	LEP1GSC061_3622	LEP1GSC185_2028	LEP1GSC047_3463
11987	5	GHKL domain protein: I	0	0	0	0	5	0										LEP1GSC058_2736	LEP1GSC050_2683	LEP1GSC061_3462	LEP1GSC185_1881	LEP1GSC047_3645
12005	5	response regulator receiver domain protein: I	0	2	0	3	0	0										LEP1GSC058_2765	LEP1GSC050_2711	LEP1GSC061_3434	LEP1GSC185_1857	LEP1GSC047_3671
12027	2	PAS domain S-box protein: I	2	0	0	0	0	0										LEP1GSC058_2806	LEP1GSC050_2750
12035	3	PAS domain S-box protein: I	3	0	0	0	0	0										LEP1GSC058_2818	LEP1GSC050_2759			LEP1GSC047_0022
12260	5	PAS domain S-box protein: I	0	0	0	0	5	0										LEP1GSC058_3136	LEP1GSC050_3118	LEP1GSC061_3103	LEP1GSC185_1038	LEP1GSC047_1681
12323	5	PAS domain S-box protein: I	4	0	0	0	0	0										LEP1GSC058_3300	LEP1GSC050_3287	LEP1GSC061_2939	LEP1GSC185_1199	LEP1GSC047_1514
12407	3	PAS domain S-box protein: I	0	0	0	0	3	0										LEP1GSC058_3609	LEP1GSC050_3596			LEP1GSC047_1199
12418	5	PAS domain S-box protein: I	5	0	0	0	0	0										LEP1GSC058_3660	LEP1GSC050_3644	LEP1GSC061_2541	LEP1GSC185_1584	LEP1GSC047_1150
12502	4	GHKL domain protein I	0	0	4	0	0	0										LEP1GSC058_3796	LEP1GSC050_3776	LEP1GSC061_3251	LEP1GSC185_0854
12503	5	response regulator receiver domain protein: I	0	1	0	4	0	0										LEP1GSC058_3797	LEP1GSC050_3777	LEP1GSC061_3252	LEP1GSC185_0853	LEP1GSC047_1005
12504	5	GHKL domain protein: I	0	0	0	0	5	0										LEP1GSC058_3798	LEP1GSC050_3778	LEP1GSC061_3253	LEP1GSC185_0852	LEP1GSC047_1004
12507	5	response regulator receiver domain protein: I	0	5	0	0	0	0										LEP1GSC058_3801	LEP1GSC050_3781	LEP1GSC061_3258	LEP1GSC185_0847	LEP1GSC047_1001
12690	3	GHKL domain protein: I	3	0	0	0	0	0										LEP1GSC058_0165	LEP1GSC050_4014			LEP1GSC047_1992
12709	5	PAS domain S-box protein: I	3	0	0	0	0	0										LEP1GSC058_0135	LEP1GSC050_4042	LEP1GSC061_0057	LEP1GSC185_0493	LEP1GSC047_2021
12722	3	GHKL domain protein: I	0	0	0	0	3	0										LEP1GSC058_0122	LEP1GSC050_4056			LEP1GSC047_2034
12894	2	response regulator receiver domain protein I	0	1	0	1	0	0										LEP1GSC058_1424	LEP1GSC050_4329
12896	2	sensor protein FixL family protein I	0	0	1	0	0	0										LEP1GSC058_1423	LEP1GSC050_4330
12924	3	response regulator receiver domain protein I	0	3	0	0	0	0										LEP1GSC058_0369	LEP1GSC050_1303			LEP1GSC047_3811
12926	3	protein-glutamate methylesterase CheB I	0	3	0	0	0	0										LEP1GSC058_0367	LEP1GSC050_1305			LEP1GSC047_3809
12929	3	CheW-like protein I	0	0	0	0	0	3										LEP1GSC058_0364	LEP1GSC050_1308			LEP1GSC047_3806
12932	5	response regulator receiver domain protein I	0	5	0	0	0	0										LEP1GSC058_0341	LEP1GSC050_1329	LEP1GSC061_1608	LEP1GSC185_3358	LEP1GSC047_3783
12933	5	response regulator receiver domain protein I	0	5	0	0	0	0										LEP1GSC058_0340	LEP1GSC050_1330	LEP1GSC061_1607	LEP1GSC185_3359	LEP1GSC047_3782
12934	5	histidine kinase I	0	0	0	0	5	0										LEP1GSC058_0339	LEP1GSC050_1331	LEP1GSC061_1606	LEP1GSC185_3360	LEP1GSC047_3781
12935	5	response regulator receiver domain protein I	0	0	0	0	5	0										LEP1GSC058_0338	LEP1GSC050_1332	LEP1GSC061_1605	LEP1GSC185_3361	LEP1GSC047_3780
12936	5	response regulator receiver domain protein I	0	0	0	5	0	0										LEP1GSC058_0337	LEP1GSC050_1333	LEP1GSC061_1604	LEP1GSC185_3364	LEP1GSC047_3779
12937	5	GHKL domain protein: I	0	0	5	0	0	0										LEP1GSC058_0336	LEP1GSC050_1334	LEP1GSC061_1603	LEP1GSC185_3365	LEP1GSC047_3778
12941	3	response regulator receiver domain protein: I	0	3	0	0	0	0										LEP1GSC058_0332	LEP1GSC050_1338			LEP1GSC047_3773
12952	3	GHKL domain protein I	0	0	3	0	0	0										LEP1GSC058_0319	LEP1GSC050_1349			LEP1GSC047_0818
12953	3	response regulator receiver domain protein I	0	0	0	3	0	0										LEP1GSC058_0318	LEP1GSC050_1350			LEP1GSC047_0817
12998	5	response regulator receiver domain protein I	0	0	0	5	0	0										LEP1GSC058_2088	LEP1GSC050_1596	LEP1GSC061_1701	LEP1GSC185_3251	LEP1GSC047_4335
13001	6	PAS domain S-box protein: P, I	6	0	0	0	0	0									LEP1GSC052_0920	LEP1GSC058_2076	LEP1GSC050_1608	LEP1GSC061_1686	LEP1GSC185_3263	LEP1GSC047_4323
13025	3	PAS domain S-box protein: I	0	0	0	0	3	0										LEP1GSC058_2040	LEP1GSC050_1646			LEP1GSC047_4277
13033	3	LytTr DNA-binding domain protein I	0	3	0	0	0	0										LEP1GSC058_2031	LEP1GSC050_1654			LEP1GSC047_4269
13055	3	response regulator receiver domain protein I	0	3	0	0	0	0										LEP1GSC058_2008	LEP1GSC050_1677			LEP1GSC047_4244
13057	3	putative protein-glutamate methylesterase I	0	3	0	0	0	0										LEP1GSC058_2006	LEP1GSC050_1679			LEP1GSC047_4242
13060	3	CheW-like protein I	0	0	0	0	0	3										LEP1GSC058_2003	LEP1GSC050_1682			LEP1GSC047_4239
13070	3	response regulator receiver domain protein I	0	2	0	1	0	0										LEP1GSC058_1996	LEP1GSC050_1691			LEP1GSC047_4225
13071	3	PAS domain S-box protein I	0	0	1	0	0	0										LEP1GSC058_1995	LEP1GSC050_1693			LEP1GSC047_4224
13077	3	response regulator receiver domain protein I	0	3	0	0	0	0										LEP1GSC058_1988	LEP1GSC050_1699			LEP1GSC047_4217
13078	3	GHKL domain protein I	0	0	0	0	3	0										LEP1GSC058_1987	LEP1GSC050_1700			LEP1GSC047_4216
13079	3	PAS domain S-box protein I	0	0	0	0	3	0										LEP1GSC058_1984	LEP1GSC050_1701			LEP1GSC047_4214
13097	1	PAS domain S-box protein I	0	0	0	0	1	0											LEP1GSC050_1720
13114	2	response regulator receiver domain protein I	0	0	0	2	0	0										LEP1GSC058_1948	LEP1GSC050_1739
13116	2	histidine kinase I	0	0	2	0	0	0										LEP1GSC058_1947	LEP1GSC050_1740
13122	2	response regulator receiver domain protein I	0	0	0	2	0	0										LEP1GSC058_1940	LEP1GSC050_1747
13124	2	PAS domain S-box protein I	0	0	2	0	0	0										LEP1GSC058_1939	LEP1GSC050_1748
13152	1	PAS domain S-box protein I	0	0	0	0	1	0											LEP1GSC050_1777
13153	1	response regulator receiver domain protein I	0	0	0	1	0	0											LEP1GSC050_1778
13154	1	GHKL domain protein I	0	0	1	0	0	0											LEP1GSC050_1779
13157	1	GHKL domain protein I	0	0	1	0	0	0											LEP1GSC050_1782
13158	1	response regulator receiver domain protein I	0	0	0	1	0	0											LEP1GSC050_1783
13248	3	PAS domain S-box protein I	0	0	2	0	1	0										LEP1GSC058_1345	LEP1GSC050_1883			LEP1GSC047_2313
13249	3	cyclic diguanylate phosphodiesterase (EAL) domain protein I	0	1	0	2	0	0										LEP1GSC058_1343	LEP1GSC050_1885			LEP1GSC047_2315
13443	3	PAS domain S-box protein I	0	0	0	0	3	0										LEP1GSC058_0923	LEP1GSC050_0188			LEP1GSC047_0336
13444	3	response regulator receiver domain protein I	0	3	0	0	0	0										LEP1GSC058_0924	LEP1GSC050_0189			LEP1GSC047_0335
13445	3	putative polar-differentiation response regulator DivK I	0	0	0	3	0	0										LEP1GSC058_0925	LEP1GSC050_0190			LEP1GSC047_0334
13446	3	PAS domain S-box protein I	0	0	3	0	0	0										LEP1GSC058_0926	LEP1GSC050_0191			LEP1GSC047_0333
13571	1	PAS domain S-box protein I	0	0	0	0	1	0											LEP1GSC050_0475
14032	1	GHKL domain protein I	1	0	0	0	0	0										LEP1GSC058_0865
14087	1	response regulator receiver domain protein I	0	1	0	0	0	0										LEP1GSC058_1904
14088	1	PAS domain S-box protein I	0	0	0	0	1	0										LEP1GSC058_1905
14479	1	PAS domain S-box protein I	1	0	0	0	0	0														LEP1GSC047_0037
15021	3	GHKL domain protein I	0	1	0	0	0	0												LEP1GSC061_3661	LEP1GSC185_2067	LEP1GSC047_3281
15047	3	putative chemotaxis protein CheA I	0	0	0	0	0	3												LEP1GSC061_3656	LEP1GSC185_2062	LEP1GSC047_3432
15048	3	putative protein-glutamate methylesterase I	0	3	0	0	0	0												LEP1GSC061_3655	LEP1GSC185_2061	LEP1GSC047_3433
15049	3	response regulator receiver domain protein I	0	3	0	0	0	0												LEP1GSC061_3654	LEP1GSC185_2059	LEP1GSC047_3434
15167	1	GHKL domain protein I	0	0	1	0	0	0														LEP1GSC047_4179
15168	1	response regulator receiver domain protein I	0	0	0	1	0	0														LEP1GSC047_4180
15169	1	PAS domain S-box protein I	0	0	0	0	1	0														LEP1GSC047_4181
15439	1	response regulator receiver domain protein P	0	1	0	0	0	0		LEP1GSC049_3383
15752	1	response regulator receiver domain protein P	0	1	0	0	0	0		LEP1GSC049_1682
15896	2	response regulator receiver domain protein P	0	2	0	0	0	0		LEP1GSC049_3820	LEP1GSC059_3749
16008	2	LytTr DNA-binding domain protein P	0	0	0	2	0	0			LEP1GSC059_0965						LEP1GSC052_0109
16025	1	PAS domain S-box protein P	0	0	0	0	1	0									LEP1GSC052_0173
16026	1	response regulator receiver domain protein P	0	1	0	0	0	0									LEP1GSC052_0174
16211	1	GHKL domain protein P	1	0	0	0	0	0									LEP1GSC052_0804
16249	1	response regulator receiver domain protein P	0	1	0	0	0	0									LEP1GSC052_1051
16350	1	PAS domain S-box protein P	0	0	0	0	1	0									LEP1GSC052_1564
16364	1	GHKL domain protein P	0	0	0	0	1	0									LEP1GSC052_1578
16365	1	response regulator receiver domain protein P	0	1	0	0	0	0									LEP1GSC052_1579
16576	1	response regulator receiver domain protein P	0	0	0	1	0	0									LEP1GSC052_2143
16577	1	GHKL domain protein P	0	0	0	0	1	0									LEP1GSC052_2144
16581	1	PAS domain S-box protein P	0	1	0	0	0	0									LEP1GSC052_2148
16582	1	diguanylate cyclase (GGDEF) domain protein P	0	1	0	0	0	0									LEP1GSC052_2149
16583	1	histidine kinase P	0	0	0	0	1	0									LEP1GSC052_2150
16584	1	response regulator receiver domain protein P	0	0	0	0	1	0									LEP1GSC052_2151
16585	1	response regulator receiver domain protein P	0	0	0	1	0	0									LEP1GSC052_2152
16586	1	GAF domain protein P	0	0	1	0	0	0									LEP1GSC052_2153
16668	1	PAS domain S-box protein P	0	1	0	0	0	0									LEP1GSC052_2297
16676	1	histidine kinase P	1	0	0	0	0	0									LEP1GSC052_2322
16719	1	response regulator receiver domain protein P	0	1	0	0	0	0									LEP1GSC052_2389
16724	1	response regulator receiver domain protein P	0	1	0	0	0	0									LEP1GSC052_2394
16745	1	PAS domain S-box protein P	1	0	0	0	0	0									LEP1GSC052_2456
16853	1	GHKL domain protein P	0	0	1	0	0	0									LEP1GSC052_2733
17041	1	GHKL domain protein P	1	0	0	0	0	0									LEP1GSC052_3238
17087	1	histidine kinase P	1	0	0	0	0	0									LEP1GSC052_3365
17153	1	PAS domain S-box protein P	0	0	0	0	1	0									LEP1GSC052_3852
17161	1	PAS domain S-box protein P	0	0	0	0	1	0									LEP1GSC052_3878
17247	1	GHKL domain protein P	0	0	1	0	0	0									LEP1GSC052_4110
17323	2	histidine kinase P	1	0	1	0	0	0								LEP1GSC048_1647	LEP1GSC052_4259
17328	1	PAS domain S-box protein P	0	0	0	0	1	0									LEP1GSC052_4270
17465	1	response regulator receiver domain / GHKL domain multi-domain protein I	0	1	0	0	0	0													LEP1GSC185_2450
17508	2	PAS domain S-box protein I	0	0	0	0	2	0												LEP1GSC061_0434	LEP1GSC185_2736
17532	2	histidine kinase A domain / GHKL domain multi-domain protein I	0	0	2	0	0	0												LEP1GSC061_2046	LEP1GSC185_2921
17533	2	response regulator receiver domain / LytTr DNA-binding domain multi-domain protein I	0	0	0	2	0	0												LEP1GSC061_2045	LEP1GSC185_2922
17575	2	response regulator receiver domain / transcriptional regulator, LuxR family multi-domain protein I	0	2	0	0	0	0												LEP1GSC061_1634	LEP1GSC185_3306
17576	2	7TM diverse intracellular signaling domain / histidine kinase A domain / GHKL domain / response regulator receiver domain multi-domain protein	0	0	0	0	2	0												LEP1GSC061_1633	LEP1GSC185_3307
17582	2	response regulator receiver domain / LytTr DNA-binding domain multi-domain protein	0	2	0	0	0	0												LEP1GSC061_1618	LEP1GSC185_3322
17862	1	response regulator receiver domain / transcriptional regulator, LuxR family multi-domain protein	0	1	0	0	0	0													LEP1GSC185_0504
17917	2	response regulator receiver domain protein	0	2	0	0	0	0												LEP1GSC061_2255	LEP1GSC185_0596
17919	2	response regulator receiver domain / protein-glutamate methylesterase CheB multi-domain protein	0	2	0	0	0	0												LEP1GSC061_2253	LEP1GSC185_0598
17922	2	putative chemotaxis protein CheA	0	0	0	0	0	2												LEP1GSC061_2250	LEP1GSC185_0601
17923	2	response regulator receiver domain protein	0	1	0	1	0	0												LEP1GSC061_2249	LEP1GSC185_0602
17964	2	response regulator receiver domain / LytTr DNA-binding domain multi-domain protein	0	2	0	0	0	0												LEP1GSC061_4036	LEP1GSC185_0706
18081	1	response regulator receiver domain / transcriptional regulator, LuxR family multi-domain protein	0	1	0	0	0	0													LEP1GSC185_3720
18101	2	response regulator receiver domain / HD domain multi-domain protein	0	2	0	0	0	0												LEP1GSC061_2112	LEP1GSC185_3846
18102	2	PAS domain S-box protein	0	0	0	0	2	0												LEP1GSC061_2111	LEP1GSC185_3847
18103	2	PAS domain / response regulator receiver domain / histidine kinase A domain / GHKL domain multi-domain protein	0	0	0	0	2	0												LEP1GSC061_2109	LEP1GSC185_3849
18300	2	PAS domain S-box protein	0	1	0	0	1	0												LEP1GSC061_2471	LEP1GSC185_1642
18329	2	response regulator receiver domain protein	0	2	0	0	0	0												LEP1GSC061_1084	LEP1GSC185_1714
18368	2	response regulator receiver domain protein	0	2	0	0	0	0												LEP1GSC061_3445	LEP1GSC185_1867
18392	2	PAS domain S-box protein	2	0	0	0	0	0												LEP1GSC061_3538	LEP1GSC185_1949
18444	2	PAS domain S-box protein	0	0	0	0	2	0												LEP1GSC061_3777	LEP1GSC185_2168
18455	1	histidine kinase / GHKL domain multi-domain protein	0	0	1	0	0	0													LEP1GSC185_2192
18456	1	response regulator receiver domain protein	0	0	0	1	0	0													LEP1GSC185_2193
18474	2	putative blue-light-activated protein	0	0	2	0	0	0												LEP1GSC061_3815	LEP1GSC185_2220
18475	2	cyclic diguanylate phosphodiesterase (EAL) domain protein	0	0	0	2	0	0												LEP1GSC061_3816	LEP1GSC185_2221
18476	2	PAS domain S-box protein	1	0	0	0	0	0												LEP1GSC061_3817	LEP1GSC185_2223
18506	2	PAS domain S-box protein	0	0	2	0	0	0												LEP1GSC061_3893	LEP1GSC185_2283
18507	2	polar-differentiation response regulator DivK	0	0	0	2	0	0												LEP1GSC061_3894	LEP1GSC185_2284
18508	2	PAS domain S-box protein	0	0	0	0	2	0												LEP1GSC061_3895	LEP1GSC185_2285
18533	2	7TM diverse intracellular signaling domain / histidine kinase A domain / GHKL domain multi-domain protein I	2	0	0	0	0	0												LEP1GSC061_1173	LEP1GSC185_2336
18779	1	response regulator receiver domain protein S	0	0	0	1	0	0																				LEP1GSC017_0686
18780	1	PAS domain S-box protein S	0	0	1	0	0	0																				LEP1GSC017_0687
18789	2	stage II sporulation protein E S	0	0	0	0	2	0																			LEP1GSC203_0817	LEP1GSC017_0735
18809	1	DNA-binding helix-turn-helix protein S	0	1	0	0	0	0																				LEP1GSC017_0757
18816	1	putative chemotaxis protein CheA S	0	0	0	0	0	1																				LEP1GSC017_0772
18819	1	response regulator receiver domain protein S	0	1	0	0	0	0																				LEP1GSC017_0775
18824	4	GHKL domain protein S	4	0	0	0	0	0															LEP1GSC195_0267			LEP1GSC199_1507	LEP1GSC203_0778	LEP1GSC017_0780
18833	1	response regulator receiver domain protein S	0	1	0	0	0	0																				LEP1GSC017_0793
18865	4	PAS domain S-box protein S	0	0	4	0	0	0															LEP1GSC195_0569			LEP1GSC199_0204	LEP1GSC203_0654	LEP1GSC017_1027
18893	4	PAS domain S-box protein S	0	0	0	0	4	0															LEP1GSC195_0634			LEP1GSC199_0144	LEP1GSC203_0721	LEP1GSC017_1091
18894	4	cyclic diguanylate phosphodiesterase (EAL) domain protein S	0	4	0	0	0	0															LEP1GSC195_0635			LEP1GSC199_0143	LEP1GSC203_0722	LEP1GSC017_1092
18917	1	GHKL domain protein S	0	0	0	0	1	0																				LEP1GSC017_1115
18997	1	GHKL domain protein S	0	0	0	0	1	0																				LEP1GSC017_1669
19051	4	response regulator receiver domain protein S	0	4	0	0	0	0															LEP1GSC195_3080			LEP1GSC199_3568	LEP1GSC203_3065	LEP1GSC017_1995
19194	1	stage II sporulation protein E S	0	0	0	0	1	0																				LEP1GSC017_2948
19198	1	LytTr DNA-binding domain protein S	0	1	0	0	0	0																				LEP1GSC017_2952
19227	5	response regulator receiver domain protein S	0	5	0	0	0	0															LEP1GSC195_1921	LEP1GSC202_3016		LEP1GSC199_2436	LEP1GSC203_1910	LEP1GSC017_3119
19413	1	GHKL domain protein P	1	0	0	0	0	0			LEP1GSC059_0800
20007	1	response regulator receiver domain protein P	0	1	0	0	0	0			LEP1GSC059_2994
20488	1	response regulator receiver domain protein P	0	1	0	0	0	0			LEP1GSC059_4540
21108	1	histidine kinase P	1	0	0	0	0	0								LEP1GSC048_0816
21267	1	response regulator receiver domain protein P	0	0	0	1	0	0								LEP1GSC048_1245
21268	1	7TM diverse intracellular signaling P	0	0	1	0	0	0								LEP1GSC048_1246
21594	1	response regulator receiver domain protein P	0	1	0	0	0	0								LEP1GSC048_2483
21697	1	response regulator receiver domain protein P	0	1	0	0	0	0								LEP1GSC048_0021
21698	1	cyclic diguanylate phosphodiesterase (EAL) domain protein P	0	1	0	0	0	0								LEP1GSC048_0022
21801	1	GHKL domain protein P	0	0	1	0	0	0								LEP1GSC048_2949
22034	2	PAS domain S-box protein S	0	1	0	0	0	0																		LEP1GSC199_0317	LEP1GSC203_0541
22070	1	GHKL domain protein S	0	0	0	0	1	0																			LEP1GSC203_0754
22087	1	DNA-binding helix-turn-helix protein S	0	1	0	0	0	0																			LEP1GSC203_0784
22103	1	protein-glutamate O-methyltransferase CheR S	1	0	0	0	0	0																			LEP1GSC203_0813
22217	1	LytTr DNA-binding domain protein S	0	1	0	0	0	0																			LEP1GSC203_2183
22226	2	stage II sporulation protein E S	0	0	0	0	2	0															LEP1GSC195_2215				LEP1GSC203_2194
22303	3	GHKL domain protein S	0	0	0	0	3	0															LEP1GSC195_2907			LEP1GSC199_3744	LEP1GSC203_2892
22317	3	GHKL domain protein S	0	0	3	0	0	0															LEP1GSC195_2920			LEP1GSC199_3734	LEP1GSC203_2906
22318	3	response regulator receiver domain protein S	0	0	0	3	0	0															LEP1GSC195_2921			LEP1GSC199_3733	LEP1GSC203_2907
22788	1	DNA-binding helix-turn-helix protein S	0	1	0	0	0	0																		LEP1GSC199_1497
22793	1	DNA-binding helix-turn-helix protein S	0	1	0	0	0	0																		LEP1GSC199_1502
22804	1	GHKL domain protein S	0	0	0	0	1	0																		LEP1GSC199_1535
24226	1	response regulator receiver domain protein P	0	1	0	0	0	0					LEP1GSC086_3341
24495	1	PAS domain S-box protein P	1	0	0	0	0	0					LEP1GSC086_4160
24600	1	GHKL domain protein P	1	0	0	0	0	0					LEP1GSC086_4497
24620	1	GHKL domain protein P	0	0	0	0	1	0					LEP1GSC086_4565
24921	1	GHKL domain protein S	1	0	0	0	0	0															LEP1GSC195_2101
24927	1	PAS domain S-box protein S	0	0	1	0	0	0															LEP1GSC195_2219
24928	1	response regulator receiver domain protein S	0	0	0	1	0	0															LEP1GSC195_2220
24963	1	response regulator receiver domain protein S	0	1	0	0	0	0															LEP1GSC195_2729
25071	1	DNA-binding helix-turn-helix protein S	0	1	0	0	0	0															LEP1GSC195_0261
25222	1	histidine kinase I	1	0	0	0	0	0												LEP1GSC061_1513
25283	1	response regulator receiver domain protein I	0	1	0	0	0	0												LEP1GSC061_1593
25349	1	response regulator receiver domain protein I	0	1	0	0	0	0												LEP1GSC061_1953
25432	1	response regulator receiver domain protein I	0	1	0	0	0	0												LEP1GSC061_0131
25703	1	histidine kinase I	0	0	1	0	0	0												LEP1GSC061_2245
25708	1	response regulator receiver domain protein I	0	1	0	0	0	0												LEP1GSC061_2257
25760	1	GHKL domain protein I	1	0	0	0	0	0												LEP1GSC061_2426
25871	1	PAS domain S-box protein I	1	0	0	0	0	0												LEP1GSC061_3203
26226	1	response regulator receiver domain protein S	0	1	0	0	0	0																LEP1GSC202_3800
26422	1	PAS domain S-box protein S	1	0	0	0	0	0																LEP1GSC202_0708
26424	1	GHKL domain protein S	1	0	0	0	0	0																LEP1GSC202_0710
26639	1	SpoIIE-like protein phosphatase domain protein S	0	0	0	0	1	0																LEP1GSC202_2252
26646	1	LytTr DNA-binding domain protein S	0	1	0	0	0	0																LEP1GSC202_2259
26726	1	PAS domain S-box protein S	1	0	0	0	0	0																LEP1GSC202_2634
26763	1	response regulator receiver domain protein S	0	1	0	0	0	0																LEP1GSC202_2813
27096	1	response regulator receiver domain protein	0	1	0	0	0	0
