# Supplementary material for: What Makes a Bacterial Species Pathogenic?:Comparative Genomic Analysis of the Genus Leptospira
Source: PLoS Negl Trop Dis. 2016 Feb 18;10(2):e0004403. doi: 10.1371/journal.pntd.0004403 (PMC4758666; doi:10.1371/journal.pntd.0004403)
Supplement: S14 Table — (XLSX) [file pntd.0004403.s021.xlsx]

## Sheet: TABLE_HK_RR_fix_data.txt
S14 Table. Identification of Strain specific TCS in Leptospira spp.
									L. interrogans sv. Copenhageni str. Fiocruz L1-130	L. kirschneri sv. Cynopteri str. 3522 CT	L. noguchii sv. Panama str. CZ 214T	L. alstoni sv. Pingchang str. 80-412	L. weilii sv. undetermined str. LNT 1234	L. alexanderi sv. Manhao str. 3 L 60T	L. borgpetersenii sv. Javanica str. UI 09931	L. santarosai sv. Shermani str. 1342KT	L. kmetyi sv. Malaysia str. Bejo-Iso9T	L. fainei sv. Hurstbridge str. BUT 6T	L. broomii sv. Hurstbridge str. 5399T	L. wolffii sv. Khorat str. Khorat-H2T	L. licerasiae sv. Varillal str. VAR 010	L. inadai sv. Lyme str. 10T	L. wolbachii sv. Codice str. CDC	L. yanagawae sv. Saopaulo str. Sao Paulo	L. biflexa sv. Patoc str. Patoc1	L. vanthielii sv. Holland str. Waz Holland	L. terpstrae sv. Hualin str. LT 11-33T	L. meyeri sv. Hardjo str. Went 5
Cluster ID	Cluster Size	Annotation	O_HK	O_RR	NO_HK	NO_RR	Hyb	Hpt	Pathogenic Leptospira Species									Intermediate Leptospira Species					Saprophytic Leptospira Species
597	1	response regulator receiver domain protein	0	1	0	0	0	0	LIC_10557
995	1	response regulator receiver domain protein	0	1	0	0	0	0	LIC_10923
2873	1	PAS domain S-box protein	0	0	0	0	1	0	LIC_12627
4038	1	cyclic diguanylate phosphodiesterase (EAL) domain protein	0	1	0	0	0	0	LIC_20180
5032	1	GHKL domain protein	1	0	0	0	0	0						LEP1GSC062_2567
6038	1	response regulator receiver domain protein	0	0	0	1	0	0						LEP1GSC062_0510
6341	1	histidine kinase	1	0	0	0	0	0				LEP1GSC193_0526
6493	1	histidine kinase	1	0	0	0	0	0				LEP1GSC193_0946
6494	1	histidine kinase	1	0	0	0	0	0				LEP1GSC193_0947
6550	1	PAS domain S-box protein	1	0	0	0	0	0				LEP1GSC193_1130
6644	1	response regulator receiver domain protein	0	0	0	1	0	0				LEP1GSC193_1408
6645	1	PF11845 family protein	0	0	1	0	0	0				LEP1GSC193_1409
6806	1	putative chemotaxis protein Chey	0	1	0	0	0	0				LEP1GSC193_2273
6807	1	GHKL domain protein	0	0	0	0	0	1				LEP1GSC193_2274
6813	1	PAS domain S-box protein	0	1	0	0	0	0				LEP1GSC193_2280
6814	1	PAS domain S-box protein	0	1	0	0	0	0				LEP1GSC193_2281
6815	1	diguanylate cyclase (GGDEF) domain protein	0	1	0	0	0	0				LEP1GSC193_2282
6816	1	PAS domain S-box protein	0	0	0	0	1	0				LEP1GSC193_2283
6817	1	response regulator receiver domain protein	0	0	0	0	1	0				LEP1GSC193_2284
6993	1	response regulator receiver domain protein	0	1	0	0	0	0				LEP1GSC193_2795
6994	1	cyclic diguanylate phosphodiesterase (EAL) domain protein	0	1	0	0	0	0				LEP1GSC193_2796
7163	1	GHKL domain protein	0	0	1	0	0	0				LEP1GSC193_3115
7369	1	GHKL domain protein	0	0	0	0	1	0				LEP1GSC193_3696
7967	1	PAS domain S-box protein	0	0	0	0	1	0																	LEPBI_I0424
8501	1	response regulator receiver domain protein	0	1	0	0	0	0																	LEPBI_I1079
8512	1	LytTr DNA-binding domain protein	0	1	0	0	0	0																	LEPBI_I1087
9453	1	transcriptional regulator, LuxR family	0	1	0	0	0	0																	LEPBI_I2526
9504	1	PAS domain S-box protein	1	0	0	0	0	0																	LEPBI_I2621
9671	1	ATPase/histidine kinase/DNA gyrase B/HSP90 domain protein	1	0	0	0	0	0																	LEPBI_I2791
10955	1	response regulator receiver domain protein	0	0	0	1	0	0							LEP1GSC103_2158
11386	1	PAS domain S-box protein	1	0	0	0	0	0							LEP1GSC103_3899
11394	1	histidine kinase	1	0	0	0	0	0							LEP1GSC103_3918
13097	1	PAS domain S-box protein	0	0	0	0	1	0											LEP1GSC050_1720
13152	1	PAS domain S-box protein	0	0	0	0	1	0											LEP1GSC050_1777
13153	1	response regulator receiver domain protein	0	0	0	1	0	0											LEP1GSC050_1778
13154	1	GHKL domain protein	0	0	1	0	0	0											LEP1GSC050_1779
13157	1	GHKL domain protein	0	0	1	0	0	0											LEP1GSC050_1782
13158	1	response regulator receiver domain protein	0	0	0	1	0	0											LEP1GSC050_1783
13571	1	PAS domain S-box protein	0	0	0	0	1	0											LEP1GSC050_0475
14032	1	GHKL domain protein	1	0	0	0	0	0										LEP1GSC058_0865
14087	1	response regulator receiver domain protein	0	1	0	0	0	0										LEP1GSC058_1904
14088	1	PAS domain S-box protein	0	0	0	0	1	0										LEP1GSC058_1905
14479	1	PAS domain S-box protein	1	0	0	0	0	0														LEP1GSC047_0037
15167	1	GHKL domain protein	0	0	1	0	0	0														LEP1GSC047_4179
15168	1	response regulator receiver domain protein	0	0	0	1	0	0														LEP1GSC047_4180
15169	1	PAS domain S-box protein	0	0	0	0	1	0														LEP1GSC047_4181
15439	1	response regulator receiver domain protein	0	1	0	0	0	0		LEP1GSC049_3383
15752	1	response regulator receiver domain protein	0	1	0	0	0	0		LEP1GSC049_1682
16025	1	PAS domain S-box protein	0	0	0	0	1	0									LEP1GSC052_0173
16026	1	response regulator receiver domain protein	0	1	0	0	0	0									LEP1GSC052_0174
16211	1	GHKL domain protein	1	0	0	0	0	0									LEP1GSC052_0804
16249	1	response regulator receiver domain protein	0	1	0	0	0	0									LEP1GSC052_1051
16350	1	PAS domain S-box protein	0	0	0	0	1	0									LEP1GSC052_1564
16364	1	GHKL domain protein	0	0	0	0	1	0									LEP1GSC052_1578
16365	1	response regulator receiver domain protein	0	1	0	0	0	0									LEP1GSC052_1579
16576	1	response regulator receiver domain protein	0	0	0	1	0	0									LEP1GSC052_2143
16577	1	GHKL domain protein	0	0	0	0	1	0									LEP1GSC052_2144
16581	1	PAS domain S-box protein	0	1	0	0	0	0									LEP1GSC052_2148
16582	1	diguanylate cyclase (GGDEF) domain protein	0	1	0	0	0	0									LEP1GSC052_2149
16583	1	histidine kinase	0	0	0	0	1	0									LEP1GSC052_2150
16584	1	response regulator receiver domain protein	0	0	0	0	1	0									LEP1GSC052_2151
16585	1	response regulator receiver domain protein	0	0	0	1	0	0									LEP1GSC052_2152
16586	1	GAF domain protein	0	0	1	0	0	0									LEP1GSC052_2153
16668	1	PAS domain S-box protein	0	1	0	0	0	0									LEP1GSC052_2297
16676	1	histidine kinase	1	0	0	0	0	0									LEP1GSC052_2322
16719	1	response regulator receiver domain protein	0	1	0	0	0	0									LEP1GSC052_2389
16724	1	response regulator receiver domain protein	0	1	0	0	0	0									LEP1GSC052_2394
16745	1	PAS domain S-box protein	1	0	0	0	0	0									LEP1GSC052_2456
16853	1	GHKL domain protein	0	0	1	0	0	0									LEP1GSC052_2733
17041	1	GHKL domain protein	1	0	0	0	0	0									LEP1GSC052_3238
17087	1	histidine kinase	1	0	0	0	0	0									LEP1GSC052_3365
17153	1	PAS domain S-box protein	0	0	0	0	1	0									LEP1GSC052_3852
17161	1	PAS domain S-box protein	0	0	0	0	1	0									LEP1GSC052_3878
17247	1	GHKL domain protein	0	0	1	0	0	0									LEP1GSC052_4110
17328	1	PAS domain S-box protein	0	0	0	0	1	0									LEP1GSC052_4270
17465	1	response regulator receiver domain / GHKL domain multi-domain protein	0	1	0	0	0	0													LEP1GSC185_2450
17862	1	response regulator receiver domain / transcriptional regulator, LuxR family multi-domain protein	0	1	0	0	0	0													LEP1GSC185_0504
18081	1	response regulator receiver domain / transcriptional regulator, LuxR family multi-domain protein	0	1	0	0	0	0													LEP1GSC185_3720
18455	1	histidine kinase / GHKL domain multi-domain protein	0	0	1	0	0	0													LEP1GSC185_2192
18456	1	response regulator receiver domain protein	0	0	0	1	0	0													LEP1GSC185_2193
18779	1	response regulator receiver domain protein	0	0	0	1	0	0																				LEP1GSC017_0686
18780	1	PAS domain S-box protein	0	0	1	0	0	0																				LEP1GSC017_0687
18809	1	DNA-binding helix-turn-helix protein	0	1	0	0	0	0																				LEP1GSC017_0757
18816	1	putative chemotaxis protein CheA	0	0	0	0	0	1																				LEP1GSC017_0772
18819	1	response regulator receiver domain protein	0	1	0	0	0	0																				LEP1GSC017_0775
18833	1	response regulator receiver domain protein	0	1	0	0	0	0																				LEP1GSC017_0793
18917	1	GHKL domain protein	0	0	0	0	1	0																				LEP1GSC017_1115
18997	1	GHKL domain protein	0	0	0	0	1	0																				LEP1GSC017_1669
19194	1	stage II sporulation protein E	0	0	0	0	1	0																				LEP1GSC017_2948
19198	1	LytTr DNA-binding domain protein	0	1	0	0	0	0																				LEP1GSC017_2952
19413	1	GHKL domain protein	1	0	0	0	0	0			LEP1GSC059_0800
20007	1	response regulator receiver domain protein	0	1	0	0	0	0			LEP1GSC059_2994
20488	1	response regulator receiver domain protein	0	1	0	0	0	0			LEP1GSC059_4540
21108	1	histidine kinase	1	0	0	0	0	0								LEP1GSC048_0816
21267	1	response regulator receiver domain protein	0	0	0	1	0	0								LEP1GSC048_1245
21268	1	7TM diverse intracellular signaling	0	0	1	0	0	0								LEP1GSC048_1246
21594	1	response regulator receiver domain protein	0	1	0	0	0	0								LEP1GSC048_2483
21697	1	response regulator receiver domain protein	0	1	0	0	0	0								LEP1GSC048_0021
21698	1	cyclic diguanylate phosphodiesterase (EAL) domain protein	0	1	0	0	0	0								LEP1GSC048_0022
21801	1	GHKL domain protein	0	0	1	0	0	0								LEP1GSC048_2949
22070	1	GHKL domain protein	0	0	0	0	1	0																			LEP1GSC203_0754
22087	1	DNA-binding helix-turn-helix protein	0	1	0	0	0	0																			LEP1GSC203_0784
22103	1	protein-glutamate O-methyltransferase CheR	1	0	0	0	0	0																			LEP1GSC203_0813
22217	1	LytTr DNA-binding domain protein	0	1	0	0	0	0																			LEP1GSC203_2183
22788	1	DNA-binding helix-turn-helix protein	0	1	0	0	0	0																		LEP1GSC199_1497
22793	1	DNA-binding helix-turn-helix protein	0	1	0	0	0	0																		LEP1GSC199_1502
22804	1	GHKL domain protein	0	0	0	0	1	0																		LEP1GSC199_1535
24226	1	response regulator receiver domain protein	0	1	0	0	0	0					LEP1GSC086_3341
24495	1	PAS domain S-box protein	1	0	0	0	0	0					LEP1GSC086_4160
24600	1	GHKL domain protein	1	0	0	0	0	0					LEP1GSC086_4497
24620	1	GHKL domain protein	0	0	0	0	1	0					LEP1GSC086_4565
24921	1	GHKL domain protein	1	0	0	0	0	0															LEP1GSC195_2101
24927	1	PAS domain S-box protein	0	0	1	0	0	0															LEP1GSC195_2219
24928	1	response regulator receiver domain protein	0	0	0	1	0	0															LEP1GSC195_2220
24963	1	response regulator receiver domain protein	0	1	0	0	0	0															LEP1GSC195_2729
25071	1	DNA-binding helix-turn-helix protein	0	1	0	0	0	0															LEP1GSC195_0261
25222	1	histidine kinase	1	0	0	0	0	0												LEP1GSC061_1513
25283	1	response regulator receiver domain protein	0	1	0	0	0	0												LEP1GSC061_1593
25349	1	response regulator receiver domain protein	0	1	0	0	0	0												LEP1GSC061_1953
25432	1	response regulator receiver domain protein	0	1	0	0	0	0												LEP1GSC061_0131
25703	1	histidine kinase	0	0	1	0	0	0												LEP1GSC061_2245
25708	1	response regulator receiver domain protein	0	1	0	0	0	0												LEP1GSC061_2257
25760	1	GHKL domain protein	1	0	0	0	0	0												LEP1GSC061_2426
25871	1	PAS domain S-box protein	1	0	0	0	0	0												LEP1GSC061_3203
26226	1	response regulator receiver domain protein	0	1	0	0	0	0																LEP1GSC202_3800
26422	1	PAS domain S-box protein	1	0	0	0	0	0																LEP1GSC202_0708
26424	1	GHKL domain protein	1	0	0	0	0	0																LEP1GSC202_0710
26639	1	SpoIIE-like protein phosphatase domain protein	0	0	0	0	1	0																LEP1GSC202_2252
26646	1	LytTr DNA-binding domain protein	0	1	0	0	0	0																LEP1GSC202_2259
26726	1	PAS domain S-box protein	1	0	0	0	0	0																LEP1GSC202_2634
26763	1	response regulator receiver domain protein	0	1	0	0	0	0																LEP1GSC202_2813
			Total						4	2	3	17	4	2	3	7	27	3	7	8	5	4	5	7	6	3	4	10
